# Supplementary material for: Impaired iloprost-induced platelet inhibition and phosphoproteome changes in patients with confirmed pseudohypoparathyroidism type Ia, linked to genetic mutations in GNAS
Source: Sci Rep. 2020 Jul 9;10:11389. doi: 10.1038/s41598-020-68379-3 (PMC7347634; doi:10.1038/s41598-020-68379-3)
Supplement: Supplementary file 1 — Datafile S1 [file 41598_2020_68379_MOESM1_ESM.xlsx]

## Sheet: Legend
	Global proteome	Primary data expression	Gene	Gene name according to Uniprot
			Protein name	Protein name according to Uniprot
			Uniprot accession	Protein accession according to Uniprot
			Sequence Coverage	Percentage of protein sequence covered by identified peptides
			Σ# Unique Peptides	Number of peptide sequences unique to a protein
			Σ# PSMs	Number of peptide spectrum matches
			Per subject	Normalized ratios
	Phospho-proteome	Ratioed data P-peptides	Gene	Gene name according to Uniprot
			Protein name	Protein name according to Uniprot
			Uniprot accession	Protein accession according to Uniprot
			Copy number*	Copy number as in Burthart et al. (2012)
			Peptide sequence	Identified peptide sequence
			P-sites (peptide)	Position of phospho amino acid in peptide sequence
			P-sites (protein)	Position of phospho amino acid in protein sequence
			Per subject	Ratios of conditions 2/0 nM or 10/0 nM iloprost
			Reference controls	P-peptide identified (0= no, 1= yes); iloprost effect (-1= negative, 0= no effect, 1= positive, n.d.= not determined) and iloprost-induced regulation 2 or 10 nM after 60 s (0= no, 1= yes), see Beck et al. (2014).
			PKA score	High confidence score (<2% error) of GPS 2.1 for PKA consensus sequence. Significant 2% cut-off at score <2.77.

## Sheet: C1 P1 Global proteome
Gene	Protein name	Uniprot accession	Sequence Coverage	Σ# Unique Peptides	Σ# PSMs	Control 1	Patient 1
UBA6	Ubiquitin-like modifier-activating enzyme 6	A0AVT1	5.61	5	9	1.05471	1.04539
ESYT2	Extended synaptotagmin-2	A0FGR8	12.38	9	18	1.14282	1.04554
SH3PXD2B	SH3 and PX domain-containing protein 2B	A1X283	2.74	2	3	1.0875	1.06481
DENND3	DENN domain-containing protein 3	A2RUS2	6.51	6	12	1.0661	1.10573
PGP	Glycerol-3-phosphate phosphatase	A6NDG6	7.79	2	2	1.14877	1.05657
TPM3L	Putative tropomyosin alpha-3 chain-like protein	A6NL28	26.01	3	80	1.08869	1.06146
AGPS	Alkyldihydroxyacetonephosphate synthase, peroxisomal	O00116	22.8	10	19	1.26605	1.03989
KIF2A	Kinesin-like protein KIF2A	O00139	31.16	19	78	0.968159	1.11038
PDLIM1	PDZ and LIM domain protein 1	O00151	67.17	19	320	1.1447	1.06038
ACOT7	Cytosolic acyl coenzyme A thioester hydrolase	O00154	12.11	4	19	1.16606	1.05932
MYO1C	Unconventional myosin-Ic	O00159	9.03	7	19	1.05681	1.11313
SNAP23	Synaptosomal-associated protein 23	O00161	62.56	16	106	1.00836	1.04797
AIP	AH receptor-interacting protein	O00170	8.79	2	9	0.997763	1.07284
STXBP3	Syntaxin-binding protein 3	O00186	20.1	11	28	1.11287	1.0416
RAB27B	Ras-related protein Rab-27B	O00194	61.47	10	111	1.11023	1.0618
AP3B1	AP-3 complex subunit beta-1	O00203	5.58	4	11	1.14403	1.07798
PSMD11	26S proteasome non-ATPase regulatory subunit 11	O00231	23.46	8	21	1.0616	1.07075
PSMD12	26S proteasome non-ATPase regulatory subunit 12	O00232	16.89	7	11	1.02571	1.07825
PSMD9	26S proteasome non-ATPase regulatory subunit 9	O00233	10.76	2	3	1.37475	1.04009
PGRMC1	Membrane-associated progesterone receptor component 1	O00264	35.9	7	28	1.07685	1.04776
CLIC1	Chloride intracellular channel protein 1	O00299	62.66	13	135	1.07856	1.03852
EIF3F	Eukaryotic translation initiation factor 3 subunit F	O00303	8.96	2	2	1.04292	1.06668
PDHX	Pyruvate dehydrogenase protein X component, mitochondrial	O00330	7.78	3	4	1.0235	1.02243
QSOX1	Sulfhydryl oxidase 1	O00391	4.15	3	5	1.06738	1.08902
IPO5	Importin-5	O00410	5.93	5	13	1.08563	1.08539
DNM1L	Dynamin-1-like protein	O00429	52.85	33	213	1.11978	1.07086
NDUFA4	Cytochrome c oxidase subunit NDUFA4	O00483	37.04	3	4	1.08638	1.03132
PSMD14	26S proteasome non-ATPase regulatory subunit 14	O00487	12.58	2	4	1.02223	1.04033
KPNA3	Importin subunit alpha-4	O00505	8.25	2	8	1.07975	1.01972
VWA5A	von Willebrand factor A domain-containing protein 5A	O00534	10.31	7	18	1.17137	1.03894
DDX3X	ATP-dependent RNA helicase DDX3X	O00571	8.91	2	19	1.01704	1.03211
COPE	Coatomer subunit epsilon	O14579	15.58	5	9	1.04104	1.05916
AP3D1	AP-3 complex subunit delta-1	O14617	5.9	5	21	1.09218	1.0649
CCS	Copper chaperone for superoxide dismutase	O14618	22.26	7	25	0.96344	1.1869
STX16	Syntaxin-16	O14662	8.62	2	3	1.10239	1.055
ADAM10	Disintegrin and metalloproteinase domain-containing protein 10	O14672	13.77	8	31	1.1074	1.06481
ACOT8	Acyl-coenzyme A thioesterase 8	O14734	12.23	2	4	1.13402	1.03509
PRMT5	Protein arginine N-methyltransferase 5	O14744	4.24	2	2	0.996434	1.0659
SLC9A3R1	Na(+)/H(+) exchange regulatory cofactor NHE-RF1	O14745	37.71	12	53	1.04449	1.11447
TPP1	Tripeptidyl-peptidase 1	O14773	10.66	4	15	1.04147	1.07728
PSMA7	Proteasome subunit alpha type-7	O14818	21.37	3	19	1.07292	1.03167
SCAMP3	Secretory carrier-associated membrane protein 3	O14828	12.97	3	12	1.10332	1.05245
IKBKB	Inhibitor of nuclear factor kappa-B kinase subunit beta	O14920	2.91	2	2	1.1928	1.04318
HGS	Hepatocyte growth factor-regulated tyrosine kinase substrate	O14964	5.28	4	11	1.1436	1.08035
PPP1R12A	Protein phosphatase 1 regulatory subunit 12A	O14974	17.77	15	34	1.07686	1.05589
GAK	Cyclin-G-associated kinase	O14976	1.91	2	3	1.05778	1.0129
XPO1	Exportin-1	O14980	11.2	8	25	1.17221	1.0553
PLXNB2	Plexin-B2	O15031	4.62	7	11	1.05776	1.09402
PFAS	Phosphoribosylformylglycinamidine synthase	O15067	2.39	3	6	1.07682	1.04015
FYB	FYN-binding protein	O15117	23.88	17	79	1.13102	1.05752
SCAMP2	Secretory carrier-associated membrane protein 2	O15127	13.98	4	35	1.06583	1.05831
ARPC1B	Actin-related protein 2/3 complex subunit 1B	O15143	30.65	10	41	1.19958	1.06593
ARPC2	Actin-related protein 2/3 complex subunit 2	O15144	51.33	17	140	1.0834	1.07016
ARPC3	Actin-related protein 2/3 complex subunit 3	O15145	31.46	7	72	1.1133	1.03605
PGRMC2	Membrane-associated progesterone receptor component 2	O15173	22.42	3	7	1.08685	1.03009
PFDN6	Prefoldin subunit 6	O15212	23.26	3	16	1.12314	0.994287
ZNF185	Zinc finger protein 185	O15231	16.11	10	24	1.21118	1.04388
SURF4	Surfeit locus protein 4	O15260	10.41	2	5	1.06568	1.06449
SPTLC1	Serine palmitoyltransferase 1	O15269	4.65	2	3	1.16444	1.04887
INPP4B	Type II inositol 3,4-bisphosphate 4-phosphatase	O15327	7.36	5	11	1.05069	1.05299
INPPL1	Phosphatidylinositol 3,4,5-trisphosphate 5-phosphatase 2	O15357	1.51	2	5	0.961992	1.02396
EIF3D	Eukaryotic translation initiation factor 3 subunit D	O15371	10.22	4	7	1.03221	1.04273
EIF3H	Eukaryotic translation initiation factor 3 subunit H	O15372	8.81	2	8	0.99663	1.08904
STX7	Syntaxin-7	O15400	42.91	8	31	1.15894	1.04841
SLC16A3	Monocarboxylate transporter 4	O15427	4.3	2	2	1.10627	0.978082
ABCC4	Multidrug resistance-associated protein 4	O15439	2.04	2	5	1.1639	1.07986
YKT6	Synaptobrevin homolog YKT6	O15498	17.68	3	4	1.10381	1.01231
ARPC5	Actin-related protein 2/3 complex subunit 5	O15511	72.85	9	88	1.15475	1.03567
TAPBP	Tapasin	O15533	9.6	4	13	1.0918	1.0504
ZZEF1	Zinc finger ZZ-type and EF-hand domain-containing protein 1	O43149	3.17	7	12	1.10206	1.09059
ASAP2	Arf-GAP with SH3 domain, ANK repeat and PH domain-containing protein 2	O43150	11.93	11	22	1.08	1.02722
NDUFS4	NADH dehydrogenase [ubiquinone] iron-sulfur protein 4, mitochondrial	O43181	13.71	2	7	1.03746	1.11236
ARHGAP6	Rho GTPase-activating protein 6	O43182	20.33	17	80	1.06724	1.02836
PSMD3	26S proteasome non-ATPase regulatory subunit 3	O43242	11.05	5	10	0.989643	1.00398
TGFB1I1	Transforming growth factor beta-1-induced transcript 1 protein	O43294	24.08	11	68	1.28794	1.0623
ADCY6	Adenylate cyclase type 6	O43306	4.45	4	11	1.12898	1.0807
MTSS1	Metastasis suppressor protein 1	O43312	10.2	5	20	1.08874	1.02767
TXNL1	Thioredoxin-like protein 1	O43396	38.41	7	17	1.23063	1.07247
TPD52L2	Tumor protein D54	O43399	39.81	6	29	1.12706	1.04431
EMC8	ER membrane protein complex subunit 8	O43402	15.71	2	4	1.12189	1.0955
FIBP	Acidic fibroblast growth factor intracellular-binding protein	O43427	6.32	2	3	1.03874	1.05614
EIF4G3	Eukaryotic translation initiation factor 4 gamma 3	O43432	4.48	5	14	1.08335	0.999086
PPIH	Peptidyl-prolyl cis-trans isomerase H	O43447	10.73	2	2	1.02025	1.0549
AKR7A2	Aflatoxin B1 aldehyde reductase member 2	O43488	21.73	5	53	1.07917	1.03993
WIPF1	WAS/WASL-interacting protein family member 1	O43516	8.55	4	19	1.13916	1.03227
DENR	Density-regulated protein	O43583	8.08	2	4	1.08143	1.07114
TIMM44	Mitochondrial import inner membrane translocase subunit TIM44	O43615	10.62	4	7	1.04926	1.05211
TRAPPC3	Trafficking protein particle complex subunit 3	O43617	11.67	2	3	1.15141	1.05148
CHMP2A	Charged multivesicular body protein 2a	O43633	16.67	3	11	1.09458	1.05787
NCK2	Cytoplasmic protein NCK2	O43639	30.26	9	33	1.02527	1.06387
RGS10	Regulator of G-protein signaling 10	O43665	58.38	10	49	1.17741	1.03927
ASNA1	ATPase ASNA1	O43681	7.47	3	7	1.08238	1.07999
ACTN4	Alpha-actinin-4	O43707	54.88	31	555	1.2788	1.03948
AP1G1	AP-1 complex subunit gamma-1	O43747	3.77	3	17	1.06257	1.08992
SGTA	Small glutamine-rich tetratricopeptide repeat-containing protein alpha	O43765	7.99	2	4	1.10247	1.02385
ENSA	Alpha-endosulfine	O43768	34.71	2	5	1.26494	0.999505
SLC25A20	Mitochondrial carnitine/acylcarnitine carrier protein	O43772	5.65	2	4	1.03905	1.07692
LANCL1	LanC-like protein 1	O43813	5.01	2	5	1.06813	1.0984
STRN	Striatin	O43815	16.54	8	21	1.08899	1.06624
CALU	Calumenin	O43852	37.46	9	19	1.09292	1.05859
AHCYL1	S-adenosylhomocysteine hydrolase-like protein 1	O43865	13.77	2	14	1.05284	1.03576
NDUFS5	NADH dehydrogenase [ubiquinone] iron-sulfur protein 5	O43920	29.25	3	3	1.1024	1.08108
KALRN	Kalirin	O60229	4.02	7	34	1.20074	1.04977
GMFG	Glia maturation factor gamma	O60234	38.73	3	39	1.09865	1.0638
PRPSAP2	Phosphoribosyl pyrophosphate synthase-associated protein 2	O60256	15.45	5	11	1.04446	1.05528
KIAA0513	Uncharacterized protein KIAA0513	O60268	13.87	5	15	1.057	1.07606
OPA1	Dynamin-like 120 kDa protein, mitochondrial	O60313	8.02	7	14	1.06785	1.09636
ACSL4	Long-chain-fatty-acid--CoA ligase 4	O60488	7.59	3	8	1.10223	1.06511
SNX3	Sorting nexin-3	O60493	46.3	5	32	1.07046	1.073
DOK2	Docking protein 2	O60496	21.84	7	32	1.00169	1.08223
MGEA5	Protein O-GlcNAcase	O60502	2.4	2	4	0.930545	1.04597
SYNCRIP	Heterogeneous nuclear ribonucleoprotein Q	O60506	10.43	4	28	1.20059	1.05688
DIAPH1	Protein diaphanous homolog 1	O60610	32	37	160	1.12585	1.05971
EXOC3	Exocyst complex component 3	O60645	2.91	2	2	1.09945	1.06003
PLIN3	Perilipin-3	O60664	27.65	8	44	1.08322	1.08003
KPNA6	Importin subunit alpha-7	O60684	5.22	2	4	1.10517	1.04971
TPST2	Protein-tyrosine sulfotransferase 2	O60704	9.55	4	14	1.02762	1.1642
CTNND1	Catenin delta-1	O60716	4.44	4	5	1.11171	1.06876
SNX2	Sorting nexin-2	O60749	21	7	28	1.21256	1.04018
USO1	General vesicular transport factor p115	O60763	10.91	9	18	1.05435	1.05171
CCDC22	Coiled-coil domain-containing protein 22	O60826	7.66	4	6	1.06817	1.07833
EIF5B	Eukaryotic translation initiation factor 5B	O60841	2.7	2	3	1.09414	1.0621
DNAJA2	DnaJ homolog subfamily A member 2	O60884	9.22	2	3	1.24885	1.06073
CUTA	Protein CutA	O60888	15.64	2	19	1.11796	1.03429
PFDN1	Prefoldin subunit 1	O60925	17.21	2	5	1.14395	0.993241
WDR1	WD repeat-containing protein 1	O75083	48.02	27	228	1.13652	1.04374
ROCK2	Rho-associated protein kinase 2	O75116	29.97	35	127	1.10375	1.05372
CPNE3	Copine-3	O75131	9.87	3	13	1.36802	1.0549
DNAJC13	DnaJ homolog subfamily C member 13	O75165	1.29	2	3	1.05034	1.02747
GGCT	Gamma-glutamylcyclotransferase	O75223	10.64	2	3	1.30971	1.05202
RTN2	Reticulon-2	O75298	6.42	3	10	1.04641	1.08558
PDCD6	Programmed cell death protein 6	O75340	12.04	2	7	1.07013	1.1417
TBCA	Tubulin-specific chaperone A	O75347	37.96	7	25	1.15919	1.03628
ATP6V1G1	V-type proton ATPase subunit G 1	O75348	16.95	2	2	1.15618	1.02956
VPS4B	Vacuolar protein sorting-associated protein 4B	O75351	25.9	8	30	1.10192	1.05912
SH3BGRL	SH3 domain-binding glutamic acid-rich-like protein	O75368	78.07	7	60	0.997641	1.06732
CS	Citrate synthase, mitochondrial	O75390	23.39	10	51	1.07915	1.05377
SEC22B	Vesicle-trafficking protein SEC22b	O75396	34.42	7	34	1.06809	1.09714
TACC1	Transforming acidic coiled-coil-containing protein 1	O75410	9.44	5	10	1.06988	1.09116
NDUFS3	NADH dehydrogenase [ubiquinone] iron-sulfur protein 3, mitochondrial	O75489	25	5	14	1.03126	1.09137
STX11	Syntaxin-11	O75558	51.22	14	64	1.05109	1.04293
SKAP2	Src kinase-associated phosphoprotein 2	O75563	34.82	11	54	1.19083	1.04521
LYPLA1	Acyl-protein thioesterase 1	O75608	27.83	5	22	1.12995	1.07752
PPM1B	Protein phosphatase 1B	O75688	8.56	2	9	1.06398	1.08845
RP2	Protein XRP2	O75695	5.14	2	5	1.18582	1.04689
GRAP2	GRB2-related adapter protein 2	O75791	29.7	9	24	1.01815	1.04113
PSMD10	26S proteasome non-ATPase regulatory subunit 10	O75832	6.64	2	2	1.12137	1.04635
ZMPSTE24	CAAX prenyl protease 1 homolog	O75844	11.79	6	9	1.15257	1.04724
IDH1	Isocitrate dehydrogenase [NADP] cytoplasmic	O75874	28.26	11	37	1.10527	1.05375
STAM2	Signal transducing adapter molecule 2	O75886	7.43	3	7	1.11155	1.02507
ARL6IP5	PRA1 family protein 3	O75915	20.21	4	47	1.07455	1.08
DCTN3	Dynactin subunit 3	O75935	13.44	3	5	1.13152	1.03421
ATP5H	ATP synthase subunit d, mitochondrial	O75947	44.1	6	35	1.07375	1.02942
TSPAN9	Tetraspanin-9	O75954	10.88	2	7	1.06607	1.03819
FLOT1	Flotillin-1	O75955	26	10	35	1.0259	1.04156
ATP5L	ATP synthase subunit g, mitochondrial	O75964	44.66	4	15	1.07901	1.04411
GLRX3	Glutaredoxin-3	O76003	14.63	4	9	1.25625	1.05779
PDE5A	cGMP-specific 3',5'-cyclic phosphodiesterase	O76074	21.49	16	86	0.921452	1.18189
STK10	Serine/threonine-protein kinase 10	O94804	7.02	5	12	1.04801	1.05491
TOMM70	Mitochondrial import receptor subunit TOM70	O94826	13.65	7	14	1.12844	1.05316
UFL1	E3 UFM1-protein ligase 1	O94874	4.28	3	5	1.11974	1.06663
TMEM63A	CSC1-like protein 1	O94886	2.6	2	6	1.05813	1.06506
PROSC	Pyridoxal phosphate homeostasis protein	O94903	14.18	4	5	1.02309	1.04373
ERLIN2	Erlin-2	O94905	10.62	2	13	1.10745	1.04404
ENDOD1	Endonuclease domain-containing 1 protein	O94919	24.8	10	79	1.05351	1.04874
GLS	Glutaminase kidney isoform, mitochondrial	O94925	2.39	2	2	1.13601	1.04093
ABLIM3	Actin-binding LIM protein 3	O94929	3.66	2	8	1.09635	1.01912
AP2A2	AP-2 complex subunit alpha-2	O94973	4.15	2	10	1.27656	1.1675
SEC31A	Protein transport protein Sec31A	O94979	6.39	7	22	1.09919	1.0669
LETM1	LETM1 and EF-hand domain-containing protein 1, mitochondrial	O95202	9.07	5	15	1.03932	1.05353
ATE1	Arginyl-tRNA--protein transferase 1	O95260	5.6	2	7	1.06517	1.04181
VAPB	Vesicle-associated membrane protein-associated protein B/C	O95292	25.51	6	8	1.09904	1.03405
PGLS	6-phosphogluconolactonase	O95336	45.74	9	51	1.18272	1.0377
LYPLA2	Acyl-protein thioesterase 2	O95372	6.93	2	3	1.11746	1.04828
IPO7	Importin-7	O95373	3.76	4	7	1.07226	1.03586
AHSA1	Activator of 90 kDa heat shock protein ATPase homolog 1	O95433	15.68	3	5	1.18902	1.06408
ETHE1	Persulfide dioxygenase ETHE1, mitochondrial	O95571	9.45	2	8	1.10857	1.084
CDS2	Phosphatidate cytidylyltransferase 2	O95674	6.97	2	4	1.04626	1.07718
SNAP29	Synaptosomal-associated protein 29	O95721	54.26	11	26	1.16004	1.051
OXSR1	Serine/threonine-protein kinase OSR1	O95747	19.54	7	20	1.06194	1.05086
AP2A1	AP-2 complex subunit alpha-1	O95782	11.16	8	23	1.10442	1.05549
SDPR	Serum deprivation-response protein	O95810	56.24	26	428	1.19969	1.05536
AIFM1	Apoptosis-inducing factor 1, mitochondrial	O95831	20.88	11	28	1.06746	1.06902
EML2	Echinoderm microtubule-associated protein-like 2	O95834	13.25	8	16	1.41601	0.984186
BPNT1	3'(2'),5'-bisphosphate nucleotidase 1	O95861	9.42	3	6	1.07082	1.05982
DDAH2	N(G),N(G)-dimethylarginine dimethylaminohydrolase 2	O95865	25.61	5	10	1.06455	1.07957
MPIG6B	Megakaryocyte and platelet inhibitory receptor G6b	O95866	34.85	7	34	1.1214	1.00877
ABHD16A	Protein ABHD16A	O95870	23.12	12	38	1.06464	1.07243
TXNDC12	Thioredoxin domain-containing protein 12	O95881	30.81	4	10	1.07857	1.08112
NUDT3	Diphosphoinositol polyphosphate phosphohydrolase 1	O95989	19.19	3	6	1.35814	1.06205
NDUFB10	NADH dehydrogenase [ubiquinone] 1 beta subcomplex subunit 10	O96000	16.86	2	4	1.13957	1.09625
LDHA	L-lactate dehydrogenase A chain	P00338	42.47	13	148	1.14007	1.08624
GLUD1	Glutamate dehydrogenase 1, mitochondrial	P00367	23.84	6	20	1.04236	1.08207
CYB5R3	NADH-cytochrome b5 reductase 3	P00387	35.88	9	67	1.05798	1.10203
GSR	Glutathione reductase, mitochondrial	P00390	16.28	7	36	1.25153	1.06195
MT-CO2	Cytochrome c oxidase subunit 2	P00403	14.98	4	21	1.04539	1.1069
SOD1	Superoxide dismutase [Cu-Zn]	P00441	33.12	7	29	1.05419	1.04938
CP	Ceruloplasmin	P00450	9.48	8	23	1.07664	1.05403
F13A1	Coagulation factor XIII A chain	P00488	48.5	37	846	1.08862	1.05526
PNP	Purine nucleoside phosphorylase	P00491	59.86	14	159	1.00542	1.05899
HPRT1	Hypoxanthine-guanine phosphoribosyltransferase	P00492	35.32	6	39	1.08045	1.06732
GOT2	Aspartate aminotransferase, mitochondrial	P00505	14.19	6	15	1.0203	1.15971
PGK1	Phosphoglycerate kinase 1	P00558	68.35	24	215	1.11947	1.05714
AK1	Adenylate kinase isoenzyme 1	P00568	46.91	8	44	1.05633	1.05118
F2	Prothrombin	P00734	15.27	7	8	0.986378	1.0665
HP	Haptoglobin	P00738	32.51	6	77	0.766966	1.24476
PLG	Plasminogen	P00747	13.7	9	27	1.21297	1.07207
CFB	Complement factor B	P00751	8.25	7	11	0.842519	1.23472
CA2	Carbonic anhydrase 2	P00918	47.69	9	92	1.34246	1.05522
SERPINC1	Antithrombin-III	P01008	20.47	7	24	0.995216	1.06729
SERPINA1	Alpha-1-antitrypsin	P01009	39.71	14	160	1.1456	1.04732
SERPINA3	Alpha-1-antichymotrypsin	P01011	11.82	4	27	0.862879	1.15527
AGT	Angiotensinogen	P01019	11.75	5	10	1.30959	0.974921
A2M	Alpha-2-macroglobulin	P01023	27.61	25	128	0.995774	1.1101
C3	Complement C3	P01024	30.19	45	181	0.776513	1.20173
TIMP1	Metalloproteinase inhibitor 1	P01033	20.77	3	24	1.10583	1.06627
KNG1	Kininogen-1	P01042	12.11	8	14	1.04449	1.10859
NRAS	GTPase NRas	P01111	31.22	2	25	1.13146	1.08984
PDGFB	Platelet-derived growth factor subunit B	P01127	8.3	2	2	0.990834	1.0165
EGF	Pro-epidermal growth factor	P01133	6.88	6	8	1.06074	1.03074
TGFB1	Transforming growth factor beta-1	P01137	32.82	11	51	1.02096	1.0792
IGLV3-19	Immunoglobulin lambda variable 3-19	P01714	25	2	4	1.09827	1.02692
IGHV3-7	Immunoglobulin heavy variable 3-7	P01781	17.24	2	5	0.860891	1.1354
IGKC	Immunoglobulin kappa constant	P01834	80.19	5	112	0.909657	1.22716
IGHG1	Immunoglobulin heavy constant gamma 1	P01857	40	5	136	0.858135	1.22121
IGHG2	Immunoglobulin heavy constant gamma 2	P01859	23.62	2	58	0.72606	1.22746
IGHG3	Immunoglobulin heavy constant gamma 3	P01860	27.06	2	82	0.712273	1.19089
IGHM	Immunoglobulin heavy constant mu	P01871	16.59	2	31	0.902713	1.15698
IGHA1	Immunoglobulin heavy constant alpha 1	P01876	24.36	3	55	1.41802	1.00558
HLA-A	HLA class I histocompatibility antigen, A-68 alpha chain	P01891	39.18	2	100	2.24447	0.788008
HBD	Hemoglobin subunit delta	P02042	50.34	2	92	1.0342	1.04888
KRT14	Keratin, type I cytoskeletal 14	P02533	14.62	2	21	0.871343	1.1153
LMNA	Prelamin-A/C	P02545	6.33	4	5	1.16604	1.0368
APOA1	Apolipoprotein A-I	P02647	68.91	22	197	1.00223	1.00715
APOE	Apolipoprotein E	P02649	33.44	10	25	0.834695	1.20276
APOA2	Apolipoprotein A-II	P02652	41	4	6	1.32326	0.958409
APOC3	Apolipoprotein C-III	P02656	27.27	2	10	0.916575	1.1268
FGA	Fibrinogen alpha chain	P02671	42.96	46	1010	1.12213	1.03678
FGB	Fibrinogen beta chain	P02675	63.34	32	540	1.11453	1.05943
FGG	Fibrinogen gamma chain	P02679	61.15	26	383	1.10721	1.05126
MBP	Myelin basic protein	P02686	6.91	2	2	1.39504	1.04847
APCS	Serum amyloid P-component	P02743	16.59	3	3	1.10455	1.06024
C9	Complement component C9	P02748	10.38	6	10	0.963678	1.11572
APOH	Beta-2-glycoprotein 1	P02749	6.67	2	11	1.03658	1.0301
FN1	Fibronectin	P02751	15.26	28	93	1.00296	1.1351
AMBP	Protein AMBP	P02760	13.07	4	11	1.03851	1.04239
ORM1	Alpha-1-acid glycoprotein 1	P02763	10.45	2	4	0.691667	1.12372
TTR	Transthyretin	P02766	33.33	3	6	1.12628	1.04993
ALB	Serum albumin	P02768	67.65	47	1172	0.883833	1.04622
GC	Vitamin D-binding protein	P02774	15.4	6	10	1.30665	1.02163
PPBP	Platelet basic protein	P02775	46.88	8	362	1.06203	0.990089
PF4	Platelet factor 4	P02776	44.55	3	178	1.67617	0.940473
TF	Serotransferrin	P02787	41.83	29	148	1.09829	1.09558
HPX	Hemopexin	P02790	20.56	7	27	0.965534	1.07787
FTH1	Ferritin heavy chain	P02794	16.94	3	6	1.11135	1.03066
VTN	Vitronectin	P04004	17.99	7	24	1.04024	1.12364
CAT	Catalase	P04040	35.86	19	127	1.03483	1.09894
ALDOA	Fructose-bisphosphate aldolase A	P04075	72.53	25	437	1.13981	1.04739
ANXA1	Annexin A1	P04083	11.56	3	12	1.0183	1.0601
APOB	Apolipoprotein B-100	P04114	8.44	31	80	0.801653	1.17421
SOD2	Superoxide dismutase [Mn], mitochondrial	P04179	23.42	6	80	1.03308	1.05814
HRG	Histidine-rich glycoprotein	P04196	24	11	112	0.744392	1.24448
A1BG	Alpha-1B-glycoprotein	P04217	17.58	8	28	0.858675	1.19808
KRT1	Keratin, type II cytoskeletal 1	P04264	35.25	21	143	0.910656	1.08309
VWF	von Willebrand factor	P04275	31.03	71	396	0.953138	1.18543
GAPDH	Glyceraldehyde-3-phosphate dehydrogenase	P04406	60	22	635	1.14809	1.05345
ASL	Argininosuccinate lyase	P04424	15.09	7	12	1.10624	1.03336
CAPNS1	Calpain small subunit 1	P04632	22.39	5	16	1.56367	1.03152
HSPB1	Heat shock protein beta-1	P04792	68.29	13	141	0.981265	1.11344
RPN1	Dolichyl-diphosphooligosaccharide--protein glycosyltransferase subunit 1	P04843	29.65	16	81	1.0381	1.07391
RPN2	Dolichyl-diphosphooligosaccharide--protein glycosyltransferase subunit 2	P04844	15.69	7	41	1.04046	1.07249
GNAI2	Guanine nucleotide-binding protein G(i) subunit alpha-2	P04899	36.9	8	57	1.10257	1.04669
ATP1A1	Sodium/potassium-transporting ATPase subunit alpha-1	P05023	12.32	5	22	1.10309	1.06655
APP	Amyloid beta A4 protein	P05067	18.44	12	53	1.02356	1.11042
ITGB3	Integrin beta-3	P05106	50.76	36	513	1.1391	1.01706
SERPINE1	Plasminogen activator inhibitor 1	P05121	26.37	10	17	1.03882	1.0571
SLC25A5	ADP/ATP translocase 2	P05141	41.28	4	61	1.06525	1.07863
SERPING1	Plasma protease C1 inhibitor	P05155	6.8	3	9	0.984444	1.23895
CFI	Complement factor I	P05156	3.95	2	3	0.771171	1.13416
PCCA	Propionyl-CoA carboxylase alpha chain, mitochondrial	P05165	7.14	3	5	1.04936	1.04584
PCCB	Propionyl-CoA carboxylase beta chain, mitochondrial	P05166	5.57	2	4	0.938208	1.13452
EIF2S1	Eukaryotic translation initiation factor 2 subunit 1	P05198	26.35	7	23	1.02691	1.06286
ITGB1	Integrin beta-1	P05556	30.95	23	154	1.03004	1.09614
PRKCB	Protein kinase C beta type	P05771	28.46	9	47	1.10352	1.04257
UROD	Uroporphyrinogen decarboxylase	P06132	6.54	2	13	1.18345	1.01737
FYN	Tyrosine-protein kinase Fyn	P06241	12.1	2	37	1.07028	1.05916
GSN	Gelsolin	P06396	45.91	35	541	1.0379	1.09428
ATP5B	ATP synthase subunit beta, mitochondrial	P06576	51.23	18	283	1.044	1.09108
S100A9	Protein S100-A9	P06702	19.3	2	5	1.01527	0.995592
APOA4	Apolipoprotein A-IV	P06727	8.33	4	9	0.992175	1.01365
EIF4E	Eukaryotic translation initiation factor 4E	P06730	26.73	6	22	1.13645	1.04264
ENO1	Alpha-enolase	P06733	73.96	27	523	1.06899	1.04734
PYGL	Glycogen phosphorylase, liver form	P06737	31.52	19	64	1.08178	1.06177
GPI	Glucose-6-phosphate isomerase	P06744	29.39	16	78	0.993375	1.05535
TPM3	Tropomyosin alpha-3 chain	P06753	54.58	7	407	1.12217	1.04437
ITGAV	Integrin alpha-V	P06756	2.19	2	3	1.03572	1.17311
SERPINE2	Glia-derived nexin	P07093	30.65	11	51	1.07509	1.11058
LDHB	L-lactate dehydrogenase B chain	P07195	49.1	15	212	1.02935	1.07908
GPX1	Glutathione peroxidase 1	P07203	69.46	12	88	1.16041	1.04635
PROS1	Vitamin K-dependent protein S	P07225	18.49	13	56	0.909222	1.22965
P4HB	Protein disulfide-isomerase	P07237	52.36	24	172	1.21669	1.05452
CTSD	Cathepsin D	P07339	23.06	7	19	1.37238	1.05801
GP1BA	Platelet glycoprotein Ib alpha chain	P07359	27.64	18	210	1.08694	1.04861
CAPN1	Calpain-1 catalytic subunit	P07384	38.8	29	110	1.25808	1.05803
TUBB	Tubulin beta chain	P07437	54.05	3	857	1.07155	1.05081
PSAP	Prosaposin	P07602	4.58	2	5	0.98868	1.13994
HEXB	Beta-hexosaminidase subunit beta	P07686	4.14	2	3	1.06321	1.06503
PFN1	Profilin-1	P07737	79.29	16	922	1.18319	1.03407
APRT	Adenine phosphoribosyltransferase	P07741	44.44	6	25	1.10065	1.07523
EPRS	Bifunctional glutamate/proline--tRNA ligase	P07814	4.1	4	7	1.10846	1.05449
HSP90AA1	Heat shock protein HSP 90-alpha	P07900	41.67	14	208	1.13172	1.04134
GALT	Galactose-1-phosphate uridylyltransferase	P07902	6.33	2	3	0.93588	1.08319
LAMB1	Laminin subunit beta-1	P07942	1.23	2	2	1.26162	1.05195
YES1	Tyrosine-protein kinase Yes	P07947	20.99	4	64	1.01783	1.08243
LYN	Tyrosine-protein kinase Lyn	P07948	40.82	14	74	1.15255	1.06549
TPM2	Tropomyosin beta chain	P07951	40.49	3	401	1.36996	1.01078
FH	Fumarate hydratase, mitochondrial	P07954	18.82	8	29	1.00279	1.04988
THBS1	Thrombospondin-1	P07996	59.23	63	1354	1.05811	1.08579
HSP71	Heat shock protein HSP 71	P08107	49.61	11	250	1.15023	1.04874
HSP90AB1	Heat shock protein HSP 90-beta	P08238	40.47	10	171	1.08912	1.03471
SRPRA	Signal recognition particle receptor subunit alpha	P08240	3.61	2	3	1.12835	1.08522
ITGA2B	Integrin alpha-Iib	P08514	42.44	42	943	1.078	1.07262
PDHA1	Pyruvate dehydrogenase E1 component subunit alpha, somatic form, mitochondrial	P08559	13.33	4	9	1.04795	1.06937
PLEK	Pleckstrin	P08567	54.29	20	318	1.20584	1.03967
CYC1	Cytochrome c1, heme protein, mitochondrial	P08574	9.85	2	3	1.09919	1.05855
PTPRC	Receptor-type tyrosine-protein phosphatase C	P08575	1.69	2	7	1.28847	1.05829
CFH	Complement factor H	P08603	7.55	6	12	0.982044	1.16763
ITGA5	Integrin alpha-5	P08648	2.96	3	6	1.05316	1.11661
VIM	Vimentin	P08670	28.76	8	21	1.07453	1.12035
GNAI3	Guanine nucleotide-binding protein G(k) subunit alpha	P08754	16.67	2	19	1.29178	1.04606
ANXA5	Annexin A5	P08758	40.63	13	52	1.40263	0.980608
RPSA	40S ribosomal protein SA	P08865	10.17	2	8	0.999589	1.11441
ADRA2A	Alpha-2A adrenergic receptor	P08913	7.56	2	2	1.14089	1.03328
ENO2	Gamma-enolase	P09104	43.78	7	121	0.994861	1.13789
ACAA1	3-ketoacyl-CoA thiolase, peroxisomal	P09110	19.34	5	16	1.06374	1.02982
GSTP1	Glutathione S-transferase P	P09211	69.52	11	87	1.00207	1.13101
VIL1	Villin-1	P09327	8.1	5	8	1.39555	1.01327
LGALS1	Galectin-1	P09382	32.59	4	22	1.4523	0.948577
QDPR	Dihydropteridine reductase	P09417	9.84	2	3	1.04494	1.15867
SPARC	SPARC	P09486	45.54	13	108	1.06034	1.101
TPM1	Tropomyosin alpha-1 chain	P09493	59.15	11	376	1.3425	1.0239
CLTA	Clathrin light chain A	P09496	13.31	5	14	1.06612	1.03897
CLTB	Clathrin light chain B	P09497	14.41	6	9	1.05966	1.03693
ANXA4	Annexin A4	P09525	39.18	9	34	1.06314	1.10319
CNP	2',3'-cyclic-nucleotide 3'-phosphodiesterase	P09543	19.24	7	15	1.08893	1.0594
DLD	Dihydrolipoyl dehydrogenase, mitochondrial	P09622	16.5	8	22	1.02828	1.06256
COX6C	Cytochrome c oxidase subunit 6C	P09669	22.67	2	3	1.07154	0.997356
LTA4H	Leukotriene A-4 hydrolase	P09960	14.4	7	12	1.02374	1.14031
ALDOC	Fructose-bisphosphate aldolase C	P09972	23.08	3	83	1.12858	1.06921
SLFN14	Protein SLFN14 [Cleaved into: C-terminally truncated SLFN14 endoribonuclease	P0C7P3	5.26	5	8	1.08725	1.04039
SRGN	Serglycin	P10124	31.65	4	36	1.03292	1.01963
TROVE2	60 kDa SS-A/Ro ribonucleoprotein	P10155	4.46	2	6	0.846691	1.15303
DLAT	Dihydrolipoyllysine-residue acetyltransferase component of pyruvate dehydrogenase complex, mitochondrial	P10515	9.74	6	12	1.12589	1.03359
TXN	Thioredoxin	P10599	42.86	6	37	1.32117	1.04626
COX5B	Cytochrome c oxidase subunit 5B, mitochondrial	P10606	31.01	5	17	1.09331	1.06738
CTSA	Lysosomal protective protein	P10619	10.63	4	11	0.976699	1.08134
C7	Complement component C7	P10643	3.08	2	2	0.89656	1.13475
PRKAR1A	cAMP-dependent protein kinase type I-alpha regulatory subunit	P10644	52.49	15	105	1.00538	1.0853
ESD	S-formylglutathione hydrolase	P10768	5.67	2	9	1.1195	1.06183
HSPD1	60 kDa heat shock protein, mitochondrial	P10809	59.34	34	200	1.03699	1.03923
CLU	Clusterin	P10909	23.16	12	113	1.01387	1.1517
HSPA5	78 kDa glucose-regulated protein	P11021	53.36	32	403	1.1302	1.04433
LAMC1	Laminin subunit gamma-1	P11047	2.73	3	10	1.19768	1.04836
HSPA8	Heat shock cognate 71 kDa protein	P11142	50.93	20	467	1.08754	1.03969
SLC2A3	Solute carrier family 2, facilitated glucose transporter member 3	P11169	16.94	3	89	1.02245	0.978792
EPB41	Protein 4.1	P11171	5.44	3	6	1.09101	1.05792
UMPS	Uridine 5'-monophosphate synthase	P11172	5.42	2	2	0.978918	1.00511
PDHB	Pyruvate dehydrogenase E1 component subunit beta, mitochondrial	P11177	15.32	4	16	1.0613	1.04951
PYGB	Glycogen phosphorylase, brain form	P11216	37.84	24	112	1.1521	1.06443
RALA	Ras-related protein Ral-A	P11233	34.47	2	36	1.0838	1.02125
RALB	Ras-related protein Ral-B	P11234	35.92	2	52	1.19051	1.02224
SPTB	Spectrin beta chain, erythrocytic	P11277	31.59	52	160	1.05633	1.07578
LAMP1	Lysosome-associated membrane glycoprotein 1	P11279	12.47	5	18	1.04643	1.00368
ACADM	Medium-chain specific acyl-CoA dehydrogenase, mitochondrial	P11310	14.49	6	13	1.13896	1.04622
G6PD	Glucose-6-phosphate 1-dehydrogenase	P11413	37.86	20	70	1.2066	1.06536
UBL4A	Ubiquitin-like protein 4A	P11441	10.83	2	2	1.15628	1.03012
MTHFD1	C-1-tetrahydrofolate synthase, cytoplasmic	P11586	25.99	20	62	1.06317	1.07518
ADH5	Alcohol dehydrogenase class-3	P11766	24.33	8	22	1.0851	1.07032
PRPS2	Ribose-phosphate pyrophosphokinase 2	P11908	20.13	3	13	1.05583	1.05817
HARS	Histidine--tRNA ligase, cytoplasmic	P12081	20.63	6	27	1.04895	1.03439
F5	Coagulation factor V	P12259	18.62	37	186	1.12512	1.06586
ANXA3	Annexin A3	P12429	37.15	11	28	0.950568	1.08564
ACTN1	Alpha-actinin-1	P12814	63.68	36	1018	1.40102	1.06239
SRC	Proto-oncogene tyrosine-protein kinase Src	P12931	41.98	13	124	1.08207	1.06088
PEPD	Xaa-Pro dipeptidase	P12955	8.11	3	6	1.08794	1.06268
COX4I1	Cytochrome c oxidase subunit 4 isoform 1, mitochondrial	P13073	26.63	4	14	1.006	1.05617
GP1BB	Platelet glycoprotein Ib beta chain	P13224	26.7	7	169	1.26445	1.02926
LAMP2	Lysosome-associated membrane glycoprotein 2	P13473	5.12	2	4	1.00178	1.04474
RNH1	Ribonuclease inhibitor	P13489	24.95	9	36	1.26515	1.04232
CCL5	C-C motif chemokine 5	P13501	31.87	4	37	1.13273	1.03038
ICAM2	Intercellular adhesion molecule 2	P13598	8.36	2	25	1.07583	1.05799
EEF2	Elongation factor 2	P13639	11.66	7	12	0.852465	1.15184
KRT10	Keratin, type I cytoskeletal 10	P13645	44.52	19	76	0.905535	1.04852
KRT5	Keratin, type II cytoskeletal 5	P13647	18.81	3	31	0.929689	1.05966
PDIA4	Protein disulfide-isomerase A4	P13667	32.4	20	83	1.17005	1.04466
TPT1	Translationally-controlled tumor protein	P13693	44.77	5	36	1.19319	1.03614
ALAD	Delta-aminolevulinic acid dehydratase	P13716	30.61	10	51	1.06229	1.0558
LCP1	Plastin-2	P13796	8.29	2	8	1.29775	1.04627
PLS3	Plastin-3	P13797	14.44	4	12	1.27374	1.06526
APEH	Acylamino-acid-releasing enzyme	P13798	10.11	7	17	1.07624	1.12657
ETFA	Electron transfer flavoprotein subunit alpha, mitochondrial	P13804	32.13	8	52	1.01375	1.05663
PRKAR2A	cAMP-dependent protein kinase type II-alpha regulatory subunit	P13861	28.22	6	30	1.02467	1.00066
MIF	Macrophage migration inhibitory factor	P14174	35.65	3	29	1.0116	1.03963
PRKCSH	Glucosidase 2 subunit beta	P14314	25.95	14	41	1.12914	1.05651
HCLS1	Hematopoietic lineage cell-specific protein	P14317	12.55	5	15	1.09134	1.0403
FDPS	Farnesyl pyrophosphate synthase	P14324	6.92	2	7	1.11072	1.09037
COX7A2	Cytochrome c oxidase subunit 7A2, mitochondrial	P14406	27.71	2	11	1.03708	0.9995
NID1	Nidogen-1	P14543	23.82	26	121	1.11672	1.05334
AKR1A1	Alcohol dehydrogenase [NADP(+)]	P14550	28.62	7	24	1.10638	1.04972
PKM	Pyruvate kinase PKM	P14618	73.63	41	712	1.06904	1.05291
HSP90B1	Endoplasmin	P14625	45.08	30	260	1.14744	1.04503
GP9	Platelet glycoprotein IX	P14770	27.68	6	116	1.16063	1.02026
COX6B1	Cytochrome c oxidase subunit 6B1	P14854	62.79	4	5	1.08191	0.968439
DARS	Aspartate--tRNA ligase, cytoplasmic	P14868	28.34	13	30	1.08821	1.07805
UQCRB	Cytochrome b-c1 complex subunit 7	P14927	20.72	2	3	1.15952	1.03012
AKR1B1	Aldose reductase	P15121	11.39	3	7	1.0715	1.05585
RAC2	Ras-related C3 botulinum toxin substrate 2	P15153	31.25	2	64	1.08135	1.06126
GSPT1	Eukaryotic peptide chain release factor GTP-binding subunit ERF3A	P15170	29.46	5	35	1.06417	1.0209
ARSA	Arylsulfatase A	P15289	6.51	2	7	1.13483	1.04604
UCHL3	Ubiquitin carboxyl-terminal hydrolase isozyme L3	P15374	10	2	4	1.15472	1.07338
VAV1	Proto-oncogene vav	P15498	3.79	3	7	1.03301	1.08731
NME1	Nucleoside diphosphate kinase A	P15531	44.08	2	69	0.99683	1.06526
NQO2	Ribosyldihydronicotinamide dehydrogenase [quinone]	P16083	16.45	3	4	1.03777	1.14825
SELP	P-selectin	P16109	19.88	14	48	1.20842	0.965647
CBR1	Carbonyl reductase [NADPH] 1	P16152	46.57	8	40	1.10756	1.11165
ANK1	Ankyrin-1	P16157	11.7	15	30	1.04337	1.05695
ACADS	Short-chain specific acyl-CoA dehydrogenase, mitochondrial	P16219	5.83	2	3	0.988612	1.24331
GLB1	Beta-galactosidase	P16278	9.16	5	16	0.957567	1.16012
PECAM1	Platelet endothelial cell adhesion molecule	P16284	41.06	28	104	1.04717	1.04957
PPP3CB	Serine/threonine-protein phosphatase 2B catalytic subunit beta isoform	P16298	11.83	2	14	0.982671	1.00389
ATP2A2	Sarcoplasmic/endoplasmic reticulum calcium ATPase 2	P16615	28.02	15	144	1.08103	1.06058
CD36	Platelet glycoprotein 4	P16671	24.15	10	95	0.914556	1.1087
PLCG2	1-phosphatidylinositol 4,5-bisphosphate phosphodiesterase gamma-2	P16885	7.83	7	16	1.07283	1.05688
FAH	Fumarylacetoacetase	P16930	18.38	7	20	1.31302	1.05419
STMN1	Stathmin	P16949	14.09	2	6	1.11928	1.05597
GOT1	Aspartate aminotransferase, cytoplasmic	P17174	15.5	5	7	1.09847	1.07212
PRKCA	Protein kinase C alpha type	P17252	27.38	8	40	1.0944	1.09039
ITGA2	Integrin alpha-2	P17301	13.04	13	42	0.730393	1.17447
PRKACA	cAMP-dependent protein kinase catalytic subunit alpha	P17612	24.5	3	23	1.03643	1.07368
CTPS1	CTP synthase 1	P17812	5.75	3	8	1.12932	1.07074
PFKL	ATP-dependent 6-phosphofructokinase, liver type	P17858	19.74	10	49	1.07892	1.10815
PSMC3	26S protease regulatory subunit 6A	P17980	30.75	9	36	1.08809	1.04708
TCP1	T-complex protein 1 subunit alpha	P17987	46.58	21	103	1.09172	1.05956
PTPN1	Tyrosine-protein phosphatase non-receptor type 1	P18031	24.6	10	24	1.03646	1.06794
ALOX12	Arachidonate 12-lipoxygenase, 12S-type	P18054	33.63	18	93	1.33925	1.06704
ITGB5	Integrin beta-5	P18084	7.26	4	7	1.03748	1.04293
ARF4	ADP-ribosylation factor 4	P18085	60	5	51	0.943253	1.06694
VCL	Vinculin	P18206	68.87	91	1830	1.17995	1.04907
PTPRA	Receptor-type tyrosine-protein phosphatase alpha	P18433	3.87	3	7	1.12879	1.05518
PGAM1	Phosphoglycerate mutase 1	P18669	38.98	2	31	1.50992	1.02948
GNAZ	Guanine nucleotide-binding protein G(z) subunit alpha	P19086	25.35	8	38	1.10369	1.05535
HK1	Hexokinase-1	P19367	32.72	25	184	1.06537	1.05116
NDUFV2	NADH dehydrogenase [ubiquinone] flavoprotein 2, mitochondrial	P19404	16.47	4	21	0.95586	1.08378
SLC9A1	Sodium/hydrogen exchanger 1	P19634	6.01	4	5	1.10241	1.07126
ORM2	Alpha-1-acid glycoprotein 2	P19652	10.45	2	4	0.906824	1.05615
CSNK2A2	Casein kinase II subunit alpha'	P19784	7.14	2	4	1.12116	1.05273
ITIH2	Inter-alpha-trypsin inhibitor heavy chain H2	P19823	9.41	7	12	1.01152	1.13853
ITIH1	Inter-alpha-trypsin inhibitor heavy chain H1	P19827	7.35	5	8	0.964944	1.07877
TYMP	Thymidine phosphorylase	P19971	44.61	18	128	1.20888	1.0614
EIF2S2	Eukaryotic translation initiation factor 2 subunit 2	P20042	16.52	4	7	1.07475	1.0705
ANXA7	Annexin A7	P20073	24.8	12	42	1.12249	1.05399
RAB4A	Ras-related protein Rab-4A	P20338	24.88	3	20	1.10937	1.03221
RAB5A	Ras-related protein Rab-5A	P20339	51.63	5	36	1.07991	1.05371
RAB6A	Ras-related protein Rab-6A	P20340	52.88	6	90	1.09139	1.04279
PSMB1	Proteasome subunit beta type-1	P20618	31.95	7	22	1.04851	1.0717
M6PR	Cation-dependent mannose-6-phosphate receptor	P20645	27.44	6	26	1.17395	1.04671
COX5A	Cytochrome c oxidase subunit 5A, mitochondrial	P20674	21.33	4	20	1.06008	1.08147
CAST	Calpastatin	P20810	6.78	3	12	1.13181	1.04129
RASA1	Ras GTPase-activating protein 1	P20936	5.92	4	8	1.07278	1.10046
GSTM3	Glutathione S-transferase Mu 3	P21266	27.11	5	13	0.750107	1.16464
ATP6V1B2	V-type proton ATPase subunit B, brain isoform	P21281	25.44	5	15	1.172	1.06016
ATP6V1C1	V-type proton ATPase subunit C 1	P21283	11.52	4	6	1.15653	1.05108
CSRP1	Cysteine and glycine-rich protein 1	P21291	55.44	7	39	1.4583	1.01877
FLNA	Filamin-A	P21333	65.81	143	3504	1.25208	1.04291
ACO1	Cytoplasmic aconitate hydratase	P21399	16.09	10	28	1.04033	1.09727
VDAC1	Voltage-dependent anion-selective channel protein 1	P21796	47	11	38	1.07494	1.05735
SDHB	Succinate dehydrogenase [ubiquinone] iron-sulfur subunit, mitochondrial	P21912	8.21	2	5	1.02555	1.08087
CD9	CD9 antigen	P21926	17.54	6	14	1.18311	1.01535
COMT	Catechol O-methyltransferase	P21964	28.78	5	12	1.13735	1.07014
OSBP	Oxysterol-binding protein 1	P22059	2.6	3	4	1.15094	1.0603
PCMT1	Protein-L-isoaspartate(D-aspartate) O-methyltransferase	P22061	33.92	7	42	1.16046	1.02671
GART	Trifunctional purine biosynthetic protein adenosine-3	P22102	6.04	6	16	1.00684	1.08052
PAICS	Multifunctional protein ADE2	P22234	16.71	7	20	1.07682	1.0793
SCP2	Non-specific lipid-transfer protein	P22307	10.6	5	12	1.2734	1.04475
UBA1	Ubiquitin-like modifier-activating enzyme 1	P22314	30.53	27	175	1.07547	1.06355
HNRNPA2B1	Heterogeneous nuclear ribonucleoproteins A2/B1	P22626	7.37	2	2	0.961204	1.06332
PRKACB	cAMP-dependent protein kinase catalytic subunit beta	P22694	25.36	5	30	1.10537	1.02603
UQCRC2	Cytochrome b-c1 complex subunit 2, mitochondrial	P22695	13.25	5	18	1.11673	1.06339
PTGS1	Prostaglandin G/H synthase 1	P23219	16.86	9	35	1.18246	1.05772
ITGA6	Integrin alpha-6	P23229	36.19	34	177	1.13792	1.03925
PPIB	Peptidyl-prolyl cis-trans isomerase B	P23284	51.85	12	82	1.36476	1.03984
ME2	NAD-dependent malic enzyme, mitochondrial	P23368	26.54	12	38	1.13641	1.06844
WARS	Tryptophan--tRNA ligase, cytoplasmic	P23381	10.19	4	13	1.0193	1.04802
AHCY	Adenosylhomocysteinase	P23526	10.65	4	11	1.06883	1.07414
CFL1	Cofilin-1	P23528	77.71	11	262	1.18991	1.05281
EIF4B	Eukaryotic translation initiation factor 4B	P23588	16.2	8	18	1.06593	1.03651
DGKA	Diacylglycerol kinase alpha	P23743	4.22	2	2	1.22849	1.07732
CPT2	Carnitine O-palmitoyltransferase 2, mitochondrial	P23786	5.62	3	5	0.904348	1.15447
DTYMK	Thymidylate kinase	P23919	14.15	3	5	1.11333	1.05494
EEF1B2	Elongation factor 1-beta	P24534	27.56	5	44	1.12938	1.04878
ATP5F1	ATP synthase F(0) complex subunit B1, mitochondrial	P24539	15.23	4	8	1.02818	1.0229
TBXAS1	Thromboxane-A synthase	P24557	34.9	18	116	1.10944	1.06981
ACP1	Low molecular weight phosphotyrosine protein phosphatase	P24666	31.65	4	11	1.07293	1.07368
ACAT1	Acetyl-CoA acetyltransferase, mitochondrial	P24752	9.84	4	10	1.0109	1.11335
MYL9	Myosin regulatory light polypeptide 9	P24844	62.79	5	280	1.22745	0.998276
AZGP1	Zinc-alpha-2-glycoprotein	P25311	9.4	2	6	1.18886	1.02222
MPST	3-mercaptopyruvate sulfurtransferase	P25325	34.01	8	55	1.10789	1.06743
DNAJB1	DnaJ homolog subfamily B member 1	P25685	10	3	8	1.0765	1.08975
DNAJB2	DnaJ homolog subfamily B member 2	P25686	13.27	3	7	1.13801	1.01911
ATP5A1	ATP synthase subunit alpha, mitochondrial	P25705	53.89	28	240	1.03436	1.08084
PSMA1	Proteasome subunit alpha type-1	P25786	33.08	7	24	1.06826	1.03331
PSMA2	Proteasome subunit alpha type-2	P25787	43.16	8	29	1.0679	1.06344
PSMA3	Proteasome subunit alpha type-3	P25788	22.35	5	14	1.06108	1.10092
PSMA4	Proteasome subunit alpha type-4	P25789	27.2	7	35	1.08701	1.05879
MSN	Moesin	P26038	70.19	46	487	1.14572	1.04879
IVD	Isovaleryl-CoA dehydrogenase, mitochondrial	P26440	11.11	5	11	1.23779	1.05121
S100A4	Protein S100-A4	P26447	36.63	5	18	1.01281	1.12146
PTBP1	Polypyrimidine tract-binding protein 1	P26599	13.56	4	13	1.10787	1.05212
TARS	Threonine--tRNA ligase, cytoplasmic	P26639	12.72	10	16	1.16389	1.06088
VARS	Valine--tRNA ligase	P26640	6.09	6	8	1.13277	1.0933
EEF1G	Elongation factor 1-gamma	P26641	27	11	56	1.10761	1.04516
FKBP2	Peptidyl-prolyl cis-trans isomerase FKBP2	P26885	19.72	4	9	1.16578	1.04859
STOM	Erythrocyte band 7 integral membrane protein	P27105	65.97	17	379	1.06981	1.04553
PON1	Serum paraoxonase/arylesterase 1	P27169	7.32	2	2	1.06522	1.10268
MAOB	Amine oxidase [flavin-containing] B	P27338	34.23	12	53	1.12803	1.05715
YWHAQ	14-3-3 protein theta	P27348	59.59	10	350	1.09242	1.02868
CAD	CAD protein	P27708	2.88	5	6	1.00985	1.0461
CALR	Calreticulin	P27797	43.41	15	124	1.0924	1.04626
MAP4	Microtubule-associated protein 4	P27816	7.12	6	15	1.1675	1.07078
CANX	Calnexin	P27824	19.76	13	93	1.13782	1.05204
PIK3R1	Phosphatidylinositol 3-kinase regulatory subunit alpha	P27986	10.77	6	9	1.09107	1.07061
ITPKB	Inositol-trisphosphate 3-kinase B	P27987	4.76	4	5	1.08262	1.04041
PSMB9	Proteasome subunit beta type-9	P28065	14.16	3	13	0.986411	1.1351
PSMA5	Proteasome subunit alpha type-5	P28066	29.46	6	27	1.0765	1.03542
PSMB4	Proteasome subunit beta type-4	P28070	29.55	5	11	0.982704	1.11042
PSMB6	Proteasome subunit beta type-6	P28072	16.74	4	13	1.15914	1.03147
SSFA2	Sperm-specific antigen 2	P28290	2.46	3	4	1.03699	1.04208
NDUFS1	NADH-ubiquinone oxidoreductase 75 kDa subunit, mitochondrial	P28331	25.72	13	30	1.05813	1.09963
MAPK1	Mitogen-activated protein kinase 1	P28482	19.72	4	13	1.16662	1.06907
LAP3	Cytosol aminopeptidase	P28838	26.97	12	50	1.0634	1.04236
PCSK6	Proprotein convertase subtilisin/kexin type 6	P29122	10.01	9	33	0.961802	1.19514
TPP2	Tripeptidyl-peptidase 2	P29144	17.61	20	44	1.07899	1.03574
IMPA1	Inositol monophosphatase 1	P29218	20.94	5	16	1.08595	1.08788
CTGF	Connective tissue growth factor	P29279	12.89	4	19	1.31985	1.04477
PTPN6	Tyrosine-protein phosphatase non-receptor type 6	P29350	35.46	19	101	1.14442	1.05574
TKT	Transketolase	P29401	27.13	15	63	1.18797	1.06419
EEF1D	Elongation factor 1-delta	P29692	21.35	5	27	1.31687	1.05278
ALDH4A1	Delta-1-pyrroline-5-carboxylate dehydrogenase, mitochondrial	P30038	7.64	3	4	0.925524	1.20166
ERP29	Endoplasmic reticulum resident protein 29	P30040	29.5	7	40	1.17499	1.05552
PRDX6	Peroxiredoxin-6	P30041	75.89	19	160	1.09425	1.07028
C21orf33	ES1 protein homolog, mitochondrial	P30042	19.78	4	10	1.11038	1.0656
PRDX5	Peroxiredoxin-5, mitochondrial	P30044	56.07	11	74	1.08311	1.04438
DDT	D-dopachrome decarboxylase	P30046	33.9	2	22	0.993679	1.09982
PRDX3	Thioredoxin-dependent peroxide reductase, mitochondrial	P30048	16.8	4	36	1.00501	1.086
ATP5D	ATP synthase subunit delta, mitochondrial	P30049	13.69	2	12	1.07389	1.05216
ECHS1	Enoyl-CoA hydratase, mitochondrial	P30084	17.24	4	15	1.06422	1.113
CMPK1	UMP-CMP kinase	P30085	30.1	6	28	1.18516	1.051
PEBP1	Phosphatidylethanolamine-binding protein 1	P30086	51.34	7	29	1.11381	1.05235
PDIA3	Protein disulfide-isomerase A3	P30101	61.19	32	313	1.11125	1.05787
PPP2R1A	Serine/threonine-protein phosphatase 2A 65 kDa regulatory subunit A alpha isoform	P30153	30.9	10	71	1.0717	1.04412
FCER1G	High affinity immunoglobulin epsilon receptor subunit gamma	P30273	23.26	2	12	1.00397	1.02257
PPIF	Peptidyl-prolyl cis-trans isomerase F, mitochondrial	P30405	59.42	8	55	1.03802	1.03204
NMT1	Glycylpeptide N-tetradecanoyltransferase 1	P30419	12.9	3	19	1.09137	1.0478
ADSS	Adenylosuccinate synthetase isozyme 2	P30520	9.65	3	12	1.14912	1.05204
ADSL	Adenylosuccinate lyase	P30566	8.26	4	8	1.13631	1.05349
CLIP1	CAP-Gly domain-containing linker protein 1	P30622	5.49	6	11	1.35252	1.04249
SRI	Sorcin	P30626	35.35	7	15	1.04796	1.05887
SERPINB1	Leukocyte elastase inhibitor	P30740	39.31	16	114	1.21415	1.03746
SDHA	Succinate dehydrogenase [ubiquinone] flavoprotein subunit, mitochondrial	P31040	8.73	5	9	1.06647	1.12242
CORO1A	Coronin-1A	P31146	41.21	21	165	1.3313	1.04412
GDI1	Rab GDP dissociation inhibitor alpha	P31150	33.78	10	62	1.17633	1.05194
PRKAR1B	cAMP-dependent protein kinase type I-beta regulatory subunit	P31321	19.16	3	13	1.1889	0.968387
PRKAR2B	cAMP-dependent protein kinase type II-beta regulatory subunit	P31323	29.67	6	41	1.51176	0.92767
SDC4	Syndecan-4	P31431	14.14	2	5	0.986942	1.08453
AKT2	RAC-beta serine/threonine-protein kinase	P31751	11.43	2	6	1.12653	1.06492
UQCRC1	Cytochrome b-c1 complex subunit 1, mitochondrial	P31930	27.29	8	24	1.16575	1.0534
ATIC	Bifunctional purine biosynthesis protein PURH	P31939	36.15	18	56	1.01887	1.09279
YWHAB	14-3-3 protein beta/alpha	P31946	52.44	5	368	0.969357	1.04442
STIP1	Stress-induced-phosphoprotein 1	P31948	34.81	18	67	1.11639	1.05512
PRDX2	Peroxiredoxin-2	P32119	32.32	7	30	0.93948	1.19163
DCTD	Deoxycytidylate deaminase	P32321	19.1	3	5	1.09291	1.06865
KIF5B	Kinesin-1 heavy chain	P33176	25.55	16	65	1.11696	1.05842
DUT	Deoxyuridine 5'-triphosphate nucleotidohydrolase, mitochondrial	P33316	11.51	2	2	1.16452	1.03065
ABCC1	Multidrug resistance-associated protein 1	P33527	1.76	2	3	1.06724	1.03048
ABCD1	ATP-binding cassette sub-family D member 1	P33897	3.49	2	4	1.1863	1.06111
MAN1A1	Mannosyl-oligosaccharide 1,2-alpha-mannosidase IA	P33908	5.21	3	4	1.06497	1.03862
SHMT2	Serine hydroxymethyltransferase, mitochondrial	P34897	26.79	10	24	1.01018	1.14947
EPHX2	Bifunctional epoxide hydrolase 2	P34913	4.68	2	4	0.986056	1.10102
HSPA4	Heat shock 70 kDa protein 4	P34932	17.5	10	55	1.01662	1.10614
PHB	Prohibitin	P35232	61.4	16	60	1.06189	1.08762
PTPN7	Tyrosine-protein phosphatase non-receptor type 7	P35236	8.33	3	3	1.165	1.04575
SERPINB6	Serpin B6	P35237	43.35	11	51	1.09353	1.10917
RDX	Radixin	P35241	26.07	6	130	1.15035	1.0829
KRT9	Keratin, type I cytoskeletal 9	P35527	31.78	14	57	0.898269	1.0882
MYH9	Myosin-9	P35579	71.58	159	3811	1.13526	1.04978
COPB2	Coatomer subunit beta'	P35606	17.44	13	47	1.11412	1.08769
ADD1	Alpha-adducin	P35611	13.3	8	16	1.03857	1.12257
BSG	Basigin	P35613	5.97	2	3	1.2223	1.04231
GLRX	Glutaredoxin-1	P35754	16.04	2	4	0.77614	1.05771
PPM1A	Protein phosphatase 1A	P35813	31.15	8	30	1.15864	1.04076
KRT2	Keratin, type II cytoskeletal 2 epidermal	P35908	25.04	8	71	0.922537	1.06499
HMGCL	Hydroxymethylglutaryl-CoA lyase, mitochondrial	P35914	19.69	6	18	1.07507	1.07104
PSMC2	26S protease regulatory subunit 7	P35998	35.57	12	22	1.06959	1.0286
ARL3	ADP-ribosylation factor-like protein 3	P36405	9.89	2	3	1.03986	1.13175
ATP5C1	ATP synthase subunit gamma, mitochondrial	P36542	27.85	8	40	1.02649	1.05599
ATP6V1E1	V-type proton ATPase subunit E 1	P36543	18.14	2	18	1.07557	1.03702
LONP1	Lon protease homolog, mitochondrial	P36776	9.91	8	20	1.04934	1.06875
PGM1	Phosphoglucomutase-1	P36871	35.59	19	63	0.97028	1.10563
SERPINF1	Pigment epithelium-derived factor	P36955	5.74	2	4	0.944018	1.20424
DLST	Dihydrolipoyllysine-residue succinyltransferase component of 2-oxoglutarate dehydrogenase complex, mitochondrial	P36957	18.76	8	37	1.00748	1.10035
GMPR	GMP reductase 1	P36959	20.87	5	20	1.03074	1.0674
GPX4	Phospholipid hydroperoxide glutathione peroxidase, mitochondrial	P36969	10.15	2	4	1.03548	1.08763
HPCAL1	Hippocalcin-like protein 1	P37235	27.46	2	12	1.03	1.0101
TAGLN2	Transgelin-2	P37802	76.38	16	930	1.30741	1.04671
TALDO1	Transaldolase	P37837	35.61	14	72	1.27768	1.05471
SNCA	Alpha-synuclein	P37840	61.43	7	78	1.34001	1.04728
ETFB	Electron transfer flavoprotein subunit beta	P38117	29.41	7	25	1.07555	1.04993
ATP6V1A	V-type proton ATPase catalytic subunit A	P38606	26.26	13	47	1.10133	1.04944
HSPA9	Stress-70 protein, mitochondrial	P38646	32.84	19	91	1.09021	1.04077
DDOST	Dolichyl-diphosphooligosaccharide--protein glycosyltransferase 48 kDa subunit	P39656	25	11	46	1.0815	1.0862
GP5	Platelet glycoprotein V	P40197	29.82	15	176	1.18265	1.04901
CCT6A	T-complex protein 1 subunit zeta	P40227	41.05	17	129	1.07179	1.0635
STAT3	Signal transducer and activator of transcription 3	P40763	10.78	6	10	1.10623	1.08644
MDH1	Malate dehydrogenase, cytoplasmic	P40925	32.93	10	52	1.06503	1.03546
MDH2	Malate dehydrogenase, mitochondrial	P40926	63.02	17	135	1.07767	1.07183
HADHA	Trifunctional enzyme subunit alpha, mitochondrial	P40939	39.32	24	117	1.03096	1.07042
EIF2S3	Eukaryotic translation initiation factor 2 subunit 3	P41091	13.56	2	10	1.15557	1.04045
UBA7	Ubiquitin-like modifier-activating enzyme 7	P41226	17.59	15	69	1.06583	1.06849
CSK	Tyrosine-protein kinase CSK	P41240	39.78	18	48	1.14125	1.06298
GARS	Glycine--tRNA ligase	P41250	12.58	8	22	1.06907	1.09914
IARS	Isoleucine--tRNA ligase, cytoplasmic	P41252	2.38	2	2	1.12765	1.08396
ECI1	Enoyl-CoA delta isomerase 1, mitochondrial	P42126	9.27	2	4	0.992513	1.07933
STAT1	Signal transducer and activator of transcription 1-alpha/beta	P42224	7.33	4	14	1.05705	1.05916
STAT5A	Signal transducer and activator of transcription 5A	P42229	14.36	2	34	0.998197	1.08654
EPS15	Epidermal growth factor receptor substrate 15	P42566	18.42	11	30	1.23104	1.05391
CASP3	Caspase-3	P42574	6.86	2	5	1.15576	1.0772
LRPPRC	Leucine-rich PPR motif-containing protein, mitochondrial	P42704	4.81	5	8	1.09077	1.05746
WAS	Wiskott-Aldrich syndrome protein	P42768	23.51	9	28	1.13588	1.04832
HTT	Huntingtin	P42858	1.65	5	7	1.01117	1.10074
ECE1	Endothelin-converting enzyme 1	P42892	12.21	8	12	1.01805	1.11171
PAFAH1B1	Platelet-activating factor acetylhydrolase IB subunit alpha	P43034	10.24	3	5	1.16863	1.06467
CRAT	Carnitine O-acetyltransferase	P43155	3.83	2	3	1.10725	1.06707
GPD2	Glycerol-3-phosphate dehydrogenase, mitochondrial	P43304	45.39	29	144	1.04751	1.04346
SSR1	Translocon-associated protein subunit alpha	P43307	8.04	2	12	1.05547	1.03207
SYK	Tyrosine-protein kinase SYK	P43405	20.94	10	24	1.02287	1.04356
RANBP1	Ran-specific GTPase-activating protein	P43487	32.34	5	13	1.06766	1.05157
PSMC4	26S protease regulatory subunit 6B	P43686	20.1	7	19	1.07664	1.05545
VDAC2	Voltage-dependent anion-selective channel protein 2	P45880	28.57	8	43	1.10579	1.07647
ACADSB	Short/branched chain specific acyl-CoA dehydrogenase, mitochondrial	P45954	10.65	3	5	1.23167	1.00642
USP5	Ubiquitin carboxyl-terminal hydrolase 5	P45974	18.07	11	41	1.0816	1.0876
CRK	Adapter molecule crk	P46108	14.8	3	6	1.00586	1.04278
CRKL	Crk-like protein	P46109	43.89	9	47	1.11507	1.05861
BAG6	Large proline-rich protein BAG6	P46379	4.24	4	10	1.12487	1.07912
GSTM5	Glutathione S-transferase Mu 5	P46439	17.89	2	6	1.06063	1.08407
NSF	Vesicle-fusing ATPase	P46459	16.53	11	16	1.11034	1.06416
MAP2K3	Dual specificity mitogen-activated protein kinase kinase 3	P46734	21.9	5	11	1.11912	1.0361
UTRN	Utrophin	P46939	7.17	19	39	1.05999	1.06579
STT3A	Dolichyl-diphosphooligosaccharide--protein glycosyltransferase subunit STT3A	P46977	2.84	2	3	1.18715	1.04753
PLA2G4A	Cytosolic phospholipase A2	P47712	10.01	7	12	1.10417	1.04978
CAPZA2	F-actin-capping protein subunit alpha-2	P47755	52.45	7	100	1.10484	1.06103
CAPZB	F-actin-capping protein subunit beta	P47756	33.57	10	86	1.15967	1.03504
QARS	Glutamine--tRNA ligase	P47897	6.45	4	6	1.11785	1.08379
UQCRFS1	Cytochrome b-c1 complex subunit Rieske, mitochondrial	P47985	14.6	2	7	1.16174	1.09409
ATP5O	ATP synthase subunit O, mitochondrial	P48047	41.31	7	55	1.03458	1.03972
LIMS1	LIM and senescent cell antigen-like-containing domain protein 1	P48059	47.69	9	99	1.28065	1.107
PREP	Prolyl endopeptidase	P48147	8.17	4	12	1.19127	1.04702
ME1	NADP-dependent malic enzyme	P48163	11.36	4	8	1.40988	0.972938
PIP4K2A	Phosphatidylinositol 5-phosphate 4-kinase type-2 alpha	P48426	22.91	4	68	1.08607	1.07498
ARCN1	Coatomer subunit delta	P48444	29.94	14	41	1.09624	1.05887
GCLM	Glutamate--cysteine ligase regulatory subunit	P48507	19.71	4	9	1.28818	1.04422
PSMD8	26S proteasome non-ATPase regulatory subunit 8	P48556	4	2	3	1.12103	1.06695
GSS	Glutathione synthetase	P48637	39.87	14	38	1.08371	1.09637
CCT5	T-complex protein 1 subunit epsilon	P48643	42.51	22	107	1.06014	1.05428
IDH2	Isocitrate dehydrogenase [NADP], mitochondrial	P48735	46.9	19	124	1.04228	1.06324
PIK3CG	Phosphatidylinositol 4,5-bisphosphate 3-kinase catalytic subunit gamma isoform	P48736	2.36	2	5	1.04281	1.17824
PITPNB	Phosphatidylinositol transfer protein beta isoform	P48739	30.26	7	16	1.07013	1.08303
MAPKAPK2	MAP kinase-activated protein kinase 2	P49137	9	3	6	1.15188	1.0544
ALDH9A1	4-trimethylaminobutyraldehyde dehydrogenase	P49189	4.45	2	3	1.14341	1.03424
RPIA	Ribose-5-phosphate isomerase	P49247	8.04	2	3	0.925514	1.04268
LMAN1	Protein ERGIC-53	P49257	5.69	3	10	1.07099	1.04885
FASN	Fatty acid synthase	P49327	11.31	25	73	1.1591	1.0844
CCT3	T-complex protein 1 subunit gamma	P49368	41.83	21	127	1.07163	1.07676
ARRB1	Beta-arrestin-1	P49407	33.97	9	76	1.06854	1.04638
TUFM	Elongation factor Tu, mitochondrial	P49411	37.83	15	82	1.03297	1.07593
AARS	Alanine--tRNA ligase, cytoplasmic	P49588	28.93	22	70	1.0764	1.04081
CARS	Cysteine--tRNA ligase, cytoplasmic	P49589	4.28	2	5	1.11012	1.13687
SARS	Serine--tRNA ligase, cytoplasmic	P49591	14.01	7	16	1.02535	1.06605
PPM1F	Protein phosphatase 1F	P49593	18.72	7	28	1.03067	1.09949
DGKG	Diacylglycerol kinase gamma	P49619	3.92	2	4	1.3983	1.18758
MAN2A2	Alpha-mannosidase 2x	P49641	3.65	3	7	1.07052	1.09029
PSMB3	Proteasome subunit beta type-3	P49720	26.83	4	13	1.05369	1.08454
PSMB2	Proteasome subunit beta type-2	P49721	21.39	4	4	1.13166	1.05764
ACADVL	Very long-chain specific acyl-CoA dehydrogenase, mitochondrial	P49748	33.59	18	55	1.04339	1.07133
TMED10	Transmembrane emp24 domain-containing protein 10	P49755	29.68	6	24	1.09349	1.07018
RGS6	Regulator of G-protein signaling 6	P49758	9.53	3	9	1.05639	1.0762
HINT1	Histidine triad nucleotide-binding protein 1	P49773	16.67	2	11	1.15407	1.04371
RGS19	Regulator of G-protein signaling 19	P49795	12.44	2	7	1.19992	1.02821
MTHFS	5-formyltetrahydrofolate cyclo-ligase	P49914	16.26	2	5	1.14906	1.09667
GNAQ	Guanine nucleotide-binding protein G(q) subunit alpha	P50148	25.63	7	57	1.12014	1.06605
IDH3A	Isocitrate dehydrogenase [NAD] subunit alpha, mitochondrial	P50213	5.74	2	3	1.19241	1.06572
SULT1A3	Sulfotransferase 1A3/1A4	P50224	20.68	2	14	1.10032	1.04687
GDI2	Rab GDP dissociation inhibitor beta	P50395	38.65	10	62	1.03411	1.07596
EMD	Emerin	P50402	25.98	5	20	1.17567	1.0347
CPT1A	Carnitine O-palmitoyltransferase 1, liver isoform	P50416	15.39	9	24	0.990221	1.08878
GATM	Glycine amidinotransferase, mitochondrial	P50440	8.75	2	5	1.1773	1.01083
SERPINB9	Serpin B9	P50453	31.12	10	53	1.08126	1.07215
SERPINH1	Serpin H1	P50454	28.95	9	22	0.911488	1.19216
VASP	Vasodilator-stimulated phosphoprotein	P50552	48.68	18	267	1.17261	1.04575
DNM2	Dynamin-2	P50570	20.34	8	52	1.04214	1.05446
NUDT2	Bis(5'-nucleosyl)-tetraphosphatase [asymmetrical]	P50583	29.93	3	5	1.30284	1.04889
LRBA	Lipopolysaccharide-responsive and beige-like anchor protein	P50851	14.11	31	123	1.04751	1.08493
CCT8	T-complex protein 1 subunit theta	P50990	47.08	24	130	1.06811	1.0581
CCT4	T-complex protein 1 subunit delta	P50991	51.39	23	107	1.07561	1.05211
ANXA11	Annexin A11	P50995	30.89	15	51	1.27051	1.05277
RAB5C	Ras-related protein Rab-5C	P51148	51.39	5	91	1.13561	1.0436
RAB7A	Ras-related protein Rab-7a	P51149	71.98	14	112	1.11404	1.04325
RAB9A	Ras-related protein Rab-9A	P51151	16.42	2	8	0.865943	0.962864
RAB13	Ras-related protein Rab-13	P51153	36.45	5	18	0.998912	1.08747
DUSP3	Dual specificity protein phosphatase 3	P51452	48.11	7	53	1.18517	1.05021
GALK1	Galactokinase	P51570	16.84	6	10	1.08439	1.08233
SSR4	Translocon-associated protein subunit delta	P51571	13.87	2	4	1.08212	1.04307
BCAP31	B-cell receptor-associated protein 31	P51572	20.33	6	13	1.17749	1.01705
P2RX1	P2X purinoceptor 1	P51575	7.02	2	3	1.03027	1.12678
RENBP	N-acylglucosamine 2-epimerase	P51606	6.79	3	34	1.22741	1.05517
HSD17B4	Peroxisomal multifunctional enzyme type 2	P51659	39.54	24	120	1.12219	1.04843
STAT5B	Signal transducer and activator of transcription 5B	P51692	15.88	3	37	1.16489	1.10079
CLCN4	H(+)/Cl(-) exchange transporter 4	P51793	3.16	2	6	1.10252	1.0523
VAMP7	Vesicle-associated membrane protein 7	P51809	29.09	6	15	1.01221	1.05838
HDGF	Hepatoma-derived growth factor	P51858	4.58	2	4	1.12728	1.02309
PGD	6-phosphogluconate dehydrogenase, decarboxylating	P52209	26.92	14	113	1.10915	1.05546
RAP1GDS1	Rap1 GTPase-GDP dissociation stimulator 1	P52306	24.22	12	47	1.12318	1.03754
ARHGDIA	Rho GDP-dissociation inhibitor 1	P52565	27.45	5	18	1.24479	0.988425
ARHGDIB	Rho GDP-dissociation inhibitor 2	P52566	54.73	10	53	1.24955	1.04346
AGFG1	Arf-GAP domain and FG repeat-containing protein 1	P52594	4.45	2	4	1.12591	1.03691
SMS	Spermine synthase	P52788	21.58	7	9	1.15437	1.07605
CAPZA1	F-actin-capping protein subunit alpha-1	P52907	54.55	8	105	1.10213	1.03045
BLVRA	Biliverdin reductase A	P53004	21.96	6	28	0.996307	1.05637
SLC25A1	Tricarboxylate transport protein, mitochondrial	P53007	6.43	2	3	1.066	1.07325
PPP5C	Serine/threonine-protein phosphatase 5	P53041	4.81	2	4	1.06569	1.04686
ACLY	ATP-citrate synthase	P53396	23.34	22	82	1.1173	1.06944
METAP1	Methionine aminopeptidase 1	P53582	6.74	2	3	1.2754	1.11015
SUCLG1	Succinate--CoA ligase [ADP/GDP-forming] subunit alpha, mitochondrial	P53597	8.67	3	3	1.04222	1.06225
MVD	Diphosphomevalonate decarboxylase	P53602	5.5	2	2	1.22106	1.03648
COPB1	Coatomer subunit beta	P53618	10.81	9	21	1.13344	1.0724
COPA	Coatomer subunit alpha	P53621	13.89	15	41	1.0853	1.07297
CTSC	Dipeptidyl peptidase 1	P53634	6.91	3	6	1.27603	1.15751
PTTG1IP	Pituitary tumor-transforming gene 1 protein-interacting protein	P53801	20.56	4	11	1.02747	1.08402
SMTN	Smoothelin	P53814	12.54	10	29	1.21479	1.04886
IST1	IST1 homolog	P53990	18.13	6	25	1.04592	1.03888
SEC24C	Protein transport protein Sec24C	P53992	4.57	4	7	1.0762	1.06946
RARS	Arginine--tRNA ligase, cytoplasmic	P54136	14.7	8	17	1.04775	1.07624
YARS	Tyrosine--tRNA ligase, cytoplasmic	P54577	34.28	22	60	1.0505	1.0422
USP14	Ubiquitin carboxyl-terminal hydrolase 14	P54578	13.56	5	22	1.10851	1.02914
PRKAG1	5'-AMP-activated protein kinase subunit gamma-1	P54619	14.2	3	10	1.06896	1.03924
RAD23B	UV excision repair protein RAD23 homolog B	P54727	23.96	6	33	1.05364	1.07527
AK2	Adenylate kinase 2, mitochondrial	P54819	56.07	12	65	1.07847	1.04915
ALDH18A1	Delta-1-pyrroline-5-carboxylate synthase	P54886	2.64	2	3	1.04075	1.09319
NAPA	Alpha-soluble NSF attachment protein	P54920	53.22	14	52	1.14261	1.06158
ADPRH	[Protein ADP-ribosylarginine] hydrolase	P54922	6.44	2	3	1.05902	1.17871
EIF5	Eukaryotic translation initiation factor 5	P55010	10.44	4	8	1.07215	1.03437
PSMD4	26S proteasome non-ATPase regulatory subunit 4	P55036	11.67	3	3	1.13584	1.07451
VCP	Transitional endoplasmic reticulum ATPase	P55072	61.41	40	340	1.06907	1.05258
HADHB	Trifunctional enzyme subunit beta, mitochondrial	P55084	25.32	12	44	1.03719	1.08792
MANF	Mesencephalic astrocyte-derived neurotrophic factor	P55145	36.81	7	22	1.17509	0.975665
NCKAP1L	Nck-associated protein 1-like	P55160	7.01	6	12	1.07775	1.04397
NAP1L1	Nucleosome assembly protein 1-like 1	P55209	29.41	6	118	1.13882	1.04451
CASP6	Caspase-6	P55212	10.58	3	4	1.37637	1.08516
CDKN2D	Cyclin-dependent kinase 4 inhibitor D	P55273	16.27	2	2	1.09629	1.0239
TPD52	Tumor protein D52	P55327	12.95	2	6	1.12395	1.0427
NPEPPS	Puromycin-sensitive aminopeptidase	P55786	23.18	12	53	0.99119	1.0544
OXCT1	Succinyl-CoA:3-ketoacid coenzyme A transferase 1, mitochondrial	P55809	13.85	6	18	1.06007	1.0511
EIF3B	Eukaryotic translation initiation factor 3 subunit B	P55884	5.53	4	13	1.02795	1.10798
BID	BH3-interacting domain death agonist	P55957	42.05	5	27	1.05191	1.06717
ATP5J2	ATP synthase subunit f, mitochondrial	P56134	25.53	2	6	1.02673	1.12395
MARS	Methionine--tRNA ligase, cytoplasmic	P56192	3.22	3	3	0.928808	1.05411
CTSW	Cathepsin W	P56202	12.5	3	15	1.25685	1.04846
AP1S2	AP-1 complex subunit sigma-2	P56377	11.46	2	8	1.16514	1.07579
ATP5I	ATP synthase subunit e, mitochondrial	P56385	31.88	3	13	1.11355	1.00289
EIF6	Eukaryotic translation initiation factor 6	P56537	20.41	3	8	1.06554	1.10466
RAB38	Ras-related protein Rab-38	P57729	25.12	3	26	0.998382	1.09459
MTPN	Myotrophin	P58546	38.98	6	14	1.33463	1.05896
ARPC4	Actin-related protein 2/3 complex subunit 4	P59998	44.05	8	124	1.15176	1.06724
TPI1	Triosephosphate isomerase	P60174	74.48	19	231	1.12654	1.04412
EIF3E	Eukaryotic translation initiation factor 3 subunit E	P60228	7.42	3	8	1.01931	1.04307
SEC61B	Protein transport protein Sec61 subunit beta	P60468	37.5	3	3	1.06806	1.03465
MYL6	Myosin light polypeptide 6	P60660	66.89	8	294	1.13111	1.02958
EIF4A1	Eukaryotic initiation factor 4A-I	P60842	47.54	8	67	1.13613	1.09465
PRPS1	Ribose-phosphate pyrophosphokinase 1	P60891	13.84	2	12	0.968597	1.04361
PSMA6	Proteasome subunit alpha type-6	P60900	20.33	4	23	1.02804	1.07427
CDC42	Cell division control protein 42 homolog	P60953	42.41	6	141	1.14487	1.03864
DSTN	Destrin	P60981	60	9	74	1.54518	0.997427
RAB8A	Ras-related protein Rab-8A	P61006	24.64	2	34	1.08543	1.09166
SPCS3	Signal peptidase complex subunit 3	P61009	11.67	2	3	1.07156	1.04593
RAB4B	Ras-related protein Rab-4B	P61018	33.33	4	19	1.07331	1.07229
RAB2A	Ras-related protein Rab-2A	P61019	42.92	2	33	1.16609	1.0633
RAB5B	Ras-related protein Rab-5B	P61020	40.47	4	43	1.06785	1.02883
RAB10	Ras-related protein Rab-10	P61026	29.5	5	65	1.05029	1.05853
UBE2M	NEDD8-conjugating enzyme Ubc12	P61081	9.29	2	5	1.06012	1.07837
UBE2K	Ubiquitin-conjugating enzyme E2 K	P61086	25.5	4	14	1.08718	1.05557
UBE2N	Ubiquitin-conjugating enzyme E2 N	P61088	34.87	2	29	0.984524	1.05972
RAB14	Ras-related protein Rab-14	P61106	55.81	13	88	1.06473	1.04869
ACTR3	Actin-related protein 3	P61158	53.59	15	132	1.13823	1.0571
ACTR2	Actin-related protein 2	P61160	34.52	14	99	1.13294	1.05451
ACTR1A	Alpha-centractin	P61163	17.02	3	40	1.04294	1.06037
COPS2	COP9 signalosome complex subunit 2	P61201	14.22	6	10	1.04613	1.04643
RAP1B	Ras-related protein Rap-1b	P61224	80.43	2	449	1.68511	1.04359
RAP2B	Ras-related protein Rap-2b	P61225	62.84	6	47	1.07733	1.075
ATP6V0D1	V-type proton ATPase subunit d 1	P61421	10.54	3	8	1.04749	1.11148
RHOA	Transforming protein RhoA	P61586	55.96	3	52	1.29122	1.03405
HSPE1	10 kDa heat shock protein, mitochondrial	P61604	73.53	8	44	1.05052	1.0491
VBP1	Prefoldin subunit 3	P61758	19.8	3	11	1.30851	1.05302
B2M	Beta-2-microglobulin	P61769	19.33	2	5	0.977253	1.09322
COPZ1	Coatomer subunit zeta-1	P61923	8.47	2	8	1.10724	1.07899
UFM1	Ubiquitin-fold modifier 1	P61960	27.06	2	6	1.11149	1.03937
AP1S1	AP-1 complex subunit sigma-1A	P61966	21.52	3	9	1.05842	1.1401
NUTF2	Nuclear transport factor 2	P61970	29.92	3	15	1.1639	1.04934
HNRNPK	Heterogeneous nuclear ribonucleoprotein K	P61978	25.92	9	41	1.12546	1.05854
YWHAG	14-3-3 protein gamma	P61981	61.94	11	312	1.10066	1.0197
PPP1CA	Serine/threonine-protein phosphatase PP1-alpha catalytic subunit	P62136	29.7	3	22	1.14059	1.04162
CALM	Calmodulin	P62158	41.61	3	19	1.02643	1.00557
PSMC1	26S protease regulatory subunit 4	P62191	28.86	8	23	1.08853	1.09518
PSMC5	26S protease regulatory subunit 8	P62195	16.01	4	17	1.11253	1.07592
YWHAE	14-3-3 protein epsilon	P62258	72.55	18	396	1.22947	1.05317
LSM3	U6 snRNA-associated Sm-like protein LSm3	P62310	21.57	3	9	1.07342	1.06095
TMSB4X	Thymosin beta-4	P62328	56.82	3	44	1.34722	1.04876
ARF6	ADP-ribosylation factor 6	P62330	27.43	2	14	0.989395	1.05015
PSMC6	26S protease regulatory subunit 10B	P62333	29.31	9	28	1.07878	1.06331
ETF1	Eukaryotic peptide chain release factor subunit 1	P62495	7.32	2	18	1.09111	1.04183
HIST1H4A	Histone H4	P62805	29.13	3	3	1.1326	1.02105
RAB1A	Ras-related protein Rab-1A	P62820	60.49	4	121	1.0788	1.02069
RAN	GTP-binding nuclear protein Ran	P62826	14.81	3	14	1.12878	1.068
RAP1A	Ras-related protein Rap-1A	P62834	66.3	2	344	1.82276	1.03307
GNB1	Guanine nucleotide-binding protein G(I)/G(S)/G(T) subunit beta-1	P62873	37.94	4	81	1.61367	1.05832
GNB2	Guanine nucleotide-binding protein G(I)/G(S)/G(T) subunit beta-2	P62879	30.59	2	68	1.47136	1.05206
PPIA	Peptidyl-prolyl cis-trans isomerase A	P62937	75.15	10	275	1.1734	1.06036
FKBP1A	Peptidyl-prolyl cis-trans isomerase FKBP1A	P62942	25	2	21	1.17219	1.04943
GRB2	Growth factor receptor-bound protein 2	P62993	41.94	9	21	1.09415	1.05468
RAC1	Ras-related C3 botulinum toxin substrate 1	P63000	45.83	3	90	1.12004	1.0483
AP2B1	AP-2 complex subunit beta	P63010	19	7	56	1.07186	1.05803
PPP3R1	Calcineurin subunit B type 1	P63098	10	2	3	1.07095	1.06087
YWHAZ	14-3-3 protein zeta/delta	P63104	72.65	14	582	1.20619	1.05706
DYNLL1	Dynein light chain 1, cytoplasmic	P63167	44.94	2	7	1.24013	1.05079
SKP1	S-phase kinase-associated protein 1	P63208	19.63	3	7	1.08805	1.04822
GNG5	Guanine nucleotide-binding protein G(I)/G(S)/G(O) subunit gamma-5	P63218	23.53	2	11	1.13287	0.979228
EIF5A	Eukaryotic translation initiation factor 5A-1	P63241	40.91	3	39	1.15595	1.0598
SEC11A	Signal peptidase complex catalytic subunit SEC11A	P67812	11.17	3	8	1.03901	1.03483
CSNK2B	Casein kinase II subunit beta	P67870	14.88	2	4	1.24708	0.985143
TPM4	Tropomyosin alpha-4 chain	P67936	76.61	17	723	1.14799	1.01763
UBE2L3	Ubiquitin-conjugating enzyme E2 L3	P68036	47.4	5	19	1.02995	1.01802
TUBA4A	Tubulin alpha-4A chain	P68366	63.17	7	683	1.04983	1.13126
PAFAH1B2	Platelet-activating factor acetylhydrolase IB subunit beta	P68402	14.85	3	28	1.0703	1.1346
HBB	Hemoglobin subunit beta	P68871	67.35	4	175	0.953085	1.12279
HBA1; HBA2	Hemoglobin subunit alpha	P69905	36.62	5	45	0.950126	1.07196
EIF4G2	Eukaryotic translation initiation factor 4 gamma 2	P78344	7.83	6	21	1.13666	1.06709
CCT2	T-complex protein 1 subunit beta	P78371	56.45	23	149	1.04104	1.04789
GSTO1	Glutathione S-transferase omega-1	P78417	39.83	11	139	1.06693	1.06198
MAP1A	Microtubule-associated protein 1A	P78559	1.5	4	5	0.97956	1.18353
IFI35	Interferon-induced 35 kDa protein	P80217	6.99	2	2	1.0685	1.14058
NUCB2	Nucleobindin-2	P80303	10.71	3	16	1.09173	1.0566
IGLV3-21	Immunoglobulin lambda variable 3-21	P80748	21.62	2	7	0.975616	1.15502
DCD	Dermcidin	P81605	35.45	4	9	0.816864	0.935911
ARF5	ADP-ribosylation factor 5	P84085	51.67	3	56	1.07111	1.05262
RHOG	Rho-related GTP-binding protein RhoG	P84095	24.08	3	18	1.16259	1.07623
DAB2	Disabled homolog 2	P98082	8.31	5	18	1.00407	1.11267
ARHGAP4	Rho GTPase-activating protein 4	P98171	4.86	3	8	0.961712	1.01867
EFNB1	Ephrin-B1	P98172	8.96	2	5	1.12843	1.04488
ATP2C1	Calcium-transporting ATPase type 2C member 1	P98194	17.74	10	21	1.1153	1.06485
CYCS	Cytochrome c	P99999	33.33	3	24	1.0896	1.0395
MPP1	55 kDa erythrocyte membrane protein	Q00013	29.61	11	55	1.05718	1.0606
SLC25A3	Phosphate carrier protein, mitochondrial	Q00325	17.96	9	33	1.05653	1.07873
HDLBP	Vigilin	Q00341	3.86	4	7	1.03331	1.04099
PURA	Transcriptional activator protein Pur-alpha	Q00577	19.25	3	6	1.01808	0.991954
CLTC	Clathrin heavy chain 1	Q00610	33.07	34	235	1.11155	1.10669
FKBP3	Peptidyl-prolyl cis-trans isomerase FKBP3	Q00688	23.21	5	17	1.03597	1.10056
PLCB2	1-phosphatidylinositol 4,5-bisphosphate phosphodiesterase beta-2	Q00722	6.41	7	13	1.13116	1.04565
REEP5	Receptor expression-enhancing protein 5	Q00765	10.58	2	3	1.40942	1.02891
SORD	Sorbitol dehydrogenase	Q00796	9.24	3	8	1.08655	1.12148
SPTBN1	Spectrin beta chain, non-erythrocytic 1	Q01082	23.52	43	153	1.00817	1.12012
AMPD2	AMP deaminase 2	Q01433	21.05	17	62	1.07058	1.0656
FABP5	Fatty acid-binding protein, epidermal	Q01469	37.78	6	14	1.10106	1.04546
CAP1	Adenylyl cyclase-associated protein 1	Q01518	51.16	24	263	1.17827	1.02086
PFKP	ATP-dependent 6-phosphofructokinase, platelet type	Q01813	36.48	24	138	1.01069	1.09779
PLCB3	1-phosphatidylinositol 4,5-bisphosphate phosphodiesterase beta-3	Q01970	6.4	6	13	1.04699	1.0222
GUCY1A3	Guanylate cyclase soluble subunit alpha-3	Q02108	15.36	9	16	1.16728	1.03432
GUCY1B3	Guanylate cyclase soluble subunit beta-1	Q02153	8.08	4	12	1.17461	1.0744
OGDH	2-oxoglutarate dehydrogenase, mitochondrial	Q02218	5.08	3	12	1.07876	1.14648
ALDH6A1	Methylmalonate-semialdehyde dehydrogenase [acylating], mitochondrial	Q02252	6.36	3	3	1.08372	1.11069
MAP2K1	Dual specificity mitogen-activated protein kinase kinase 1	Q02750	13.23	3	8	1.07755	1.0398
NUCB1	Nucleobindin-1	Q02818	11.71	5	10	1.07172	1.04658
SLC25A11	Mitochondrial 2-oxoglutarate/malate carrier protein	Q02978	9.55	3	4	0.960599	1.01414
TAP1	Antigen peptide transporter 1	Q03518	5.2	3	7	1.10668	1.05095
TAP2	Antigen peptide transporter 2	Q03519	5.25	4	7	1.12025	1.07552
UBXN1	UBX domain-containing protein 1	Q04323	10.1	3	8	1.08593	1.04741
GBE1	1,4-alpha-glucan-branching enzyme	Q04446	6.27	3	12	1.11889	1.0583
EIF4G1	Eukaryotic translation initiation factor 4 gamma 1	Q04637	8.38	11	26	1.17451	1.07863
PRKCQ	Protein kinase C theta type	Q04759	7.22	3	5	0.995582	1.11736
GLO1	Lactoylglutathione lyase	Q04760	29.35	5	18	1.12325	1.05526
SSBP1	Single-stranded DNA-binding protein, mitochondrial	Q04837	37.84	6	18	1.04226	1.11511
YWHAH	14-3-3 protein eta	Q04917	64.63	13	280	1.08454	1.07295
DNM1	Dynamin-1	Q05193	22.45	9	50	1.20528	1.05721
PTPN12	Tyrosine-protein phosphatase non-receptor type 12	Q05209	18.97	12	31	1.10721	1.05035
PTK2	Focal adhesion kinase 1	Q05397	10.74	10	25	1.21745	1.03765
PRKCD	Protein kinase C delta type	Q05655	26.04	15	50	1.09754	1.05828
CALD1	Caldesmon	Q05682	34.8	37	179	1.09331	1.05354
RNASEL	2-5A-dependent ribonuclease	Q05823	3.51	3	4	1.08532	1.04664
PTPN11	Tyrosine-protein phosphatase non-receptor type 11	Q06124	14.24	6	11	1.13833	1.05964
BTK	Tyrosine-protein kinase BTK	Q06187	33.23	17	55	1.03951	1.05858
PSME1	Proteasome activator complex subunit 1	Q06323	32.53	8	39	1.0805	1.06422
PRDX1	Peroxiredoxin-1	Q06830	49.75	8	85	1.19995	1.05905
C1QBP	Complement component 1 Q subcomponent-binding protein, mitochondrial	Q07021	28.72	5	14	1.20435	1.05028
BAX	Apoptosis regulator BAX	Q07812	35.94	5	20	1.05031	1.05834
BCL2L1	Bcl-2-like protein 1	Q07817	12.02	3	12	1.1482	1.03031
KLC1	Kinesin light chain 1	Q07866	16.75	6	21	1.13146	1.07193
ARHGAP1	Rho GTPase-activating protein 1	Q07960	31.66	12	58	1.05978	1.07276
PPP3CA	Serine/threonine-protein phosphatase 2B catalytic subunit alpha isoform	Q08209	20.15	6	27	1.25315	1.08133
CRYZ	Quinone oxidoreductase	Q08257	7.6	3	4	0.914546	1.26477
GOLGA2	Golgin subfamily A member 2	Q08379	7.09	5	12	1.09618	1.11351
LGALS3BP	Galectin-3-binding protein	Q08380	4.62	2	3	0.883608	1.18634
EHHADH	Peroxisomal bifunctional enzyme	Q08426	3.73	2	6	1.12351	1.06203
DMTN	Dematin	Q08495	43.95	15	94	1.19136	1.04923
CD47	Leukocyte surface antigen CD47	Q08722	10.53	4	25	1.05805	1.05135
PPID	Peptidyl-prolyl cis-trans isomerase D	Q08752	7.57	3	6	1.61767	0.886427
NEXN	Nexilin	Q0ZGT2	41.48	30	86	1.07815	1.05327
AP1B1	AP-1 complex subunit beta-1	Q10567	20.44	10	69	1.11566	1.07363
SCRN1	Secernin-1	Q12765	10.87	5	11	1.09187	1.04367
ASPH	Aspartyl/asparaginyl beta-hydroxylase	Q12797	8.44	5	8	0.950124	1.09997
FSTL1	Follistatin-related protein 1	Q12841	11.36	4	10	0.528187	1.30341
STX4	Syntaxin-4	Q12846	28.96	7	14	1.08872	1.05195
MAP4K2	Mitogen-activated protein kinase kinase kinase kinase 2	Q12851	7.2	5	8	1.16606	1.06988
AIMP1	Aminoacyl tRNA synthase complex-interacting multifunctional protein 1	Q12904	11.54	3	6	1.09293	1.08821
LMAN2	Vesicular integral-membrane protein VIP36	Q12907	14.89	4	13	1.03446	1.07655
LRMP	Lymphoid-restricted membrane protein	Q12912	7.21	3	5	1.1889	1.19344
PTPRJ	Receptor-type tyrosine-protein phosphatase eta	Q12913	15.71	18	70	1.06249	1.0615
TRAP1	Heat shock protein 75 kDa, mitochondrial	Q12931	8.38	4	34	1.10679	1.07607
TRAF2	TNF receptor-associated factor 2	Q12933	3.39	2	3	1.32468	1.12871
ECH1	Delta(3,5)-Delta(2,4)-dienoyl-CoA isomerase, mitochondrial	Q13011	26.83	9	35	1.06763	1.06571
STRN3	Striatin-3	Q13033	7.53	4	8	1.07	1.09273
STK4	Serine/threonine-protein kinase 4	Q13043	35.52	8	57	1.14795	1.06334
FLII	Protein flightless-1 homolog	Q13045	18.75	18	61	1.08768	1.0513
COASY	Bifunctional coenzyme A synthase	Q13057	4.08	2	6	1.08349	1.05965
LCP2	Lymphocyte cytosolic protein 2	Q13094	26.45	13	54	1.12781	1.05341
GPS1	COP9 signalosome complex subunit 1	Q13098	5.3	2	4	1.06843	1.07942
MTAP	S-methyl-5'-thioadenosine phosphorylase	Q13126	28.98	5	12	1.08126	1.11287
TARDBP	TAR DNA-binding protein 43	Q13148	7.25	2	3	0.937969	0.992386
FADD	FAS-associated death domain protein	Q13158	12.02	2	4	1.14588	1.02213
PRDX4	Peroxiredoxin-4	Q13162	28.04	4	30	1.21281	1.05808
PAK2	Serine/threonine-protein kinase PAK 2	Q13177	21.56	7	25	1.0879	1.06001
PSMD2	26S proteasome non-ATPase regulatory subunit 2	Q13200	8.04	6	11	1.0448	1.04079
MMRN1	Multimerin-1	Q13201	40.55	48	561	1.01052	1.09723
DNAJC3	DnaJ homolog subfamily C member 3	Q13217	9.92	4	10	1.11377	1.04638
EIF3I	Eukaryotic translation initiation factor 3 subunit I	Q13347	9.23	3	5	0.996589	1.05745
CTBP1	C-terminal-binding protein 1	Q13363	4.32	2	3	1.1916	1.03185
UBE2V1	Ubiquitin-conjugating enzyme E2 variant 1	Q13404	43.54	2	29	1.38616	1.05247
ILK	Integrin-linked protein kinase	Q13418	41.81	21	495	1.13532	1.05596
NNT	NAD(P) transhydrogenase, mitochondrial	Q13423	26.98	27	118	1.10728	1.04467
PDAP1	28 kDa heat- and acid-stable phosphoprotein	Q13442	16.02	2	4	1.0952	1.0357
FKBP5	Peptidyl-prolyl cis-trans isomerase FKBP5	Q13451	5.69	2	3	1.14234	1.02872
MYO9B	Unconventional myosin-IXb	Q13459	2.13	4	9	1.11728	1.08587
ROCK1	Rho-associated protein kinase 1	Q13464	19.2	17	60	1.15864	1.06416
PICALM	Phosphatidylinositol-binding clathrin assembly protein	Q13492	5.21	3	8	1.08257	1.03105
MTM1	Myotubularin	Q13496	6.8	3	3	1.0966	1.02581
PIN1	Peptidyl-prolyl cis-trans isomerase NIMA-interacting 1	Q13526	26.38	3	5	1.13733	1.06122
CAMK2G	Calcium/calmodulin-dependent protein kinase type II subunit gamma	Q13555	9.14	2	5	0.948215	1.15731
CAMK2D	Calcium/calmodulin-dependent protein kinase type II subunit delta	Q13557	8.22	2	5	1.51776	0.917497
DCTN2	Dynactin subunit 2	Q13561	52.62	20	127	1.09143	1.06569
NAE1	NEDD8-activating enzyme E1 regulatory subunit	Q13564	7.12	2	4	1.01803	1.00115
IQGAP2	Ras GTPase-activating-like protein IQGAP2	Q13576	33.71	45	147	1.15284	1.06623
STIM1	Stromal interaction molecule 1	Q13586	20.44	14	63	1.09622	1.06411
RAB32	Ras-related protein Rab-32	Q13637	34.22	5	39	1.02617	1.07017
FHL1	Four and a half LIM domains protein 1	Q13642	24.15	7	75	1.22556	1.07408
FHL3	Four and a half LIM domains protein 3	Q13643	6.07	2	2	1.10332	1.03229
MOGS	Mannosyl-oligosaccharide glucosidase	Q13724	6.21	4	8	0.926459	1.05764
NACA	Nascent polypeptide-associated complex subunit alpha	Q13765	19.53	3	8	1.097	1.02493
SPTAN1	Spectrin alpha chain, non-erythrocytic 1	Q13813	4.81	10	17	1.05707	1.02911
BLMH	Bleomycin hydrolase	Q13867	7.47	3	14	1.07606	1.06361
SNTB1	Beta-1-syntrophin	Q13884	25.46	8	29	1.11069	1.06621
PRKG1	cGMP-dependent protein kinase 1	Q13976	16.69	9	18	1.07406	1.10104
CKAP5	Cytoskeleton-associated protein 5	Q14008	15.55	27	80	1.1258	1.0465
CIRBP	Cold-inducible RNA-binding protein	Q14011	26.74	3	9	1.1271	1.06083
CAMK1	Calcium/calmodulin-dependent protein kinase type 1	Q14012	20	4	23	1.10433	1.06696
COTL1	Coactosin-like protein	Q14019	67.61	13	66	1.48901	1.06244
NID2	Nidogen-2	Q14112	10.69	12	27	1.05063	1.06379
DAG1	Dystroglycan	Q14118	5.14	4	7	1.02846	1.11365
SEPT6	Septin-6	Q14141	23.96	4	57	1.01507	1.01325
EIF3A	Eukaryotic translation initiation factor 3 subunit A	Q14152	1.45	2	4	1.0397	1.0953
ARHGEF7	Rho guanine nucleotide exchange factor 7	Q14155	2.74	2	3	1.15525	1.02197
EFR3A	Protein EFR3 homolog A	Q14156	3.41	3	5	1.07511	1.03922
UBAP2L	Ubiquitin-associated protein 2-like	Q14157	3.13	3	6	1.06017	1.0268
SCARF1	Scavenger receptor class F member 1	Q14162	5.18	3	7	1.33583	1.00885
MLEC	Malectin	Q14165	19.52	5	16	1.21978	1.07816
DCTN1	Dynactin subunit 1	Q14203	25.51	27	78	1.07514	1.06626
DYNC1H1	Cytoplasmic dynein 1 heavy chain 1	Q14204	3.51	12	17	1.03695	1.13944
EIF2B1	Translation initiation factor eIF-2B subunit alpha	Q14232	20	4	7	1.15325	1.0598
CTTN	Src substrate cortactin	Q14247	38.91	23	154	1.05984	1.05718
FLOT2	Flotillin-2	Q14254	36.21	14	51	1.0452	1.04703
TRIM25	E3 ubiquitin/ISG15 ligase TRIM25	Q14258	8.1	5	9	1.10071	1.05003
PTK2B	Protein-tyrosine kinase 2-beta	Q14289	3.37	3	4	1.18712	1.05616
GNA13	Guanine nucleotide-binding protein subunit alpha-13	Q14344	28.38	9	52	1.08861	1.05142
LRRC32	Leucine-rich repeat-containing protein 32	Q14392	5.89	3	6	0.99915	1.16835
PDE3A	cGMP-inhibited 3',5'-cyclic phosphodiesterase A	Q14432	7.27	5	8	1.09188	1.05772
PDIA5	Protein disulfide-isomerase A5	Q14554	18.3	8	38	1.16335	1.01657
ITPR2	Inositol 1,4,5-trisphosphate receptor type 2	Q14571	2.85	4	13	1.0044	1.00751
ITIH4	Inter-alpha-trypsin inhibitor heavy chain H4	Q14624	12.15	10	21	1.03065	1.09273
INPP5A	Type I inositol 1,4,5-trisphosphate 5-phosphatase	Q14642	9.47	4	8	1.08496	1.06203
ITPR1	Inositol 1,4,5-trisphosphate receptor type 1	Q14643	5.29	10	30	1.14231	1.05447
RASA3	Ras GTPase-activating protein 3	Q14644	27.22	20	76	1.11978	1.07224
CLINT1	Clathrin interactor 1	Q14677	16	9	22	1.02074	1.09178
MESDC2	LDLR chaperone MESD	Q14696	20.09	5	6	1.11765	1.06921
GANAB	Neutral alpha-glucosidase AB	Q14697	23.31	21	69	1.09805	1.05599
MVP	Major vault protein	Q14764	23.29	16	38	1.0018	1.10562
LTBP1	Latent-transforming growth factor beta-binding protein 1	Q14766	22.72	31	172	1.27247	1.02333
GOLGB1	Golgin subfamily B member 1	Q14789	0.98	2	3	1.08543	1.0612
LASP1	LIM and SH3 domain protein 1	Q14847	39.08	13	89	1.17271	1.05303
KPNB1	Importin subunit beta-1	Q14974	17.81	13	83	1.10928	1.0577
SLMAP	Sarcolemmal membrane-associated protein	Q14BN4	18.96	13	39	1.10107	1.07307
SPCS2	Signal peptidase complex subunit 2	Q15005	21.24	3	8	1.09622	1.08747
EMC2	ER membrane protein complex subunit 2	Q15006	8.08	2	2	1.26427	1.12044
PSMD6	26S proteasome non-ATPase regulatory subunit 6	Q15008	13.88	5	7	1.03092	1.03869
SEPT2	Septin-2	Q15019	57.06	15	91	1.12227	1.04253
SNX17	Sorting nexin-17	Q15036	10.43	3	7	1.18097	1.04006
RAB3GAP1	Rab3 GTPase-activating protein catalytic subunit	Q15042	3.67	3	8	1.0694	1.04629
MLC1	Membrane protein MLC1	Q15049	3.98	2	2	1.18938	1.01426
EIF4H	Eukaryotic translation initiation factor 4H	Q15056	27.82	5	16	1.11141	1.0896
ACAP2	Arf-GAP with coiled-coil, ANK repeat and PH domain-containing protein 2	Q15057	3.08	2	3	1.08971	1.07249
ACOX1	Peroxisomal acyl-coenzyme A oxidase 1	Q15067	20.61	8	17	1.15947	1.06769
EEA1	Early endosome antigen 1	Q15075	7.8	9	17	1.1484	1.06178
PDIA6	Protein disulfide-isomerase A6	Q15084	39.77	13	156	1.09913	1.04123
PAFAH1B3	Platelet-activating factor acetylhydrolase IB subunit gamma	Q15102	7.79	2	7	1.09548	1.16037
PDK1	[Pyruvate dehydrogenase	Q15118	8.49	3	11	1.23697	1.01321
PMVK	Phosphomevalonate kinase	Q15126	27.08	6	14	1.01627	1.0783
PLEC	Plectin	Q15149	19.68	78	188	1.37277	0.985349
PPA1	Inorganic pyrophosphatase	Q15181	10.73	2	3	1.07196	1.09604
PTGES3	Prostaglandin E synthase 3	Q15185	11.25	2	5	1.08568	1.08383
STK38	Serine/threonine-protein kinase 38	Q15208	14.62	4	12	1.14486	1.06478
PTPA	Serine/threonine-protein phosphatase 2A activator	Q15257	18.16	7	25	1.03256	1.04378
RABEP1	Rab GTPase-binding effector protein 1	Q15276	7.54	5	10	1.15238	1.0607
PCBP1	Poly(rC)-binding protein 1	Q15365	41.29	7	59	1.06251	1.04633
PCBP2	Poly(rC)-binding protein 2	Q15366	29.32	3	51	1.09519	1.09514
ELOC	Elongin-C	Q15369	30.36	2	10	1.04523	1.08783
ELOB	Elongin-B	Q15370	34.75	3	6	1.12419	1.05599
RHEB	GTP-binding protein Rheb	Q15382	26.09	5	20	1.01575	1.06285
RSU1	Ras suppressor protein 1	Q15404	48.74	14	320	1.18802	1.0537
PPP1R7	Protein phosphatase 1 regulatory subunit 7	Q15435	15.28	5	10	1.10933	1.0664
SEC23A	Protein transport protein Sec23A	Q15436	8.63	4	11	1.02147	1.06319
SURF1	Surfeit locus protein 1	Q15526	8.67	2	5	1.04035	1.0518
MAPRE2	Microtubule-associated protein RP/EB family member 2	Q15555	38.23	12	58	1.19236	1.02205
TGFBI	Transforming growth factor-beta-induced protein ig-h3	Q15582	8.78	5	12	0.584905	1.07965
TSN	Translin	Q15631	20.18	4	10	1.09367	1.02872
TRIP10	Cdc42-interacting protein 4	Q15642	12.48	4	6	1.07228	1.05034
MAPRE1	Microtubule-associated protein RP/EB family member 1	Q15691	55.97	13	48	1.20792	1.03826
MYLK	Myosin light chain kinase, smooth muscle	Q15746	13.01	20	101	1.07566	1.07827
TAB1	TGF-beta-activated kinase 1 and MAP3K7-binding protein 1	Q15750	5.36	2	5	1.06829	1.05333
CD226	CD226 antigen	Q15762	12.8	3	12	1.04956	1.04882
RAB30	Ras-related protein Rab-30	Q15771	9.85	2	3	0.98149	1.06352
UBE2V2	Ubiquitin-conjugating enzyme E2 variant 2	Q15819	55.17	3	25	1.19982	1.0821
STXBP2	Syntaxin-binding protein 2	Q15833	44.69	30	161	1.09445	1.06196
VAMP3	Vesicle-associated membrane protein 3	Q15836	50	2	14	1.09152	1.03713
RAB11B	Ras-related protein Rab-11B	Q15907	60.55	2	149	1.03134	1.05336
ZYX	Zyxin	Q15942	45.1	21	452	1.26851	1.04672
SEPT7	Septin-7	Q16181	42.33	15	82	1.10451	1.04617
CCDC6	Coiled-coil domain-containing protein 6	Q16204	7.38	3	4	1.16864	1.04728
LAMA4	Laminin subunit alpha-4	Q16363	2.25	3	6	1.29543	1.0412
PSMD5	26S proteasome non-ATPase regulatory subunit 5	Q16401	10.91	4	9	1.20029	1.09448
PKN1	Serine/threonine-protein kinase N1	Q16512	3.61	3	5	1.13817	1.07167
DDB1	DNA damage-binding protein 1	Q16531	2.72	3	3	1.09968	1.06918
MAPK14	Mitogen-activated protein kinase 14	Q16539	19.17	6	14	1.07599	1.04846
CDC37	Hsp90 co-chaperone Cdc37	Q16543	28.84	9	40	1.13671	1.04919
DPYSL2	Dihydropyrimidinase-related protein 2	Q16555	41.43	12	60	1.15032	1.05318
ECM1	Extracellular matrix protein 1	Q16610	8.15	4	8	1.02146	1.06774
DBN1	Drebrin	Q16643	42.37	21	104	1.08235	1.05531
DECR1	2,4-dienoyl-CoA reductase, mitochondrial	Q16698	36.72	10	27	1.04659	1.0729
TST	Thiosulfate sulfurtransferase	Q16762	38.38	7	24	1.18303	1.04486
HAGH	Hydroxyacylglutathione hydrolase, mitochondrial	Q16775	11.04	3	4	1.11914	1.0584
NDUFA9	NADH dehydrogenase [ubiquinone] 1 alpha subcomplex subunit 9, mitochondrial	Q16795	5.84	2	5	1.03951	1.11805
RTN1	Reticulon-1	Q16799	18.56	9	23	0.985716	1.06182
PCK2	Phosphoenolpyruvate carboxykinase [GTP], mitochondrial	Q16822	11.25	7	14	1.26257	1.03995
HADH	Hydroxyacyl-coenzyme A dehydrogenase, mitochondrial	Q16836	23.89	6	21	1.15673	1.06115
UGP2	UTP--glucose-1-phosphate uridylyltransferase	Q16851	42.13	18	81	1.01112	1.08321
ATP6V1F	V-type proton ATPase subunit F	Q16864	17.65	2	4	1.1045	1.07185
TXNRD1	Thioredoxin reductase 1, cytoplasmic	Q16881	5.24	3	6	1.11736	1.08074
IMMT	MICOS complex subunit MIC60	Q16891	24.67	18	47	1.00459	1.0849
EXOC3L4	Exocyst complex component 3-like protein 4	Q17RC7	5.54	4	8	1.04051	1.07522
INF2	Inverted formin-2	Q27J81	34.83	32	164	1.05086	1.0427
WASHC4	WASH complex subunit 4	Q2M389	1.71	2	3	1.15448	1.09099
LRRFIP1	Leucine-rich repeat flightless-interacting protein 1	Q32MZ4	9.53	6	16	1.07353	1.08583
P3H1	Prolyl 3-hydroxylase 1	Q32P28	3.4	2	4	1.2088	1.02245
EML3	Echinoderm microtubule-associated protein-like 3	Q32P44	8.71	6	19	1.05566	1.07227
TKFC	Triokinase/FMN cyclase	Q3LXA3	25.39	11	39	1.07035	1.0586
RABL6	Rab-like protein 6	Q3YEC7	3.57	2	3	1.02193	1.02963
TIMM50	Mitochondrial import inner membrane translocase subunit TIM50	Q3ZCQ8	8.22	2	4	0.974287	1.11758
LGALSL	Galectin-related protein	Q3ZCW2	59.3	8	54	1.11215	1.05823
VPS26B	Vacuolar protein sorting-associated protein 26B	Q4G0F5	14.58	5	14	1.04783	1.05103
ANO6	Anoctamin-6	Q4KMQ2	14.73	11	25	1.12936	1.05661
GRIPAP1	GRIP1-associated protein 1	Q4V328	15.7	10	20	1.09981	1.08466
TP53I3	Quinone oxidoreductase PIG3	Q53FA7	5.12	2	3	0.994137	1.13308
HSD17B12	Very-long-chain 3-oxoacyl-CoA reductase	Q53GQ0	18.27	6	16	1.10997	1.09649
PPP6R3	Serine/threonine-protein phosphatase 6 regulatory subunit 3	Q5H9R7	7.1	5	10	1.05377	1.01809
WDR44	WD repeat-containing protein 44	Q5JSH3	30.56	22	103	1.10225	1.05388
FGD3	FYVE, RhoGEF and PH domain-containing protein 3	Q5JSP0	8.83	5	5	1.06851	1.08034
SPECC1	Cytospin-B	Q5M775	9.55	8	16	1.10129	1.05885
LY6G6F	Lymphocyte antigen 6 complex locus protein G6f	Q5SQ64	21.89	6	25	1.1672	1.04253
CEP170	Centrosomal protein of 170 kDa	Q5SW79	3.72	4	7	1.09103	1.04987
LDLRAP1	Low density lipoprotein receptor adapter protein 1	Q5SW96	20.13	5	12	1.16354	1.05975
HYI	Putative hydroxypyruvate isomerase	Q5T013	15.88	3	5	1.05627	1.14325
FNBP1L	Formin-binding protein 1-like	Q5T0N5	4.63	2	2	1.06294	1.05411
FKBP15	FK506-binding protein 15	Q5T1M5	2.05	2	4	1.03723	1.02565
HECTD3	E3 ubiquitin-protein ligase HECTD3	Q5T447	9.99	6	16	1.10118	1.08125
UBR4	E3 ubiquitin-protein ligase UBR4	Q5T4S7	1.89	8	12	1.13431	1.07635
STXBP5	Syntaxin-binding protein 5	Q5T5C0	4.08	3	9	1.21647	1.08711
PIK3R6	Phosphoinositide 3-kinase regulatory subunit 6	Q5UE93	3.32	2	6	1.02744	1.11138
HACD4	Very-long-chain (3R)-3-hydroxyacyl-CoA dehydratase 4	Q5VWC8	4.31	2	3	1.28318	1.01649
LYPLAL1	Lysophospholipase-like protein 1	Q5VWZ2	6.75	2	2	0.95271	1.06465
PEAR1	Platelet endothelial aggregation receptor 1	Q5VY43	2.8	3	3	1.45697	0.954031
ECM29	Proteasome-associated protein ECM29 homolog	Q5VYK3	1.25	2	2	1.12246	1.05537
FAM160B1	Protein FAM160B1	Q5W0V3	3.53	2	3	1.09176	0.96681
RAP1GAP2	Rap1 GTPase-activating protein 2	Q684P5	13.15	7	18	1.04428	1.08058
MBLAC2	Metallo-beta-lactamase domain-containing protein 2	Q68D91	14.7	3	5	1.03879	1.10806
ARHGAP17	Rho GTPase-activating protein 17	Q68EM7	8.97	6	20	1.16311	1.05206
STUM	Protein stum homolog	Q69YW2	21.28	2	3	1.01534	1.15716
ATL3	Atlastin-3	Q6DD88	15.16	7	28	1.10892	1.0755
PTRHD1	Putative peptidyl-tRNA hydrolase PTRHD1	Q6GMV3	12.14	2	2	1.07604	1.01985
LAMTOR1	Ragulator complex protein LAMTOR1	Q6IAA8	14.29	2	8	1.12308	1.03126
DHRS7B	Dehydrogenase/reductase SDR family member 7B	Q6IAN0	12.62	3	10	1.10096	1.06094
TWF2	Twinfilin-2	Q6IBS0	26.93	8	24	1.16315	1.04587
TANGO2	Transport and Golgi organization protein 2 homolog	Q6ICL3	9.06	2	3	1.08296	1.07451
LPCAT3	Lysophospholipid acyltransferase 5	Q6P1A2	3.9	2	2	1.04133	1.05887
SLC27A4	Long-chain fatty acid transport protein 4	Q6P1M0	17.42	8	14	1.1925	1.03213
SCYL2	SCY1-like protein 2	Q6P3W7	10.76	6	9	1.13963	1.09166
TTC27	Tetratricopeptide repeat protein 27	Q6P3X3	7	5	10	1.17095	1.05303
TLDC1	TLD domain-containing protein 1	Q6P9B6	6.58	2	4	1.10198	1.07738
TTC37	Tetratricopeptide repeat protein 37	Q6PGP7	1.98	2	2	1.15138	1.09345
NCEH1	Neutral cholesterol ester hydrolase 1	Q6PIU2	6.86	2	6	1.12383	1.08492
CNST	Consortin	Q6PJW8	15.86	10	51	1.09534	1.05304
TMED8	Protein TMED8	Q6PL24	11.38	3	5	1.02518	1.08518
SUSD1	Sushi domain-containing protein 1	Q6UWL2	7.1	4	6	1.15674	1.02368
PLXDC2	Plexin domain-containing protein 2	Q6UX71	8.32	4	9	0.912639	1.07266
APOOL	MICOS complex subunit MIC27	Q6UXV4	9.7	2	4	1.13764	1.0779
PACS1	Phosphofurin acidic cluster sorting protein 1	Q6VY07	4.57	4	10	1.06937	1.05191
MPRIP	Myosin phosphatase Rho-interacting protein	Q6WCQ1	5.95	5	9	1.09872	1.0348
NAPRT	Nicotinate phosphoribosyltransferase	Q6XQN6	29.55	11	29	1.05229	1.07294
CD109	CD109 antigen	Q6YHK3	7.06	7	25	0.918564	1.15963
PPP1R21	Protein phosphatase 1 regulatory subunit 21	Q6ZMI0	4.74	2	3	1.00373	1.07586
NBEAL2	Neurobeachin-like protein 2	Q6ZNJ1	8.32	18	50	0.858042	1.15373
RBPMS2	RNA-binding protein with multiple splicing 2	Q6ZRY4	16.75	3	9	1.1837	1.04326
MFSD6	Major facilitator superfamily domain-containing protein 6	Q6ZSS7	3.54	2	5	1.10349	1.04795
KIAA1211	Uncharacterized protein KIAA1211	Q6ZU35	7.38	7	19	1.02035	1.06659
TOM1L2	TOM1-like protein 2	Q6ZVM7	22.88	8	28	1.09893	1.04013
VPS13C	Vacuolar protein sorting-associated protein 13C	Q709C8	3.65	11	21	1.07077	1.07033
MOB2	MOB kinase activator 2	Q70IA6	7.59	2	4	1.05993	1.07199
UNC13D	Protein unc-13 homolog D	Q70J99	31.19	24	103	1.05651	1.11443
SND1	Staphylococcal nuclease domain-containing protein 1	Q7KZF4	34.29	27	90	1.10114	1.06576
BZW1	Basic leucine zipper and W2 domain-containing protein 1	Q7L1Q6	7.88	4	6	1.06026	1.0516
LRRC8D	Volume-regulated anion channel subunit LRRC8D	Q7L1W4	3.96	2	4	1.27723	1.0423
CYFIP1	Cytoplasmic FMR1-interacting protein 1	Q7L576	20.35	11	87	1.04188	1.11296
DOK3	Docking protein 3	Q7L591	21.57	9	64	1.0768	1.07288
COPS6	COP9 signalosome complex subunit 6	Q7L5N1	9.48	2	4	1.36651	1.08373
TAOK1	Serine/threonine-protein kinase TAO1	Q7L7X3	10.29	8	20	1.11613	1.06387
CHMP1B	Charged multivesicular body protein 1b	Q7LBR1	11.56	3	3	1.02832	1.06905
RASGRP2	RAS guanyl-releasing protein 2	Q7LDG7	13.63	7	24	1.04817	1.08831
ZC3HAV1	Zinc finger CCCH-type antiviral protein 1	Q7Z2W4	6.65	4	8	1.06228	1.05244
C14orf159	UPF0317 protein C14orf159, mitochondrial	Q7Z3D6	5.19	3	3	0.966206	1.09927
MAVS	Mitochondrial antiviral-signaling protein	Q7Z434	4.07	2	7	1.13038	1.06745
DCXR	L-xylulose reductase	Q7Z4W1	15.57	4	9	1.0118	1.07272
HUWE1	E3 ubiquitin-protein ligase HUWE1	Q7Z6Z7	3.5	12	22	1.12583	1.07915
TMED4	Transmembrane emp24 domain-containing protein 4	Q7Z7H5	18.5	2	9	1.1712	1.07056
GLRX5	Glutaredoxin-related protein 5, mitochondrial	Q86SX6	21.02	2	3	1.11285	1.10124
DPP9	Dipeptidyl peptidase 9	Q86TI2	2.67	2	3	1.09334	1.03864
PRUNE1	Exopolyphosphatase PRUNE1	Q86TP1	20.75	8	27	1.06064	1.04768
TTC7B	Tetratricopeptide repeat protein 7B	Q86TV6	5.1	3	7	1.10966	1.05298
MTDH	Protein LYRIC	Q86UE4	14.26	6	19	1.11932	1.05519
KTN1	Kinectin	Q86UP2	7.07	9	19	1.07575	1.08393
NLRX1	NLR family member X1	Q86UT6	8.21	7	16	1.14544	1.0841
FERMT3	Fermitin family homolog 3	Q86UX7	52.77	32	624	1.20123	1.06843
CAND1	Cullin-associated NEDD8-dissociated protein 1	Q86VP6	12.68	14	61	1.05575	1.07666
HOOK3	Protein Hook homolog 3	Q86VS8	4.32	3	4	1.0697	1.04898
PKHD1L1	Fibrocystin-L	Q86WI1	2.78	8	17	1.12708	1.04473
PROSER2	Proline and serine-rich protein 2	Q86WR7	14.71	6	14	0.970425	1.13653
STX12	Syntaxin-12	Q86Y82	17.03	4	7	1.10948	1.11248
TDRP	Testis development-related protein	Q86YL5	31.35	4	22	1.14646	1.04881
C2CD5	C2 domain-containing protein 5	Q86YS7	4.3	4	6	1.04264	1.0673
TREML1	Trem-like transcript 1 protein	Q86YW5	19.29	5	27	1.23786	1.03124
CRLF3	Cytokine receptor-like factor 3	Q8IUI8	21.95	8	27	1.0617	1.05642
ARMC8	Armadillo repeat-containing protein 8	Q8IUR7	4.01	2	9	1.0604	1.01546
ANKMY2	Ankyrin repeat and MYND domain-containing protein 2	Q8IV38	7.26	2	4	1.22964	1.06828
KSR1	Kinase suppressor of Ras 1	Q8IVT5	5.75	5	6	1.03886	1.07864
WDFY1	WD repeat and FYVE domain-containing protein 1	Q8IWB7	5.12	2	3	1.14121	1.08074
SIRT2	NAD-dependent protein deacetylase sirtuin-2	Q8IXJ6	4.88	2	4	1.15651	1.05476
CMIP	C-Maf-inducing protein	Q8IY22	8.8	6	27	1.15179	1.09538
SMAP1	Stromal membrane-associated protein 1	Q8IYB5	5.35	2	8	1.06762	1.13291
EXOC8	Exocyst complex component 8	Q8IYI6	3.45	2	3	0.991754	1.04548
ALDH16A1	Aldehyde dehydrogenase family 16 member A1	Q8IZ83	13.22	10	24	1.15002	1.05215
SAMD14	Sterile alpha motif domain-containing protein 14	Q8IZD0	11.27	3	6	1.06757	1.07792
ABI1	Abl interactor 1	Q8IZP0	12.8	4	25	1.06621	1.05502
FAM177A1	Protein FAM177A1	Q8N128	17.84	2	6	1.11664	1.06934
VPS52	Vacuolar protein sorting-associated protein 52 homolog	Q8N1B4	2.77	2	3	1.13083	1.08287
LRRC47	Leucine-rich repeat-containing protein 47	Q8N1G4	10.29	5	12	1.06081	1.08556
CA13	Carbonic anhydrase 13	Q8N1Q1	13.36	3	8	1.09732	1.04046
GHDC	GH3 domain-containing protein	Q8N2G8	4.34	2	3	1.03451	1.04584
GPD1L	Glycerol-3-phosphate dehydrogenase 1-like protein	Q8N335	5.41	2	5	1.06712	1.02844
ARHGAP18	Rho GTPase-activating protein 18	Q8N392	31.37	19	76	1.06906	1.04511
EHBP1L1	EH domain-binding protein 1-like protein 1	Q8N3D4	5.25	5	9	1.05115	1.04456
MINDY1	Ubiquitin carboxyl-terminal hydrolase MINDY-1	Q8N5J2	17.48	6	12	1.08107	1.03012
CISD2	CDGSH iron-sulfur domain-containing protein 2	Q8N5K1	16.3	2	10	1.26958	1.09842
MYCT1	Myc target protein 1	Q8N699	22.13	4	14	1.05053	1.13619
ARFGAP2	ADP-ribosylation factor GTPase-activating protein 2	Q8N6H7	7.29	4	8	1.06569	1.0616
LRRC57	Leucine-rich repeat-containing protein 57	Q8N9N7	9.21	2	3	1.03534	1.07684
TC2N	Tandem C2 domains nuclear protein	Q8N9U0	15.51	6	14	0.98184	1.12882
NHLRC2	NHL repeat-containing protein 2	Q8NBF2	13.09	9	26	1.06592	1.06925
UBAC2	Ubiquitin-associated domain-containing protein 2	Q8NBM4	7.85	2	2	1.09824	1.03634
PCYOX1L	Prenylcysteine oxidase-like	Q8NBM8	7.69	4	11	1.07753	1.05353
TXNDC5	Thioredoxin domain-containing protein 5	Q8NBS9	13.19	6	14	1.31195	1.03179
SCCPDH	Saccharopine dehydrogenase-like oxidoreductase	Q8NBX0	11.42	4	20	1.06159	1.10365
UXS1	UDP-glucuronic acid decarboxylase 1	Q8NBZ7	7.38	2	4	1.06917	1.13983
SERBP1	Plasminogen activator inhibitor 1 RNA-binding protein	Q8NC51	7.84	2	3	1.01055	1.07621
CCNY	Cyclin-Y	Q8ND76	8.8	2	3	1.08397	1.06668
BANK1	B-cell scaffold protein with ankyrin repeats	Q8NDB2	3.95	3	5	1.21363	1.03244
ABCF1	ATP-binding cassette sub-family F member 1	Q8NE71	7.22	5	6	1.11485	1.07012
MCU	Calcium uniporter protein, mitochondrial	Q8NE86	26.78	7	21	1.11048	1.05422
APPL2	DCC-interacting protein 13-beta	Q8NEU8	31.78	14	45	1.03135	1.12244
DOCK8	Dedicator of cytokinesis protein 8	Q8NF50	0.95	2	3	1.11795	1.04367
ABHD11	Protein ABHD11	Q8NFV4	23.81	7	21	1.07621	1.07004
TRIM58	E3 ubiquitin-protein ligase TRIM58	Q8NG06	16.46	8	16	1.29991	1.02087
TSPAN14	Tetraspanin-14	Q8NG11	7.78	2	3	1.11685	1.08683
NPLOC4	Nuclear protein localization protein 4 homolog	Q8TAT6	12.5	6	9	1.18425	1.0474
UBA3	NEDD8-activating enzyme E1 catalytic subunit	Q8TBC4	15.12	5	9	1.0825	1.06243
TBC1D15	TBC1 domain family member 15	Q8TC07	11.58	7	10	1.08556	1.08799
RDH11	Retinol dehydrogenase 11	Q8TC12	20.13	5	31	1.09754	1.04744
STT3B	Dolichyl-diphosphooligosaccharide--protein glycosyltransferase subunit STT3B	Q8TCJ2	3.75	4	4	1.02995	1.11879
HM13	Minor histocompatibility antigen H13	Q8TCT9	5.84	2	4	1.0302	1.10777
BICD2	Protein bicaudal D homolog 2	Q8TD16	16.75	12	18	1.04897	1.15797
NEK9	Serine/threonine-protein kinase Nek9	Q8TD19	8.07	7	15	1.10752	1.06323
PLEKHO2	Pleckstrin homology domain-containing family O member 2	Q8TD55	12.86	5	24	1.04089	1.08166
MICAL1	[F-actin]-methionine sulfoxide oxidase MICAL1	Q8TDZ2	8.15	8	21	1.20628	1.06169
SSH3	Protein phosphatase Slingshot homolog 3	Q8TE77	5.92	3	5	1.07534	1.04991
DTD1	D-tyrosyl-tRNA(Tyr) deacylase 1	Q8TEA8	14.83	2	17	1.03415	1.0888
PARD3	Partitioning defective 3 homolog	Q8TEW0	2.88	3	4	0.923872	1.0478
UBASH3B	Ubiquitin-associated and SH3 domain-containing protein B	Q8TF42	14.79	8	29	1.1334	1.06917
RAB2B	Ras-related protein Rab-2B	Q8WUD1	40.74	2	28	0.881069	1.03341
TMEM263	Transmembrane protein 263	Q8WUH6	35.34	3	6	1.08187	1.05354
PDCD6IP	Programmed cell death 6-interacting protein	Q8WUM4	22	17	54	1.19934	1.04158
BRK1	Protein BRICK1	Q8WUW1	53.33	4	13	1.20064	0.949645
SCFD1	Sec1 family domain-containing protein 1	Q8WVM8	15.11	7	20	1.10354	1.03561
TMEM40	Transmembrane protein 40	Q8WWA1	19.74	5	26	1.07871	1.04867
SLC44A1	Choline transporter-like protein 1	Q8WWI5	3.2	2	4	1.01645	1.08159
STON2	Stonin-2	Q8WXE9	4.2	3	4	1.28432	1.07908
MADD	MAP kinase-activating death domain protein	Q8WXG6	2.13	3	6	1.11598	1.06981
LZIC	Protein LZIC	Q8WZA0	33.16	5	20	1.13632	1.04244
IRGQ	Immunity-related GTPase family Q protein	Q8WZA9	9.47	4	6	1.03049	0.986791
DDX1	ATP-dependent RNA helicase DDX1	Q92499	2.84	2	2	1.11165	1.03074
FAM3C	Protein FAM3C	Q92520	8.81	2	3	0.94642	1.11017
PSMF1	Proteasome inhibitor PI31 subunit	Q92530	14.02	2	4	1.14568	1.04611
NCSTN	Nicastrin	Q92542	3.24	2	6	1.08356	1.10926
TM9SF4	Transmembrane 9 superfamily member 4	Q92544	3.58	2	3	1.04706	1.04009
ELMO1	Engulfment and cell motility protein 1	Q92556	9.9	4	16	0.988797	1.04948
HSPH1	Heat shock protein 105 kDa	Q92598	15.03	8	19	1.06144	1.04637
MYO18A	Unconventional myosin-XVIIIa	Q92614	6.13	12	16	1.05301	1.04649
ARHGAP45	Rho GTPase-activating protein 45	Q92619	22.45	20	58	1.10765	1.05266
ANKS1A	Ankyrin repeat and SAM domain-containing protein 1A	Q92625	4.41	4	8	1.099	1.08527
NRGN	Neurogranin	Q92686	19.23	2	82	1.12882	0.953582
TFG	Protein TFG	Q92734	8.5	2	5	1.07852	1.02844
STAM	Signal transducing adapter molecule 1	Q92783	6.3	2	2	1.10906	1.08097
INPP5D	Phosphatidylinositol 3,4,5-trisphosphate 5-phosphatase 1	Q92835	1.6	2	2	1.1227	1.09223
OSTF1	Osteoclast-stimulating factor 1	Q92882	27.57	4	17	1.18603	1.08399
UFD1	Ubiquitin recognition factor in ER-associated degradation protein 1	Q92890	14.01	4	10	1.13388	1.08383
UPF1	Regulator of nonsense transcripts 1	Q92900	3.37	3	4	1.16063	1.08464
COPS5	COP9 signalosome complex subunit 5	Q92905	8.08	2	2	1.0993	1.05848
RAB8B	Ras-related protein Rab-8B	Q92930	31.4	2	48	1.0381	1.1283
TNPO1	Transportin-1	Q92973	7.46	4	18	1.04756	1.06248
ARHGEF2	Rho guanine nucleotide exchange factor 2	Q92974	4.16	4	14	1.0298	1.10327
USP9X	Probable ubiquitin carboxyl-terminal hydrolase FAF-X	Q93008	2.1	3	8	1.05686	1.05368
CUL5	Cullin-5	Q93034	6.79	4	4	1.07185	1.03058
ATP6V0A1	V-type proton ATPase 116 kDa subunit a isoform 1	Q93050	10.51	7	11	1.03522	1.11029
LPP	Lipoma-preferred partner	Q93052	7.35	3	5	1.18181	1.05737
ATP2A3	Sarcoplasmic/endoplasmic reticulum calcium ATPase 3	Q93084	36.15	23	238	1.13747	1.05464
WBP2	WW domain-binding protein 2	Q969T9	9.2	2	6	1.13506	1.02494
NCLN	Nicalin	Q969V3	7.99	4	6	1.07437	1.05897
RILPL2	RILP-like protein 2	Q969X0	15.17	2	3	1.05207	1.02405
TMBIM1	Protein lifeguard 3	Q969X1	4.82	2	10	1.01853	1.13916
SYAP1	Synapse-associated protein 1	Q96A49	6.53	2	3	1.07091	1.0685
EXOC4	Exocyst complex component 4	Q96A65	5.03	4	5	1.05765	1.02666
LRRC59	Leucine-rich repeat-containing protein 59	Q96AG4	28.34	8	29	1.18003	1.05385
ESAM	Endothelial cell-selective adhesion molecule	Q96AP7	24.87	7	22	1.04095	1.11389
RAB37	Ras-related protein Rab-37	Q96AX2	29.6	6	18	1.13408	1.08315
ARL8A	ADP-ribosylation factor-like protein 8A	Q96BM9	18.28	2	5	1.15048	1.08359
TESC	Calcineurin B homologous protein 3	Q96BS2	12.15	2	2	1.01951	1.04953
DOCK10	Dedicator of cytokinesis protein 10	Q96BY6	4.35	7	24	1.36256	1.00108
FAM136A	Protein FAM136A	Q96C01	13.04	2	2	0.99157	1.10017
SYTL4	Synaptotagmin-like protein 4	Q96C24	38.45	22	63	1.18887	1.05817
ISOC1	Isochorismatase domain-containing protein 1	Q96CN7	26.85	7	16	1.07242	1.04999
OPTN	Optineurin	Q96CV9	5.03	2	4	1.05928	1.08295
AP2M1	AP-2 complex subunit mu	Q96CW1	7.36	4	9	1.08091	1.09833
ORAI1	Calcium release-activated calcium channel protein 1	Q96D31	6.98	2	5	1.06967	1.06931
CMTM5	CKLF-like MARVEL transmembrane domain-containing protein 5	Q96DZ9	8.97	2	5	1.02575	1.04035
RAB3C	Ras-related protein Rab-3C	Q96E17	18.06	2	8	1.06807	1.04655
L3HYPDH	Trans-3-hydroxy-L-proline dehydratase	Q96EM0	13.28	3	6	1.08293	1.12033
DAZAP1	DAZ-associated protein 1	Q96EP5	7.86	2	6	1.23991	1.02724
DYNLL2	Dynein light chain 2, cytoplasmic	Q96FJ2	44.94	2	7	1.8109	1.01308
OTUB1	Ubiquitin thioesterase OTUB1	Q96FW1	32.1	6	22	1.07552	1.05698
CHMP6	Charged multivesicular body protein 6	Q96FZ7	26.37	4	16	1.18884	1.02606
PGM2	Phosphoglucomutase-2	Q96G03	12.75	9	13	1.03195	1.06449
DCUN1D1	DCN1-like protein 1	Q96GG9	11.2	2	5	1.11339	1.07108
PDLIM5	PDZ and LIM domain protein 5	Q96HC4	24.66	11	49	1.29091	1.07869
AHCYL2	Adenosylhomocysteinase 3	Q96HN2	14.89	3	19	1.33846	1.05711
PGAM5	Serine/threonine-protein phosphatase PGAM5, mitochondrial	Q96HS1	5.54	2	5	1.03904	1.06097
SUCLG2	Succinate--CoA ligase [GDP-forming] subunit beta, mitochondrial	Q96I99	7.18	2	3	1.00247	1.08277
GMPPA	Mannose-1-phosphate guanyltransferase alpha	Q96IJ6	5.48	2	2	1.05241	1.03522
ABHD14B	Protein ABHD14B	Q96IU4	20	4	13	1.02382	1.06383
PAWR	PRKC apoptosis WT1 regulator protein	Q96IZ0	6.76	2	3	1.11149	1.03975
CDK5RAP3	CDK5 regulatory subunit-associated protein 3	Q96JB5	10.28	5	8	1.1394	1.07452
TMX3	Protein disulfide-isomerase TMX3	Q96JJ7	9.25	4	4	1.08983	1.03313
USP47	Ubiquitin carboxyl-terminal hydrolase 47	Q96K76	8.73	10	20	1.06805	1.07543
EXOC2	Exocyst complex component 2	Q96KP1	3.79	3	7	0.962686	1.04528
CNDP2	Cytosolic non-specific dipeptidase	Q96KP4	30.95	12	35	1.0145	1.13852
PRRC1	Protein PRRC1	Q96M27	6.52	2	5	1.09786	1.10075
FGD4	FYVE, RhoGEF and PH domain-containing protein 4	Q96M96	3.26	2	6	1.12538	1.05437
RIPOR3	RIPOR family member 3	Q96MK2	8.56	6	19	0.990698	1.16287
CCDC43	Coiled-coil domain-containing protein 43	Q96MW1	10.71	2	3	1.04983	1.04002
RILP	Rab-interacting lysosomal protein	Q96NA2	6.98	2	3	0.892755	1.06218
ARAP1	Arf-GAP with Rho-GAP domain, ANK repeat and PH domain-containing protein 1	Q96P48	8.41	9	32	1.0786	1.10016
IPO9	Importin-9	Q96P70	4.8	4	9	1.06177	1.03032
VPS35	Vacuolar protein sorting-associated protein 35	Q96QK1	9.8	6	18	1.12461	1.07146
PURB	Transcriptional activator protein Pur-beta	Q96QR8	18.59	3	4	1.23669	1.09476
VPS13A	Vacuolar protein sorting-associated protein 13A	Q96RL7	3.02	7	14	1.13598	1.05403
ERBIN	Erbin	Q96RT1	9.63	8	29	1.00913	1.07472
PPP1R9B	Neurabin-2	Q96SB3	11.53	6	9	1.09093	1.07876
RUFY1	RUN and FYVE domain-containing protein 1	Q96T51	17.94	12	23	1.21207	1.07429
MYCBP	C-Myc-binding protein	Q99417	15.53	2	5	1.17873	0.96048
CYTH2	Cytohesin-2	Q99418	20	4	13	1.06656	1.05337
TBCB	Tubulin-folding cofactor B	Q99426	20.49	5	32	1.12641	1.04185
PSMB7	Proteasome subunit beta type-7	Q99436	13.72	3	10	1.05667	1.01341
CNN2	Calponin-2	Q99439	56.31	15	152	1.25695	1.04054
PCYT2	Ethanolamine-phosphate cytidylyltransferase	Q99447	10.03	3	5	0.98299	1.01317
PSMD1	26S proteasome non-ATPase regulatory subunit 1	Q99460	14.59	12	21	1.09482	1.04613
PFDN5	Prefoldin subunit 5	Q99471	22.08	2	6	1.03477	1.04559
AGAP2	Arf-GAP with GTPase, ANK repeat and PH domain-containing protein 2	Q99490	2.43	3	3	1.09689	1.0688
PARK7	Protein DJ-1	Q99497	62.96	12	82	1.17687	1.04442
GAS2L1	GAS2-like protein 1	Q99501	9.4	6	12	1.16202	1.05792
DNAJC7	DnaJ homolog subfamily C member 7	Q99615	8.3	3	3	1.15997	1.06146
PHB2	Prohibitin-2	Q99623	56.19	15	77	1.02693	1.0624
COPS8	COP9 signalosome complex subunit 8	Q99627	21.53	3	22	1.0844	1.06677
CHP1	Calcineurin B homologous protein 1	Q99653	26.67	4	8	1.12385	1.06069
MAP3K5	Mitogen-activated protein kinase kinase kinase 5	Q99683	4.73	4	7	1.03405	1.09754
MGLL	Monoglyceride lipase	Q99685	16.5	4	61	1.0323	1.06347
DOK1	Docking protein 1	Q99704	23.28	6	18	1.08455	1.06941
HSD17B10	3-hydroxyacyl-CoA dehydrogenase type-2	Q99714	56.7	11	47	1.04399	1.08086
SEPT5	Septin-5	Q99719	32.79	7	50	1.08133	1.05101
NAP1L4	Nucleosome assembly protein 1-like 4	Q99733	19.47	5	45	1.12531	1.04118
NAPG	Gamma-soluble NSF attachment protein	Q99747	29.81	8	19	1.13834	1.06779
ACO2	Aconitate hydratase, mitochondrial	Q99798	25.9	16	43	1.01898	1.12292
TSG101	Tumor susceptibility gene 101 protein	Q99816	11.79	4	10	1.07171	1.10617
CIB1	Calcium and integrin-binding protein 1	Q99828	15.18	2	2	0.982961	1.09298
CPNE1	Copine-1	Q99829	8.57	4	7	1.11175	1.06133
CCT7	T-complex protein 1 subunit eta	Q99832	35.17	17	68	1.09261	1.05796
AGPAT1	1-acyl-sn-glycerol-3-phosphate acyltransferase alpha	Q99943	10.6	2	3	1.0918	1.02671
PTPN18	Tyrosine-protein phosphatase non-receptor type 18	Q99952	17.39	5	24	1.11565	0.962489
SH3GL1	Endophilin-A2	Q99961	20.92	5	23	1.05345	1.04701
RARRES2	Retinoic acid receptor responder protein 2	Q99969	20.86	3	11	1.59297	1.03047
CORO1B	Coronin-1B	Q9BR76	25.56	10	41	1.10894	1.06113
CPPED1	Serine/threonine-protein phosphatase CPPED1	Q9BRF8	12.42	4	6	0.839586	1.20996
VPS25	Vacuolar protein-sorting-associated protein 25	Q9BRG1	13.64	2	5	1.07138	1.06535
PYM1	Partner of Y14 and mago	Q9BRP8	15.2	2	3	1.08426	1.04466
ERP44	Endoplasmic reticulum resident protein 44	Q9BS26	20.44	8	27	1.13452	1.05346
C2orf88	Small membrane A-kinase anchor protein	Q9BSF0	26.32	2	2	0.983766	1.06304
TUBGCP2	Gamma-tubulin complex component 2	Q9BSJ2	2.66	2	5	1.10374	1.07775
ESYT1	Extended synaptotagmin-1	Q9BSJ8	22.83	21	109	1.12645	1.05928
UBAC1	Ubiquitin-associated domain-containing protein 1	Q9BSL1	7.41	2	2	1.07138	1.07549
COPS4	COP9 signalosome complex subunit 4	Q9BT78	24.14	7	26	1.10771	1.07619
TUBB6	Tubulin beta-6 chain	Q9BUF5	25.78	4	379	1.29183	1.02409
PAXX	Protein PAXX	Q9BUH6	12.25	3	7	1.15243	1.04793
PDCD10	Programmed cell death protein 10	Q9BUL8	35.85	7	31	1.12001	1.03775
VAMP8	Vesicle-associated membrane protein 8	Q9BV40	27	3	15	1.2534	1.03678
PBDC1	Protein PBDC1	Q9BVG4	8.58	2	4	1.16742	1.03365
DUSP23	Dual specificity protein phosphatase 23	Q9BVJ7	24.67	3	8	1.06498	1.07391
SARG	Specifically androgen-regulated gene protein	Q9BW04	13.14	7	11	1.01285	1.05716
ACAT2	Acetyl-CoA acetyltransferase, cytosolic	Q9BWD1	18.64	5	6	1.13195	1.06582
SFXN3	Sideroflexin-3	Q9BWM7	24.92	6	20	0.955076	1.16058
CHID1	Chitinase domain-containing protein 1	Q9BWS9	9.41	3	4	1.11442	1.05369
GTPBP2	GTP-binding protein 2	Q9BX10	29.57	14	56	1.07068	1.08593
JAM3	Junctional adhesion molecule C	Q9BX67	12.9	3	7	1.06885	1.11665
HINT2	Histidine triad nucleotide-binding protein 2, mitochondrial	Q9BX68	51.53	6	25	1.14417	1.07978
BCL2L13	Bcl-2-like protein 13	Q9BXK5	8.87	2	4	1.07392	1.06091
AP1M1	AP-1 complex subunit mu-1	Q9BXS5	17.26	4	19	1.13067	1.09343
ITPA	Inosine triphosphate pyrophosphatase	Q9BY32	15.98	2	2	1.08351	1.03606
CHMP4A	Charged multivesicular body protein 4a	Q9BY43	21.62	4	10	1.0593	1.03795
FUT8	Alpha-(1,6)-fucosyltransferase	Q9BYC5	4	2	3	1.34709	0.981152
OSBPL8	Oxysterol-binding protein-related protein 8	Q9BZF1	3.82	3	5	1.08664	1.10801
UACA	Uveal autoantigen with coiled-coil domains and ankyrin repeats	Q9BZF9	3.32	5	10	1.09232	1.06729
FAM129A	Protein Niban	Q9BZQ8	3.34	2	2	1.19904	1.04081
UBXN6	UBX domain-containing protein 6	Q9BZV1	10.88	3	4	1.08502	1.04513
UBE2O	(E3-independent) E2 ubiquitin-conjugating enzyme	Q9C0C9	14.32	14	41	1.08019	1.06774
LNP	Protein lunapark	Q9C0E8	8.64	3	5	1.10495	1.07265
TTYH3	Protein tweety homolog 3	Q9C0H2	7.27	3	7	0.995496	1.04148
MTMR12	Myotubularin-related protein 12	Q9C0I1	12.18	7	25	1.11506	1.02646
PITHD1	PITH domain-containing protein 1	Q9GZP4	20.85	3	5	1.13766	1.01674
COMMD5	COMM domain-containing protein 5	Q9GZQ3	12.95	2	2	1.23319	1.04019
UBA5	Ubiquitin-like modifier-activating enzyme 5	Q9GZZ9	14.6	4	8	1.09412	1.10025
TOLLIP	Toll-interacting protein	Q9H0E2	21.53	5	20	1.13935	1.06888
NT5C3A	Cytosolic 5'-nucleotidase 3A	Q9H0P0	26.79	7	16	1.13036	1.06494
HDHD2	Haloacid dehalogenase-like hydrolase domain-containing protein 2	Q9H0R4	16.22	3	18	0.986531	1.16109
MAGT1	Magnesium transporter protein 1	Q9H0U3	12.24	4	6	1.05124	1.06715
RAB1B	Ras-related protein Rab-1B	Q9H0U4	64.18	2	175	1.097	1.02576
C11orf54	Ester hydrolase C11orf54	Q9H0W9	9.21	2	5	1.07733	0.975597
FAM234A	Protein FAM234A	Q9H0X4	3.99	2	3	1.17441	1.11252
XYLT2	Xylosyltransferase 2	Q9H1B5	3.12	2	3	1.05508	1.11428
EHD4	EH domain-containing protein 4	Q9H223	24.4	7	54	1.02594	1.08178
VPS16	Vacuolar protein sorting-associated protein 16 homolog	Q9H269	3.81	2	6	1.01456	1.03309
SH3BGRL3	SH3 domain-binding glutamic acid-rich-like protein 3	Q9H299	39.78	6	84	1.20706	1.02254
SLK	STE20-like serine/threonine-protein kinase	Q9H2G2	8.02	8	15	1.04767	1.04543
TAOK3	Serine/threonine-protein kinase TAO3	Q9H2K8	8.24	6	11	1.11367	1.07293
RAB3GAP2	Rab3 GTPase-activating protein non-catalytic subunit	Q9H2M9	3.52	5	9	1.14122	1.05564
PPA2	Inorganic pyrophosphatase 2, mitochondrial	Q9H2U2	14.97	3	4	1.19755	1.06645
BOLA2	BolA-like protein 2	Q9H3K6	37.21	3	5	1.24095	1.05243
TMX1	Thioredoxin-related transmembrane protein 1	Q9H3N1	18.93	5	15	1.12814	1.0441
PTPN23	Tyrosine-protein phosphatase non-receptor type 23	Q9H3S7	1.53	2	3	1.09934	1.03422
UNC45A	Protein unc-45 homolog A	Q9H3U1	29.24	22	86	1.13367	1.04773
C1orf198	Uncharacterized protein C1orf198	Q9H425	43.43	12	23	1.07924	1.07728
CHMP4B	Charged multivesicular body protein 4b	Q9H444	29.46	5	10	1.09671	1.04357
FN3K	Fructosamine-3-kinase	Q9H479	27.51	7	21	0.981439	1.19057
GOLPH3	Golgi phosphoprotein 3	Q9H4A6	9.4	2	3	1.13375	1.05234
TUBB1	Tubulin beta-1 chain	Q9H4B7	64.08	20	1089	1.11918	1.07259
EHD1	EH domain-containing protein 1	Q9H4M9	42.32	12	123	1.15096	1.0433
RGCC	Regulator of cell cycle RGCC	Q9H4X1	43.07	4	25	1.04602	1.07664
FAM96A	MIP18 family protein FAM96A	Q9H5X1	12.5	2	3	1.10145	1.05693
SLA2	Src-like-adapter 2	Q9H6Q3	24.14	5	13	1.12288	1.06222
AAMDC	Mth938 domain-containing protein	Q9H7C9	23.77	3	4	0.986756	1.03237
DOCK5	Dedicator of cytokinesis protein 5	Q9H7D0	3.1	5	9	1.09886	1.0665
PPP1R3E	Protein phosphatase 1 regulatory subunit 3E	Q9H7J1	21.86	5	14	1.02415	1.06002
VSIR	V-type immunoglobulin domain-containing suppressor of T-cell activation	Q9H7M9	6.11	3	11	1.22403	0.994905
METTL7A	Methyltransferase-like protein 7A	Q9H8H3	12.3	2	7	1.07351	1.10258
PLEKHF2	Pleckstrin homology domain-containing family F member 2	Q9H8W4	25.7	5	13	1.07858	1.03467
GORASP2	Golgi reassembly-stacking protein 2	Q9H8Y8	6.42	2	4	1.45608	1.11508
JPT2	Jupiter microtubule associated homolog 2	Q9H910	14.74	2	6	1.25921	1.02613
PSTPIP2	Proline-serine-threonine phosphatase-interacting protein 2	Q9H939	43.11	16	54	1.13611	1.05412
ARMT1	Protein-glutamate O-methyltransferase	Q9H993	3.85	2	2	1.12938	1.06109
LRRC40	Leucine-rich repeat-containing protein 40	Q9H9A6	3.99	2	2	1.11552	1.07549
SFXN1	Sideroflexin-1	Q9H9B4	21.12	5	15	1.08811	1.0801
VIPAS39	Spermatogenesis-defective protein 39 homolog	Q9H9C1	8.11	2	3	0.97155	1.04395
VPS37B	Vacuolar protein sorting-associated protein 37B	Q9H9H4	14.74	3	5	0.964647	1.0431
PPCS	Phosphopantothenate--cysteine ligase	Q9HAB8	8.36	3	5	1.02973	1.06818
SIAE	Sialate O-acetylesterase	Q9HAT2	5.16	2	3	1.07931	1.03339
CACYBP	Calcyclin-binding protein	Q9HB71	17.98	4	6	1.28672	1.02071
RHOF	Rho-related GTP-binding protein RhoF	Q9HBH0	13.27	3	7	1.14727	1.06626
PARVB	Beta-parvin	Q9HBI1	33.79	8	118	1.17969	1.07939
TNS1	Tensin-1	Q9HBL0	3.34	3	8	1.06722	1.16696
EML4	Echinoderm microtubule-associated protein-like 4	Q9HC35	7.03	5	8	1.03957	1.10464
GLOD4	Glyoxalase domain-containing protein 4	Q9HC38	39.94	9	33	1.13009	1.07669
MCCC2	Methylcrotonoyl-CoA carboxylase beta chain, mitochondrial	Q9HCC0	4.8	2	3	1.08482	1.05753
GP6	Platelet glycoprotein VI	Q9HCN6	18.58	6	32	1.06756	1.04375
CHMP1A	Charged multivesicular body protein 1a	Q9HD42	8.67	2	2	1.11196	1.06317
APMAP	Adipocyte plasma membrane-associated protein	Q9HDC9	17.79	7	11	1.03503	1.10281
ABCB6	ATP-binding cassette sub-family B member 6, mitochondrial	Q9NP58	8.08	4	9	1.11034	0.998787
RAB18	Ras-related protein Rab-18	Q9NP72	49.51	7	26	1.11206	1.04977
VTA1	Vacuolar protein sorting-associated protein VTA1 homolog	Q9NP79	12.38	3	6	1.10397	1.04093
RIC8A	Synembryn-A	Q9NPQ8	5.27	2	7	1.02247	1.03745
CASS4	Cas scaffolding protein family member 4	Q9NQ75	38.8	25	59	1.11922	1.06045
RTN4	Reticulon-4	Q9NQC3	7.13	5	61	1.0777	1.03754
PFDN4	Prefoldin subunit 4	Q9NQP4	17.91	2	3	1.1057	1.09587
NIT2	Omega-amidase NIT2	Q9NQR4	12.68	3	6	1.08875	1.09563
KIF13B	Kinesin-like protein KIF13B	Q9NQT8	2.85	3	14	1.10085	1.0919
XPNPEP1	Xaa-Pro aminopeptidase 1	Q9NQW7	19.26	8	33	1.04563	1.04944
PDLIM7	PDZ and LIM domain protein 7	Q9NR12	29.98	12	84	1.28775	1.05616
DIABLO	Diablo homolog, mitochondrial	Q9NR28	13.81	3	5	1.17869	1.03119
SAR1A	GTP-binding protein SAR1a	Q9NR31	51.01	5	34	1.06663	1.08093
SH3GLB2	Endophilin-B2	Q9NR46	13.92	4	9	1.04545	1.10031
PRTFDC1	Phosphoribosyltransferase domain-containing protein 1	Q9NRG1	12.44	2	11	1.05677	1.04436
STRN4	Striatin-4	Q9NRL3	11.42	6	14	1.07406	1.0533
HEBP1	Heme-binding protein 1	Q9NRV9	13.76	2	2	1.16229	1.03869
RAB6B	Ras-related protein Rab-6B	Q9NRW1	56.73	5	78	0.928031	1.14967
FAM114A2	Protein FAM114A2	Q9NRY5	6.93	4	8	1.08314	1.06321
RGS18	Regulator of G-protein signaling 18	Q9NS28	42.13	7	17	1.24608	1.06895
FARSB	Phenylalanine--tRNA ligase beta subunit	Q9NSD9	10.53	6	12	1.08695	1.06886
BMP2K	BMP-2-inducible protein kinase	Q9NSY1	2.58	2	2	1.14381	1.06211
ATG3	Ubiquitin-like-conjugating enzyme ATG3	Q9NT62	11.46	3	12	1.09113	1.0851
SACM1L	Phosphatidylinositide phosphatase SAC1	Q9NTJ5	26.06	15	58	1.05395	1.06636
OLA1	Obg-like ATPase 1	Q9NTK5	25.76	9	25	1.0952	1.05642
ACSS1	Acetyl-coenzyme A synthetase 2-like, mitochondrial	Q9NUB1	4.79	3	6	1.21999	1.0532
ABHD10	Mycophenolic acid acyl-glucuronide esterase, mitochondrial	Q9NUJ1	10.46	3	5	1.03249	1.09241
FAM49B	Protein FAM49B	Q9NUQ9	16.05	3	11	1.14371	1.02069
TBC1D23	TBC1 domain family member 23	Q9NUY8	3	2	4	1.01602	1.1207
EXOC1	Exocyst complex component 1	Q9NV70	3.24	2	3	1.06178	1.12085
TMEM30A	Cell cycle control protein 50A	Q9NV96	10.53	3	8	1.12545	1.07624
SEPT11	Septin-11	Q9NVA2	18.18	3	57	1.01858	1.043
TBC1D13	TBC1 domain family member 13	Q9NVG8	12.5	4	9	1.129	1.05607
ARL8B	ADP-ribosylation factor-like protein 8B	Q9NVJ2	18.28	2	7	1.06465	1.06363
FGFR1OP2	FGFR1 oncogene partner 2	Q9NVK5	15.42	4	11	1.07694	1.09965
NECAP2	Adaptin ear-binding coat-associated protein 2	Q9NVZ3	18.25	3	6	1.09962	1.06942
C1orf123	UPF0587 protein C1orf123	Q9NWV4	20.63	3	5	1.12669	1.04044
IRAK4	Interleukin-1 receptor-associated kinase 4	Q9NWZ3	11.09	4	8	1.17652	1.05301
CHCHD3	MICOS complex subunit MIC19	Q9NX63	7.49	2	3	0.980137	1.13679
TOR4A	Torsin-4A	Q9NXH8	28.13	12	35	1.21483	1.07438
DPP3	Dipeptidyl peptidase 3	Q9NY33	19.13	10	32	1.04555	1.09349
TUBA8	Tubulin alpha-8 chain	Q9NY65	48.55	6	433	1.11876	1.06978
TMOD3	Tropomodulin-3	Q9NYL9	40.06	12	89	1.08161	1.04626
UGGT1	UDP-glucose:glycoprotein glucosyltransferase 1	Q9NYU2	19.49	24	70	1.09817	1.06229
ERAP1	Endoplasmic reticulum aminopeptidase 1	Q9NZ08	13.82	12	25	1.16616	1.05744
ACTR10	Actin-related protein 10	Q9NZ32	7.91	2	9	1.10752	1.03928
FAM120A	Constitutive coactivator of PPAR-gamma-like protein 1	Q9NZB2	3.94	3	4	1.03718	1.09911
EHD3	EH domain-containing protein 3	Q9NZN3	62.43	17	165	1.0546	1.04387
NCKIPSD	NCK-interacting protein with SH3 domain	Q9NZQ3	9.97	6	31	1.06642	1.07045
VAPA	Vesicle-associated membrane protein-associated protein A	Q9P0L0	40.56	8	37	1.17462	1.03484
TMEM9	Transmembrane protein 9	Q9P0T7	14.75	2	5	1.12472	1.0337
CLEC1B	C-type lectin domain family 1 member B	Q9P126	21.4	5	13	0.999047	1.11268
CALCOCO1	Calcium-binding and coiled-coil domain-containing protein 1	Q9P1Z2	18.23	11	34	1.17274	1.04853
KIAA1468	LisH domain and HEAT repeat-containing protein KIAA1468	Q9P260	3.7	4	11	1.08465	1.07712
SLAIN2	SLAIN motif-containing protein 2	Q9P270	27.54	11	26	1.10403	1.04747
STK26	Serine/threonine-protein kinase 26	Q9P289	24.76	4	41	1.11226	1.03601
RRBP1	Ribosome-binding protein 1	Q9P2E9	6.6	7	14	1.0127	1.1041
LARS	Leucine--tRNA ligase, cytoplasmic	Q9P2J5	9.95	8	19	0.944391	1.13033
SUCLA2	Succinate--CoA ligase [ADP-forming] subunit beta, mitochondrial	Q9P2R7	12.74	6	16	1.08909	1.07426
ATXN10	Ataxin-10	Q9UBB4	9.26	3	5	0.994119	1.00975
EPS15L1	Epidermal growth factor receptor substrate 15-like 1	Q9UBC2	15.05	11	36	1.17636	1.0585
COPG2	Coatomer subunit gamma-2	Q9UBF2	6.08	3	10	1.02054	1.03764
HDAC6	Histone deacetylase 6	Q9UBN7	2.39	3	5	0.952733	1.08257
VPS29	Vacuolar protein sorting-associated protein 29	Q9UBQ0	17.03	3	5	1.07828	1.06544
EIF3K	Eukaryotic translation initiation factor 3 subunit K	Q9UBQ5	19.72	3	5	1.09851	1.05677
GRHPR	Glyoxylate reductase/hydroxypyruvate reductase	Q9UBQ7	28.96	6	20	1.30922	1.07646
DNAJB11	DnaJ homolog subfamily B member 11	Q9UBS4	23.18	7	21	1.10022	1.04826
PEF1	Peflin	Q9UBV8	11.27	4	5	1.00346	1.06065
BIN2	Bridging integrator 2	Q9UBW5	53.81	21	264	1.15778	1.05854
COPS7A	COP9 signalosome complex subunit 7a	Q9UBW8	13.45	3	8	1.03771	1.04887
CLIP2	CAP-Gly domain-containing linker protein 2	Q9UDT6	15.39	16	45	0.945239	1.17332
TJP2	Tight junction protein ZO-2	Q9UDY2	24.2	25	86	0.950827	1.15422
VTI1B	Vesicle transport through interaction with t-SNAREs homolog 1B	Q9UEU0	18.1	3	8	1.11074	1.04061
STK39	STE20/SPS1-related proline-alanine-rich protein kinase	Q9UEW8	12.66	4	12	1.15593	1.06867
ADD3	Gamma-adducin	Q9UEY8	14.73	7	13	0.960364	1.08669
NIPSNAP3A	Protein NipSnap homolog 3A	Q9UFN0	36.03	5	31	1.03765	1.12152
ARMCX3	Armadillo repeat-containing X-linked protein 3	Q9UH62	13.19	4	10	1.03378	1.05542
LAMTOR3	Ragulator complex protein LAMTOR3	Q9UHA4	30.65	2	6	1.07369	1.07132
LIMA1	LIM domain and actin-binding protein 1	Q9UHB6	19.5	10	19	1.17174	1.01932
SEPT9	Septin-9	Q9UHD8	10.41	5	13	1.0436	1.10034
DPP7	Dipeptidyl peptidase 2	Q9UHL4	6.71	3	5	0.793294	1.23411
CYB5R1	NADH-cytochrome b5 reductase 1	Q9UHQ9	16.72	5	15	0.984253	1.10073
PFDN2	Prefoldin subunit 2	Q9UHV9	28.57	4	13	1.09879	1.03772
NRBP1	Nuclear receptor-binding protein	Q9UHY1	12.15	5	9	1.17367	1.07341
ATP6V1H	V-type proton ATPase subunit H	Q9UI12	18.01	6	11	1.10211	1.08165
XPO7	Exportin-7	Q9UIA9	5.98	6	10	1.12146	1.08082
CD84	SLAM family member 5	Q9UIB8	19.71	6	12	1.14841	1.10443
ATPIF1	ATPase inhibitor, mitochondrial	Q9UII2	16.04	4	11	0.952881	1.07698
AK3	GTP:AMP phosphotransferase AK3, mitochondrial	Q9UIJ7	37.44	8	24	0.988698	1.09269
MSRA	Mitochondrial peptide methionine sulfoxide reductase	Q9UJ68	7.66	2	3	1.26675	1.04922
SH3BGRL2	SH3 domain-binding glutamic acid-rich-like protein 2	Q9UJC5	56.07	4	26	1.31499	1.00974
SLC25A13	Calcium-binding mitochondrial carrier protein Aralar2	Q9UJS0	6.37	2	4	0.982562	1.0817
DBNL	Drebrin-like protein	Q9UJU6	47.21	19	135	1.15941	1.05292
DCTN4	Dynactin subunit 4	Q9UJW0	12.83	5	12	1.16988	1.07246
STOML2	Stomatin-like protein 2, mitochondrial	Q9UJZ1	23.6	6	12	1.03922	1.04117
VPS28	Vacuolar protein sorting-associated protein 28 homolog	Q9UK41	14.03	3	4	0.984762	0.984228
TNIK	TRAF2 and NCK-interacting protein kinase	Q9UKE5	6.47	3	24	1.08456	1.07189
APPL1	DCC-interacting protein 13-alpha	Q9UKG1	9.03	5	7	1.09397	1.05405
NUDT5	ADP-sugar pyrophosphatase	Q9UKK9	17.35	4	10	1.12546	1.0531
VAV3	Guanine nucleotide exchange factor VAV3	Q9UKW4	6.85	5	7	1.13737	1.10553
CDV3	Protein CDV3 homolog	Q9UKY7	11.63	3	4	1.19562	1.02459
BAG5	BAG family molecular chaperone regulator 5	Q9UL15	5.15	2	2	1.19751	1.0834
RAB21	Ras-related protein Rab-21	Q9UL25	18.67	3	10	1.15541	1.06615
PSME2	Proteasome activator complex subunit 2	Q9UL46	26.78	6	21	1.08369	1.03331
DNPEP	Aspartyl aminopeptidase	Q9ULA0	5.89	2	4	1.12364	1.03825
MCTS1	Malignant T-cell-amplified sequence 1	Q9ULC4	24.86	3	15	1.15097	1.07887
ACSL5	Long-chain-fatty-acid--CoA ligase 5	Q9ULC5	8.2	4	8	1.10126	1.08393
ASAP1	Arf-GAP with SH3 domain, ANK repeat and PH domain-containing protein 1	Q9ULH1	11.78	12	41	1.07018	1.04822
PLXNB3	Plexin-B3	Q9ULL4	1.36	2	2	1.16659	1.06295
CORO1C	Coronin-1C	Q9ULV4	36.29	18	180	1.21283	1.05694
NENF	Neudesin	Q9UMX5	30.81	4	11	1.0907	1.11337
SNX12	Sorting nexin-12	Q9UMY4	44.19	7	16	1.18879	1.07538
DAPP1	Dual adapter for phosphotyrosine and 3-phosphotyrosine and 3-phosphoinositide	Q9UN19	7.86	2	2	1.053	1.04749
VPS4A	Vacuolar protein sorting-associated protein 4A	Q9UN37	10.3	2	16	1.05156	1.09262
PACSIN2	Protein kinase C and casein kinase substrate in neurons protein 2	Q9UNF0	20.16	8	31	1.2022	1.05446
MAGED2	Melanoma-associated antigen D2	Q9UNF1	25.58	10	25	1.07902	1.03959
SNX6	Sorting nexin-6	Q9UNH7	20.2	7	15	1.23445	1.08524
PSMD13	26S proteasome non-ATPase regulatory subunit 13	Q9UNM6	21.54	8	17	1.09775	1.05597
FAF1	FAS-associated factor 1	Q9UNN5	4	2	6	1.12254	1.06717
NSFL1C	NSFL1 cofactor p47	Q9UNZ2	25.14	8	32	1.11876	1.05446
MACF1	Microtubule-actin cross-linking factor 1, isoforms 1/2/3/5	Q9UPN3	4.79	29	52	1.00042	1.13061
EXOC7	Exocyst complex component 7	Q9UPT5	5.99	4	5	1.05967	1.03737
USP24	Ubiquitin carboxyl-terminal hydrolase 24	Q9UPU5	0.95	2	3	1.15726	1.07648
WASF3	Wiskott-Aldrich syndrome protein family member 3	Q9UPY6	8.76	3	5	1.19773	1.06457
SHOC2	Leucine-rich repeat protein SHOC-2	Q9UQ13	4.64	2	3	1.12152	1.03053
DNM3	Dynamin-3	Q9UQ16	9.55	2	31	1.29184	1.01221
PA2G4	Proliferation-associated protein 2G4	Q9UQ80	25.63	9	30	1.05931	1.05708
TRPC6	Short transient receptor potential channel 6	Q9Y210	6.44	3	14	1.15294	1.02925
RUVBL2	RuvB-like 2	Q9Y230	27.86	10	25	1.1118	1.07911
HPSE	Heparanase	Q9Y251	17.31	9	59	1.14996	1.03225
EIF3L	Eukaryotic translation initiation factor 3 subunit L	Q9Y262	5.67	3	5	1.07219	1.07011
PLAA	Phospholipase A-2-activating protein	Q9Y263	5.41	3	12	1.08573	1.07218
RUVBL1	RuvB-like 1	Q9Y265	16.67	6	18	1.05929	1.04914
NUDC	Nuclear migration protein nudC	Q9Y266	7.85	2	3	1.07866	1.05108
ST3GAL6	Type 2 lactosamine alpha-2,3-sialyltransferase	Q9Y274	6.95	2	4	0.829415	1.16882
VDAC3	Voltage-dependent anion-selective channel protein 3	Q9Y277	34.63	9	83	1.11847	1.09604
FARSA	Phenylalanine--tRNA ligase alpha subunit	Q9Y285	5.31	2	12	1.12236	1.01717
NCKAP1	Nck-associated protein 1	Q9Y2A7	9.93	8	14	1.12762	1.06584
CNPY2	Protein canopy homolog 2	Q9Y2B0	14.29	2	4	1.05316	1.03628
ATP11B	Probable phospholipid-transporting ATPase IF	Q9Y2G3	2.04	2	2	1.07774	1.05327
DLGAP4	Disks large-associated protein 4	Q9Y2H0	2.62	2	4	1.19534	1.10277
WDR37	WD repeat-containing protein 37	Q9Y2I8	7.49	3	8	1.09725	1.05138
FRMD4B	FERM domain-containing protein 4B	Q9Y2L6	4.84	4	5	1.10435	1.0797
ATP8A1	Phospholipid-transporting ATPase IA	Q9Y2Q0	10.57	9	21	1.06159	1.06119
GSTK1	Glutathione S-transferase kappa 1	Q9Y2Q3	38.94	7	25	1.12297	1.04906
LAMTOR2	Ragulator complex protein LAMTOR2	Q9Y2Q5	29.6	3	5	1.11277	1.05574
CRYL1	Lambda-crystallin homolog	Q9Y2S2	24.76	6	14	1.27052	1.03917
AP3M1	AP-3 complex subunit mu-1	Q9Y2T2	6.22	2	4	1.06079	1.05439
GIT1	ARF GTPase-activating protein GIT1	Q9Y2X7	12.88	7	18	1.04265	1.04761
SUGT1	Protein SGT1 homolog	Q9Y2Z0	11.78	3	5	1.04006	1.07037
DERA	Deoxyribose-phosphate aldolase	Q9Y315	18.87	4	11	1.1003	1.03522
LSM2	U6 snRNA-associated Sm-like protein LSm2	Q9Y333	27.37	2	2	1.01135	1.05836
SH3GLB1	Endophilin-B1	Q9Y371	27.4	11	28	1.09029	1.06866
CAB39	Calcium-binding protein 39	Q9Y376	9.38	3	14	1.01432	1.00708
UBE2J1	Ubiquitin-conjugating enzyme E2 J1	Q9Y385	6.6	2	4	0.891721	1.08083
DHRS7	Dehydrogenase/reductase SDR family member 7	Q9Y394	19.76	5	14	1.18348	1.06445
MOB4	MOB-like protein phocein	Q9Y3A3	14.67	3	7	1.1685	1.03917
SBDS	Ribosome maturation protein SBDS	Q9Y3A5	6.8	2	5	1.19246	1.05904
TMED5	Transmembrane emp24 domain-containing protein 5	Q9Y3A6	8.3	2	3	0.959089	1.0951
TMED7	Transmembrane emp24 domain-containing protein 7	Q9Y3B3	9.82	2	9	1.05128	1.02748
REXO2	Oligoribonuclease, mitochondrial	Q9Y3B8	11.81	2	6	1.05002	1.0117
UFC1	Ubiquitin-fold modifier-conjugating enzyme 1	Q9Y3C8	11.38	2	6	1.09767	1.02877
STRAP	Serine-threonine kinase receptor-associated protein	Q9Y3F4	18	5	21	1.11717	1.05237
RTCB	tRNA-splicing ligase RtcB homolog	Q9Y3I0	8.51	4	9	1.05041	1.06242
RABGAP1	Rab GTPase-activating protein 1	Q9Y3P9	5.52	4	10	1.16946	1.03275
TSC22D4	TSC22 domain family protein 4	Q9Y3Q8	27.34	6	22	1.10263	1.03852
ATP6V0A2	V-type proton ATPase 116 kDa subunit a isoform 2	Q9Y487	3.39	2	2	1.04299	1.09783
TLN1	Talin-1	Q9Y490	75.25	162	5474	1.2061	1.03735
DAAM1	Disheveled-associated activator of morphogenesis 1	Q9Y4D1	15.77	16	29	0.987183	1.13537
USP15	Ubiquitin carboxyl-terminal hydrolase 15	Q9Y4E8	2.96	3	4	1.13868	1.04493
TLN2	Talin-2	Q9Y4G6	8.77	3	718	1.14887	1.05843
RAPGEF2	Rap guanine nucleotide exchange factor 2	Q9Y4G8	2.94	3	4	0.997274	1.0792
GPSM3	G-protein-signaling modulator 3	Q9Y4H4	25.62	2	3	1.08618	0.982098
MYO5A	Unconventional myosin-Va	Q9Y4I1	4.91	7	17	1.12746	1.0692
HYOU1	Hypoxia up-regulated protein 1	Q9Y4L1	19.82	15	65	1.11753	1.04872
AFG3L2	AFG3-like protein 2	Q9Y4W6	4.52	4	5	1.02538	1.07194
PPME1	Protein phosphatase methylesterase 1	Q9Y570	4.66	2	4	1.06081	1.07086
UCHL5	Ubiquitin carboxyl-terminal hydrolase isozyme L5	Q9Y5K5	10.94	3	6	1.08517	1.09415
CD2AP	CD2-associated protein	Q9Y5K6	16.59	8	15	1.07754	1.05505
ATP6V1D	V-type proton ATPase subunit D	Q9Y5K8	25.51	4	8	1.09521	1.02775
GMPPB	Mannose-1-phosphate guanyltransferase beta	Q9Y5P6	8.06	3	7	1.14098	1.08274
CDC42BPB	Serine/threonine-protein kinase MRCK beta	Q9Y5S2	12.45	16	42	1.15158	1.06444
HEBP2	Heme-binding protein 2	Q9Y5Z4	10.24	2	3	1.05579	1.10431
LRRFIP2	Leucine-rich repeat flightless-interacting protein 2	Q9Y608	20.39	12	41	1.07755	1.07093
FHOD1	FH1/FH2 domain-containing protein 1	Q9Y613	37.2	39	189	1.09857	1.04933
F11R	Junctional adhesion molecule A	Q9Y624	43.14	12	77	1.10291	1.02865
ALG5	Dolichyl-phosphate beta-glucosyltransferase	Q9Y673	5.86	2	5	1.1131	1.12528
COPG1	Coatomer subunit gamma-1	Q9Y678	10.64	6	17	1.12031	1.08027
CLIC4	Chloride intracellular channel protein 4	Q9Y696	41.9	9	37	1.06796	1.06109
EMILIN1	EMILIN-1	Q9Y6C2	33.17	31	149	1.05126	1.07685
MTCH2	Mitochondrial carrier homolog 2	Q9Y6C9	15.18	3	4	1.14012	1.10168
ARFGEF1	Brefeldin A-inhibited guanine nucleotide-exchange protein 1	Q9Y6D6	3.84	3	6	1.112	1.06569
STK24	Serine/threonine-protein kinase 24	Q9Y6E0	25.28	3	49	1.05753	1.00759
BZW2	Basic leucine zipper and W2 domain-containing protein 2	Q9Y6E2	6.68	2	7	1.03817	0.999817
MRVI1	Protein MRVI1	Q9Y6F6	22.15	17	54	1.11527	1.05593
EPN1	Epsin-1	Q9Y6I3	6.94	3	4	1.17888	1.04507
IKBKG	NF-kappa-B essential modulator	Q9Y6K9	12.89	4	12	1.08735	1.06405
IGF2BP2	Insulin-like growth factor 2 mRNA-binding protein 2	Q9Y6M1	11.85	4	8	1.08011	1.0616
SQOR	Sulfide:quinone oxidoreductase, mitochondrial	Q9Y6N5	19.11	8	21	1.12461	1.0561
WASF2	Wiskott-Aldrich syndrome protein family member 2	Q9Y6W5	13.25	6	33	1.08924	1.07803
SEC23IP	SEC23-interacting protein	Q9Y6Y8	2.3	2	3	1.03813	1.03197

## Sheet: C1 P1 Phospo-proteome
Gene	Protein name	Uniprot accession	Copy number*	Peptide sequence	P-sites (peptide)				P-sites (protein)		Control 1 (2/0 nM)	Control 1 (10/0 nM)	Patient 1 (2/0 nM)	Patient 1 (10/0 nM)	Reference Controls			PKA score
					site 1		site 2		site 1	site 2					P-peptide identified	P-peptide effect	Regulation 2-10 nM, 60 s	score site 1	cutoff site 1
ESYT2	Extended synaptotagmin-2	A0FGR8	3486.8	EPTPSIASDISLPIATQELR	S	5			S755		0.920087	0.647874	1.02337	0.620612	1	0	0	n.s.	n.s.
ESYT2	Extended synaptotagmin-2	A0FGR8	3486.8	EPTPSIASDISLPIATQELR	S	8			S758		0.850175	0.661032	0.996164	0.736328	1	0	0	n.s.	n.s.
ESYT2	Extended synaptotagmin-2	A0FGR8	3486.8	EPTPSIASDISLPIATQELR	S	11			S761		0.962964	0.632868	1.06056	0.751306	1	0	0	n.s.	n.s.
ESYT2	Extended synaptotagmin-2	A0FGR8	3486.8	EPTPSIASDISLPIATQELR	S	8	S	11	S758	S761	0.857606	0.653366	0.989783	0.66494	1	0	0	n.s.	n.s.
SHTN1	Shootin-1	A0MZ66	*TiO2	SMPVLGSVSSVTK	S	1			S506		0.815664	0.641218	0.691775	0.655283	0	n.d.	0	n.s.	n.s.
ARHGAP10	Rho GTPase-activating protein 10	A1A4S6	1113.9	TPPDTTFPEPTCLSASPPNAPPR	S	16			S591		0.90013	0.903061	0.832525	0.854533	1	0	0	n.s.	n.s.
C1orf226	Uncharacterized protein C1orf226	A1L170		ASSPSLIER	S	3			S223		0.88739	0.477158	1.06554	0.761979	0	n.d.	0	n.s.	n.s.
PLEKHG3	Pleckstrin homology domain-containing family G member 3	A1L390	*TiO2	FVSSFSR	S	6			S614		2.34542	3.67695	1.81133	5.1887	1	1	0	n.s.	n.s.
PLEKHG3	Pleckstrin homology domain-containing family G member 3	A1L390	*TiO2	SHSVPENMVEPPLSGR	S	3			S1081		0.740898	0.74134	0.628077	0.700759	0	n.d.	0	n.s.	n.s.
PLEKHG3	Pleckstrin homology domain-containing family G member 3	A1L390	*TiO2	GPLSPFNSR	S	4			S76		0.807057	0.750968	0.804514	0.779495	1	1	0	n.s.	n.s.
DENND3	DENN domain-containing protein 3	A2RUS2	1927.88	MVVSMPNLQDIAMPELAPR	S	4			S472		0.90044	0.754424	1.08438	0.841174	1	0	0	n.s.	n.s.
ANKRD33B	Ankyrin repeat domain-containing protein 33B	A6NCL7		SVRPGVVVPR	S	1			S416		1.70025	1.22645	1.80033	1.49421	0	n.d.	0	7.338	2.77
ANKRD33B	Ankyrin repeat domain-containing protein 33B	A6NCL7		KASLLPLQR	S	3			S405		2.20282	3.0993	1.23662	3.21334	0	n.d.	0	4.138	2.77
MFSD2B	Major facilitator superfamily domain-containing protein 2B	A6NFX1	721.197	DASSRLSLRR	S	7			S494		0.903656	1.56038	0.465963	1.18506	0	n.d.	0	3.486	2.77
MFSD2B	Major facilitator superfamily domain-containing protein 2B	A6NFX1	721.197	GSPQPEPHAPEPGPGSAK	S	16			S26		0.79855	0.785222	0.624671	0.645151	1	0	0	n.s.	n.s.
MFSD2B	Major facilitator superfamily domain-containing protein 2B	A6NFX1	721.197	GSPQPEPHAPEPGPGSAKR	S	16			S26		0.940099	1.39365	0.581139	0.834914	1	0	0	n.s.	n.s.
MFSD2B	Major facilitator superfamily domain-containing protein 2B	A6NFX1	721.197	GSPQPEPHAPEPGPGSAKR	S	2			S12		0.617475	1.0802	0.551757	1.02738	1	0	0	n.s.	n.s.
MFSD2B	Major facilitator superfamily domain-containing protein 2B	A6NFX1	721.197	GSPQPEPHAPEPGPGSAK	S	2			S12		0.856382	0.686858	0.832162	0.686745	1	0	0	n.s.	n.s.
MFSD2B	Major facilitator superfamily domain-containing protein 2B	A6NFX1	721.197	DASSRLSLR	S	7			S494		0.820582	0.857175	0.69539	0.670255	0	n.d.	0	3.486	2.77
ZSWIM8	Zinc finger SWIM domain-containing protein 8	A7E2V4	671.021	VSLEMATFSP	S	9			S1836		0.963823	0.818726	0.962236	0.832285	0	n.d.	0	n.s.	n.s.
ARHGAP32	Rho GTPase-activating protein 32	A7KAX9		VVYAFSPK	S	6			S892		0.796735	0.742775	0.670883	0.72778	1	0	0	n.s.	n.s.
ARHGAP32	Rho GTPase-activating protein 32	A7KAX9		DATNRSPTQIVK	S	6			S952		0.800632	0.851795	0.694569	0.742731	0	n.d.	0	n.s.	n.s.
ARHGAP32	Rho GTPase-activating protein 32	A7KAX9		LSPFFTLDLSPTEDK	S	10			S871		0.864078	0.777842	0.591346	0.633469	1	0	0	n.s.	n.s.
SMIM1	Small integral membrane protein 1	B2RUZ4	2398.57	DGVSLGAVSSTEEASR	S	4			S22		0.913426	0.784196	0.945949	0.828975	1	0	0	n.s.	n.s.
SMIM1	Small integral membrane protein 1	B2RUZ4	2398.57	DGVSLGAVSSTEEASR	S	9			S27		0.853081	0.835928	0.938429	0.831471	1	0	0	n.s.	n.s.
SMIM1	Small integral membrane protein 1	B2RUZ4	2398.57	DGVSLGAVSSTEEASR	S	4	S	9	S22	S27	0.862185	0.690575	0.959831	0.810543	1	0	0	n.s.	n.s.
RNF223	RING finger protein 223	E7ERA6		SSSIASMPR	S	3			S20		0.815434	0.752789	0.8968	0.837036	0	n.d.	0	3.659	2.77
PDLIM1	PDZ and LIM domain protein 1	O00151	66925	SAMPFTASPASSTTAR	S	11			S133		0.87597	0.803126	0.88671	0.873155	0	n.d.	0	n.s.	n.s.
PDLIM1	PDZ and LIM domain protein 1	O00151	66925	MNLASEPQEVLHIGSAHNR	S	15			S118		0.851985	0.804776	0.99325	0.951735	0	n.d.	0	n.s.	n.s.
PDLIM1	PDZ and LIM domain protein 1	O00151	66925	VWSPLVTEEGKR	S	3			S90		0.880356	0.624317	0.842747	0.695969	1	0	0	n.s.	n.s.
PDLIM1	PDZ and LIM domain protein 1	O00151	66925	VWSPLVTEEGK	S	3			S90		0.852883	0.659474	0.798898	0.686605	1	0	0	n.s.	n.s.
PDLIM1	PDZ and LIM domain protein 1	O00151	66925	QSTSFLVLQEILESEEK	S	4			S215		0.899789	0.584432	1.25234	0.707853	1	0	0	n.s.	n.s.
PDLIM1	PDZ and LIM domain protein 1	O00151	66925	SAMPFTASPASSTTAR	S	8			S130		0.832159	0.809785	0.80929	0.824542	1	0	0	n.s.	n.s.
PDLIM1	PDZ and LIM domain protein 1	O00151	66925	ERVTPPEGYEVVTVFPK	T	4			T316		0.829796	0.890449	0.682136	0.778534	1	0	0	n.s.	n.s.
PDLIM1	PDZ and LIM domain protein 1	O00151	66925	VTPPEGYEVVTVFPK	Y	7			Y321		0.820324	0.792021	0.858061	0.81632	0	n.d.	0	n.s.	n.s.
SNAP23	Synaptosomal-associated protein 23	O00161	11374.8	ILGLAIESQDAGIK	S	8			S34		0.72249	0.783104	0.661427	0.723347	1	0	0	n.s.	n.s.
SNAP23	Synaptosomal-associated protein 23	O00161	11374.8	EDEMEENLTQVGSILGNLK	T	9			T157		0.685476	0.493826	0.784208	0.598123	1	0	0	n.s.	n.s.
SNAP23	Synaptosomal-associated protein 23	O00161	11374.8	TTWGDGGENSPCNVVSK	S	10			S110		0.878351	0.79764	0.766726	0.827032	1	0	0	n.s.	n.s.
SNAP23	Synaptosomal-associated protein 23	O00161	11374.8	AHQITDESLESTR	S	11			S23		0.790628	0.953744	0.669198	0.795181	1	0	0	n.s.	n.s.
SNAP23	Synaptosomal-associated protein 23	O00161	11374.8	AHQITDESLESTRR	S	8			S20		0.922581	1.09669	0.75213	0.927201	1	0	0	n.s.	n.s.
SNAP23	Synaptosomal-associated protein 23	O00161	11374.8	AHQITDESLESTR	S	8			S20		1.04807	1.05284	0.858631	0.925642	1	0	0	n.s.	n.s.
GTPBP1	GTP-binding protein 1	O00178	962.032	SAMDSPVPASMFAPEPSSPGAAR	S	18			S25		0.927086	0.904769	0.732709	0.77666	1	0	0	n.s.	n.s.
RAB27B	Ras-related protein Rab-27B	O00194	35939	LLALGDSGVGK	S	7			S18		0.786003	0.703875	0.597964	0.659316	0	n.d.	0	n.s.	n.s.
PSMD11	26S proteasome non-ATPase regulatory subunit 11	O00231	3930.13	AQSLLSTDR	S	3			S14		0.858998	0.804171	0.840297	0.832919	0	n.d.	0	n.s.	n.s.
PGRMC1	Membrane-associated progesterone receptor component 1	O00264	6395.13	EGEEPTVYSDEEEPK	S	9			S181		0.628571	0.723982	0.689221	0.641288	1	0	0	n.s.	n.s.
PGRMC1	Membrane-associated progesterone receptor component 1	O00264	6395.13	EGEEPTVYSDEEEPKDESAR	S	9			S181		0.883281	1.00646	0.637824	0.842196	1	0	0	n.s.	n.s.
PGRMC1	Membrane-associated progesterone receptor component 1	O00264	6395.13	GDQPAASGDSDDDEPPPLPR	S	10			S57		0.795574	0.884739	0.842329	0.807331	1	0	0	n.s.	n.s.
PGRMC1	Membrane-associated progesterone receptor component 1	O00264	6395.13	IVRGDQPAASGDSDDDEPPPLPR	S	13			S57		1.01394	0.89823	0.874679	0.621269	1	0	0	n.s.	n.s.
WWP2	NEDD4-like E3 ubiquitin-protein ligase WWP2	O00308	*membr	TTPATGEQSPGAR	S	9			S211		0.720268	0.592372	1.05236	1.0006	0	n.d.	0	n.s.	n.s.
DNM1L	Dynamin-1-like protein	O00429	14455.9	SKPIPIMPASPQK	S	10			S616		0.835627	0.652115	0.788867	0.686127	1	0	0	n.s.	n.s.
DNM1L	Dynamin-1-like protein	O00429	14455.9	ELPSAVSR	S	7			S529		0.573949	0.744139	0.662168	0.647684	0	n.d.	0	n.s.	n.s.
CLDN5	Claudin-5	O00501	2424.35	RPTATGDYDK	T	3			T207		2.26307	5.65214	1.42668	6.51141	1	1	1	6.497	2.77
CLDN5	Claudin-5	O00501	2424.35	RPTATGDYDKK	T	3			T207		2.89311	10.1582	0.752798	11.0215	1	1	1	6.497	2.77
KPNA3	Importin subunit alpha-4	O00505	1366.59	NVPQEESLEDSDVDADFK	S	11			S60		0.776913	0.758579	0.70589	0.711729	1	0	0	n.s.	n.s.
EBAG9	Receptor-binding cancer antigen expressed on SiSo cells	O00559		KLSGDQITLPTTVDYSSVPK	S	3			S36		0.874908	1.12822	0.521105	1.02227	1	0	0	4.446	2.77
DDX3X	ATP-dependent RNA helicase DDX3X	O00571	3100.39	SSFFSDRGSGSR	S	11			S92		0.620328	0.583677	0.66738	0.581665	0	n.d.	0	n.s.	n.s.
KPNA4	Importin subunit alpha-3	O00629	2067.76	NVPHEDICEDSDIDGDYR	S	11			S60		0.910669	1.05347	0.849081	0.902621	1	0	0	n.s.	n.s.
SH2B2	SH2B adapter protein 2	O14492		RASPEPDAAAAPR	S	3			S157		0.696726	0.757327	0.967571	0.975836	0	n.d.	0	4.841	2.77
C2CD2L	Phospholipid transfer protein C2CD2L	O14523	1318.59	QKEAGLSQSHDDLSNATATPSVR	S	9			S662		0.846309	0.773027	0.728911	0.942314	1	0	0	n.s.	n.s.
C2CD2L	Phospholipid transfer protein C2CD2L	O14523	1318.59	AGSFSRR	S	3			S681		0.617001	0.582876	0.565542	0.645012	0	n.d.	0	n.s.	n.s.
C2CD2L	Phospholipid transfer protein C2CD2L	O14523	1318.59	EAGLSQSHDDLSNATATPSVR	S	7			S662		0.806185	0.637768	0.855706	0.786677	1	0	0	n.s.	n.s.
C2CD2L	Phospholipid transfer protein C2CD2L	O14523	1318.59	ALGPAATMAVELHYEEGSPR	S	18			S411		0.880265	0.853166	0.878039	0.927998	1	0	0	n.s.	n.s.
TRAFD1	TRAF-type zinc finger domain-containing protein 1	O14545	692.57	LDSQPQETSPELPRR	S	9			S415		0.843041	0.934316	0.721607	0.880318	1	0	0	n.s.	n.s.
TRAFD1	TRAF-type zinc finger domain-containing protein 1	O14545	692.57	LDSQPQETSPELPR	S	9			S415		0.850462	0.800338	0.805116	0.879954	1	0	0	n.s.	n.s.
TRAFD1	TRAF-type zinc finger domain-containing protein 1	O14545	692.57	ALPSLNTGSSSPR	S	11			S327		0.857276	0.832459	0.834981	0.852707	1	0	0	n.s.	n.s.
AP3D1	AP-3 complex subunit delta-1	O14617	2003.75	HRPSEADEEELAR	S	4			S658		0.973193	2.59506	0.778402	1.70396	1	1	1	4.103	2.77
CCS	Copper chaperone for superoxide dismutase	O14618	1858.44	GRKESAQPPAHL	S	5			S267		1.71223	9.27009	0.45401	6.01338	1	1	1	3.7	2.77
CCS	Copper chaperone for superoxide dismutase	O14618	1858.44	KESAQPPAHL	S	3			S267		2.56638	17.3753	0.562101	13.8568	1	1	1	3.7	2.77
ABLIM1	Actin-binding LIM protein 1	O14639	1119.95	SSGREEDDEELLR	S	1			S586		1.10459	1.46891	0.819119	1.7023	1	1	0	3.046	2.77
ABLIM1	Actin-binding LIM protein 1	O14639	1119.95	RSSGREEDDEELLR	S	2			S586		0.96219	1.43932	0.88255	1.09881	1	1	0	3.046	2.77
ABLIM1	Actin-binding LIM protein 1	O14639	1119.95	GVSMPNMLEPK	S	3			S706		0.813744	0.822609	0.67785	0.755608	1	0	0	2.862	2.77
ABLIM1	Actin-binding LIM protein 1	O14639	1119.95	TLSPTPSAEGYQDVR	S	3			S431		0.880287	0.871249	0.939576	0.905865	1	0	0	n.s.	n.s.
ABLIM1	Actin-binding LIM protein 1	O14639	1119.95	TASLPGYGR	S	3			S655		0.918916	0.82421	0.855531	0.895239	1	-1	1	n.s.	n.s.
STX16	Syntaxin-16	O14662	1424.41	MALVSGISLDPEAAIGVTK	S	8			S61		0.720916	0.778945	0.890336	0.785822	0	n.d.	0	n.s.	n.s.
RIOK3	Serine/threonine-protein kinase RIO3	O14730	759.813	VSISFENYR	S	4			S112		0.778947	0.822323	0.779586	0.911947	0	n.d.	0	n.s.	n.s.
SLC9A3R1	Na(+)/H(+) exchange regulatory cofactor NHE-RF1	O14745	6511.65	EALAEAALESPRPALVR	S	10			S280		0.930629	0.953714	0.802651	0.883231	1	0	0	n.s.	n.s.
APOL1	Apolipoprotein L1	O14791		VTEPISAESGEQVER	S	6			S311		0.752316	0.808748	0.881146	0.823524	0	n.d.	0	n.s.	n.s.
APOL1	Apolipoprotein L1	O14791		VTEPISAESGEQVER	S	9			S314		0.757125	0.761751	0.815566	0.759435	0	n.d.	0	n.s.	n.s.
SCAMP3	Secretory carrier-associated membrane protein 3	O14828	1437.59	KLSPTEPK	S	3			S76		0.637724	0.608803	0.617471	0.941697	1	-1	1	3.919	2.77
SCAMP3	Secretory carrier-associated membrane protein 3	O14828	1437.59	DGGNPFAEPSELDNPFQDPAVIQHRPSR	S	27			S32		1.56952	3.58067	0.926193	2.55984	1	1	1	2.808	2.77
BACH1	Transcription regulator protein BACH1	O14867		ISESPEPGQR	S	4			S445		0.728865	0.752071	0.867409	0.924075	1	0	0	n.s.	n.s.
BCKDK	[3-methyl-2-oxobutanoate dehydrogenase [lipoamide]] kinase, mitochondrial	O14874	1352.75	STSATDTHHVEMAR	S	1			S31		0.831548	0.892191	0.872003	0.865121	1	0	0	2.992	2.77
IKBKB	Inhibitor of nuclear factor kappa-B kinase subunit beta	O14920	1266.12	VRGPVSGSPDSMNASR	S	8			S672		0.797624	0.883913	0.715422	0.829565	1	0	0	n.s.	n.s.
PPP1R12A	Protein phosphatase 1 regulatory subunit 12A	O14974	2747.79	STQGVTLTDLQEAEK	S	1			S695		0.932724	1.91437	0.752987	1.11475	1	-1	0	5.395	2.77
PPP1R12A	Protein phosphatase 1 regulatory subunit 12A	O14974	2747.79	YDSLLGR	S	3			S903		0.683752	0.509849	0.81433	0.543513	0	n.d.	0	n.s.	n.s.
PPP1R12A	Protein phosphatase 1 regulatory subunit 12A	O14974	2747.79	LASTSDIEEKENR	S	3			S507		0.723965	0.724414	0.541585	0.728376	1	0	0	2.973	2.77
PPP1R12A	Protein phosphatase 1 regulatory subunit 12A	O14974	2747.79	LASTSDIEEK	S	3			S507		0.635581	0.512912	0.759248	0.610116	1	0	0	2.973	2.77
PPP1R12A	Protein phosphatase 1 regulatory subunit 12A	O14974	2747.79	TGSYGALAEITASK	S	3			S445		0.65179	0.692636	0.835812	0.702154	1	0	0	n.s.	n.s.
PPP1R12A	Protein phosphatase 1 regulatory subunit 12A	O14974	2747.79	SGSYSYLEER	S	3			S910		0.82595	0.90839	0.764935	0.855991	1	0	0	n.s.	n.s.
PPP1R12A	Protein phosphatase 1 regulatory subunit 12A	O14974	2747.79	RLASTSDIEEK	S	4			S507		0.746473	0.742307	0.642936	0.626746	1	0	0	2.973	2.77
PPP1R12A	Protein phosphatase 1 regulatory subunit 12A	O14974	2747.79	KTGSYGALAEITASK	S	4			S445		0.750489	0.75242	0.430475	0.58665	1	0	0	n.s.	n.s.
PPP1R12A	Protein phosphatase 1 regulatory subunit 12A	O14974	2747.79	RLASTSDIEEKENR	S	4			S507		0.756631	0.978963	0.430979	0.711611	1	0	0	2.973	2.77
PPP1R12A	Protein phosphatase 1 regulatory subunit 12A	O14974	2747.79	STQGVTLTDLQEAEK	T	2			T696		0.661175	0.578293	0.71019	0.633372	1	-1	0	7.332	2.77
PPP1R12A	Protein phosphatase 1 regulatory subunit 12A	O14974	2747.79	RSTQGVTLTDLQEAEK	T	3			T696		0.749118	0.714585	0.624466	0.701018	1	-1	0	7.332	2.77
XPO1	Exportin-1	O14980	3595.02	QMSVPGIFNPHEIPEEMCD	S	3			S1055		0.835804	1.03511	0.941989	0.82987	1	0	0	4.346	2.77
PIP5K1B	Phosphatidylinositol 4-phosphate 5-kinase type-1 beta	O14986		DLLTEGQSFSSLDEEALGSR	S	11			S448		0.821203	0.760875	1.14726	0.903934	0	n.d.	0	n.s.	n.s.
MAST4	Microtubule-associated serine/threonine-protein kinase 4	O15021		KHSLEVTQEEVQR	S	3			S1470		0.952864	1.4576	0.701989	1.38572	1	0	0	3.176	2.77
MAST4	Microtubule-associated serine/threonine-protein kinase 4	O15021		SDSLPSFR	S	3			S2523		0.920922	0.876361	0.940011	0.82129	0	n.d.	0	n.s.	n.s.
SEC16A	Protein transport protein Sec16A	O15027	659.309	QIDSSPVGGETDETTVSQNYR	S	5			S391		0.821929	0.891671	0.770667	0.746817	1	0	0	n.s.	n.s.
SEC16A	Protein transport protein Sec16A	O15027	659.309	SLHSAHSLASR	S	10			S1187		1.04157	1.11751	0.754105	1.51909	0	n.d.	0	n.s.	n.s.
SEC16A	Protein transport protein Sec16A	O15027	659.309	AQQELVPPQQQASPPQLPK	S	13			S891		0.873375	0.960349	0.609315	0.797116	1	0	0	n.s.	n.s.
SEC16A	Protein transport protein Sec16A	O15027	659.309	ADSGPTQPPLSLSPAPETK	S	13			S1905		0.988773	0.897486	0.824781	0.861112	1	0	0	n.s.	n.s.
SEC16A	Protein transport protein Sec16A	O15027	659.309	LLPSAPQTLPDGPLASPAR	S	16			S1786		0.864992	0.760468	1.18244	0.840104	0	n.d.	0	n.s.	n.s.
SEC16A	Protein transport protein Sec16A	O15027	659.309	FANLTPSR	T	5			T1876		0.831512	0.818791	0.846813	0.864498	1	0	0	n.s.	n.s.
SYNM	Synemin	O15061		TFSPTYGLLR	S	3			S429		0.85837	0.924972	0.840678	0.989006	0	n.d.	0	n.s.	n.s.
ANKRD28	Serine/threonine-protein phosphatase 6 regulatory ankyrin repeat subunit A	O15084	1242.8	TVSFEALPIMR	S	3			S1011		0.715463	0.77614	0.750233	0.586801	0	n.d.	0	n.s.	n.s.
LSM1	U6 snRNA-associated Sm-like protein LSm1	O15116	3821.22	ADTLDEY	T	3			T129		0.651574	0.73926	0.756854	0.655983	0	n.d.	0	n.s.	n.s.
FYB	FYN-binding protein	O15117	6217.12	NLFNNQGNASPPAGPSNVPK	S	10			S46		0.755889	0.900926	0.690266	0.784499	1	0	0	n.s.	n.s.
FYB	FYN-binding protein	O15117	6217.12	TTAVEIDYDSLKLK	S	10			S573		0.816065	0.904947	0.490884	0.647976	1	0	0	n.s.	n.s.
FYB	FYN-binding protein	O15117	6217.12	INQEELASGTPPARFPK	T	10			T308		0.852713	1.05403	0.606392	0.895225	0	n.d.	0	n.s.	n.s.
FYB	FYN-binding protein	O15117	6217.12	KNLFNNQGNASPPAGPSNVPK	S	11			S46		0.797995	0.789245	0.580944	0.70144	1	0	0	n.s.	n.s.
FYB	FYN-binding protein	O15117	6217.12	GSPAPLGVR	S	2			S225		0.804473	0.436113	1.19328	0.630338	1	0	0	n.s.	n.s.
FYB	FYN-binding protein	O15117	6217.12	GSYGYIK	S	2			S558		0.818309	0.563203	0.80414	0.599581	1	0	0	n.s.	n.s.
FYB	FYN-binding protein	O15117	6217.12	TARGSYGYIK	S	5			S558		0.775303	1.42004	0.27855	0.887378	1	0	0	n.s.	n.s.
FYB	FYN-binding protein	O15117	6217.12	FGTPASLTTR	S	6			S97		0.722223	0.605636	1.17441	0.80588	0	n.d.	0	n.s.	n.s.
FYB	FYN-binding protein	O15117	6217.12	NVSSSKGSPAPLGVR	S	8			S225		0.843638	0.84937	0.696873	0.823199	1	0	0	n.s.	n.s.
FYB	FYN-binding protein	O15117	6217.12	TTAVEIDYDSLK	S	10			S573		0.921528	0.731768	0.811267	0.702716	1	0	0	n.s.	n.s.
FYB	FYN-binding protein	O15117	6217.12	TTAVEIDYDSLK	Y	8			Y571		0.870824	0.868346	0.633368	0.79266	1	0	0	n.s.	n.s.
SCAMP2	Secretory carrier-associated membrane protein 2	O15127	1265.43	AASSAAQGAFQGN	S	3			S319		0.861546	0.899817	0.762801	0.825993	1	0	0	3.089	2.77
ARPC3	Actin-related protein 2/3 complex subunit 3	O15145	27478.8	DTDIVDEAIYYFK	Y	10			Y47		0.788204	0.430119	0.816838	0.671471	0	n.d.	0	n.s.	n.s.
BET1	BET1 homolog	O15155	1969.92	LTESLR	S	4			S38		0.52626	0.663897	0.865253	0.816106	0	n.d.	0	n.s.	n.s.
BET1	BET1 homolog	O15155	1969.92	SLSIEIGHEVK	S	3			S50		0.803499	1.05655	0.577814	0.566827	0	n.d.	0	n.s.	n.s.
PGRMC2	Membrane-associated progesterone receptor component 2	O15173	2054.14	LLKPGEEPSEYTDEEDTK	T	12			T211		0.58674	0.753373	0.575731	0.516254	1	0	0	n.s.	n.s.
PGRMC2	Membrane-associated progesterone receptor component 2	O15173	2054.14	DFSLEQLR	S	3			S104		0.761936	0.824748	0.957024	0.974932	0	n.d.	0	3.13	2.77
RGL2	Ral guanine nucleotide dissociation stimulator-like 2	O15211		LQSPLEPHSK	S	3			S409		0.893632	0.97459	0.712919	0.881625	0	n.d.	0	n.s.	n.s.
ZNF185	Zinc finger protein 185	O15231	1514.9	QSSPSGSEQLVR	S	2			S452		0.885615	0.887909	0.995729	0.893665	1	0	0	n.s.	n.s.
ZNF185	Zinc finger protein 185	O15231	1514.9	RESCGSSVLTDFEGKDVATK	S	3			S465		0.877813	2.4016	0.433857	1.08848	1	1	0	5.486	2.77
ZNF185	Zinc finger protein 185	O15231	1514.9	QSSPSGSEQLVR	S	3			S453		0.893619	0.954305	0.833525	0.868121	1	0	0	2.981	2.77
ZNF185	Zinc finger protein 185	O15231	1514.9	RESCGSSVLTDFEGK	S	3			S465		0.981028	1.72809	0.763751	1.17329	1	1	0	5.486	2.77
ZNF185	Zinc finger protein 185	O15231	1514.9	GGQGDPAVPAQQPADPSTPER	T	18			T447		0.815957	0.857138	0.721293	0.914534	1	0	0	n.s.	n.s.
CTAGE5	Endoplasmic reticulum export factor CTAGE5	O15320	767.517	FCSNSGRLSGPAELR	S	9			S635		0.970744	1.15421	0.95662	0.850059	1	0	0	n.s.	n.s.
INPPL1	Phosphatidylinositol 3,4,5-trisphosphate 5-phosphatase 2	O15357	1493.15	EEPLTPR	T	5			T958		0.751426	0.583819	1.01318	0.98665	0	n.d.	0	n.s.	n.s.
INPPL1	Phosphatidylinositol 3,4,5-trisphosphate 5-phosphatase 2	O15357	1493.15	GLPSDYGRPLSFPPPR	S	11			S1167		0.796348	0.80354	0.804492	0.81997	0	n.d.	0	n.s.	n.s.
INPPL1	Phosphatidylinositol 3,4,5-trisphosphate 5-phosphatase 2	O15357	1493.15	DASDGEDEKPPLPPR	S	3			S132		0.721462	0.800479	0.612963	0.532365	1	0	0	n.s.	n.s.
INPPL1	Phosphatidylinositol 3,4,5-trisphosphate 5-phosphatase 2	O15357	1493.15	IRESIQEDLAEEAPCLQGGR	S	4			S1176		1.09991	1.46931	1.13026	1.02181	0	n.d.	0	n.s.	n.s.
INPPL1	Phosphatidylinositol 3,4,5-trisphosphate 5-phosphatase 2	O15357	1493.15	VFDQQSSPMVTR	S	7			S241		0.830055	0.836286	0.806876	0.885296	0	n.d.	0	n.s.	n.s.
STX7	Syntaxin-7	O15400	7056.91	VSGSFPEDSSKER	S	4			S131		0.732497	0.873122	0.524146	0.83322	1	-1	1	n.s.	n.s.
STX7	Syntaxin-7	O15400	7056.91	ASSRVSGSFPEDSSKER	S	6			S129		0.795598	2.07516	0.272051	1.07201	1	-1	0	n.s.	n.s.
STX7	Syntaxin-7	O15400	7056.91	EFGSLPTTPSEQR	S	10			S81		0.916456	0.830795	0.804313	0.861033	0	n.d.	0	n.s.	n.s.
STX7	Syntaxin-7	O15400	7056.91	ASSRVSGSFPEDSSK	S	6			S129		0.783002	0.839364	0.635035	0.760546	1	-1	0	n.s.	n.s.
STX7	Syntaxin-7	O15400	7056.91	EFGSLPTTPSEQR	T	8			T79		0.885475	0.737831	0.805774	0.749816	0	n.d.	0	n.s.	n.s.
SLC16A3	Monocarboxylate transporter 4	O15427	996.557	LHKPPADSGVDLR	S	8			S436		1.03463	1.0218	0.643919	0.788087	1	0	0	n.s.	n.s.
ABCC4	Multidrug resistance-associated protein 4	O15439	1922.1	DNEESEQPPVPGTPTLR	T	13			T646		0.836241	0.751472	0.697645	0.649806	1	0	0	n.s.	n.s.
ABCC4	Multidrug resistance-associated protein 4	O15439	1922.1	KDNEESEQPPVPGTPTLR	T	14			T646		0.817969	0.846132	0.812339	0.794682	1	0	0	n.s.	n.s.
MAFG	Transcription factor MafG	O15525		TVARSPVAPAR	S	5			S124		0.781623	0.726623	0.814037	0.887922	0	n.d.	0	n.s.	n.s.
CLDN3	Claudin-3	O15551	1078.69	STGPGASLGTGYDRK	S	7			S209		0.804187	0.904617	0.532751	0.767626	1	0	0	n.s.	n.s.
CLDN3	Claudin-3	O15551	1078.69	STGPGASLGTGYDR	S	7			S209		0.81054	0.745929	1.05724	0.805605	1	0	0	n.s.	n.s.
ZZEF1	Zinc finger ZZ-type and EF-hand domain-containing protein 1	O43149	1471.06	GDREEEVERPVSSPGDPEQK	S	12			S2443		0.873839	0.884704	0.717902	0.764276	1	0	0	n.s.	n.s.
ZZEF1	Zinc finger ZZ-type and EF-hand domain-containing protein 1	O43149	1471.06	LLSFRSMEEAR	S	3			S1537		0.859091	0.828734	0.76288	0.983814	1	0	0	3.165	2.77
ZZEF1	Zinc finger ZZ-type and EF-hand domain-containing protein 1	O43149	1471.06	LLSFRSMEEAR	S	6			S1540		0.80702	0.798202	0.726514	0.897489	1	0	0	n.s.	n.s.
ZZEF1	Zinc finger ZZ-type and EF-hand domain-containing protein 1	O43149	1471.06	LPSSSGLPAADVSPATAEEPLSPSTPTR	S	22			S1518		0.872895	0.823407	0.863059	0.834086	0	n.d.	0	n.s.	n.s.
ZZEF1	Zinc finger ZZ-type and EF-hand domain-containing protein 1	O43149	1471.06	EAAAALLPTPPCESLVSR	T	9			T66		0.778594	0.70252	1.25565	1.16611	1	0	0	n.s.	n.s.
ZZEF1	Zinc finger ZZ-type and EF-hand domain-containing protein 1	O43149	1471.06	LLSFRSMEEAR	S	3	S	6	S1537	S1540	0.984934	0.720688	0.792381	0.946115	1	0	0	3.165	2.77
ASAP2	Arf-GAP with SH3 domain, ANK repeat and PH domain-containing protein 2	O43150	4132.29	EDRPISFYQLGSNQLQSNAVSLAR	S	6			S722		0.739788	0.457287	0.786033	0.567363	0	n.d.	0	n.s.	n.s.
ASAP2	Arf-GAP with SH3 domain, ANK repeat and PH domain-containing protein 2	O43150	4132.29	VTSTNPLTPTPPPPVAK	S	3			S838		0.7501	0.695397	0.711306	0.761497	0	n.d.	0	n.s.	n.s.
ASAP2	Arf-GAP with SH3 domain, ANK repeat and PH domain-containing protein 2	O43150	4132.29	SSSDPPAVHPPLPPLR	S	3			S822		0.861503	0.878875	0.757409	0.769724	1	0	0	3.384	2.77
ASAP2	Arf-GAP with SH3 domain, ANK repeat and PH domain-containing protein 2	O43150	4132.29	LLHEDLDESDDDMDEK	S	9			S701		0.859603	0.948819	0.588288	0.630399	1	0	0	n.s.	n.s.
ASAP2	Arf-GAP with SH3 domain, ANK repeat and PH domain-containing protein 2	O43150	4132.29	VTSTNPLTPTPPPPVAK	T	8			T843		0.819855	0.801464	0.80779	0.912054	1	0	0	n.s.	n.s.
SIPA1L1	Signal-induced proliferation-associated 1-like protein 1	O43166		LIDLESPTPESQK	S	6			S1549		0.749379	0.76088	0.724451	0.788573	0	n.d.	0	n.s.	n.s.
ARHGAP6	Rho GTPase-activating protein 6	O43182	4150.78	KLSSANSLPAGEQDSPR	S	7	S	15	S931	S939	0.906433	0.859946	0.696599	0.876653	1	1	0	n.s.	n.s.
ARHGAP6	Rho GTPase-activating protein 6	O43182	4150.78	WQGSPAELDSDTQGAR	S	4			S786		0.772381	0.819832	1.05054	0.9989	0	n.d.	0	n.s.	n.s.
ARHGAP6	Rho GTPase-activating protein 6	O43182	4150.78	LSSANSLPAGEQDSPR	S	6			S931		0.774434	0.76361	0.932931	0.902942	1	1	0	n.s.	n.s.
ARHGAP6	Rho GTPase-activating protein 6	O43182	4150.78	LLEALQLSLPAEAQSK	S	8			S384		0.774224	0.623789	0.712172	0.628811	1	0	0	n.s.	n.s.
ARHGAP6	Rho GTPase-activating protein 6	O43182	4150.78	LLEALQLSLPAEAQSK	S	15			S391		0.686812	0.684093	0.771245	0.844386	0	n.d.	0	n.s.	n.s.
ARHGAP6	Rho GTPase-activating protein 6	O43182	4150.78	SEQYLTLSGAHDLSESELDVAGLQSR	S	16			S852		1.07761	1.25045	0.75107	1.26136	1	0	0	n.s.	n.s.
ARHGAP6	Rho GTPase-activating protein 6	O43182	4150.78	ACSTPHVQVAGK	S	3			S820		0.752285	1.36875	0.60703	0.792076	1	0	0	n.s.	n.s.
ARHGAP6	Rho GTPase-activating protein 6	O43182	4150.78	KLSSANSLPAGEQDSPR	S	3			S927		0.903171	2.73972	0.459694	1.49255	1	1	0	n.s.	n.s.
ARHGAP6	Rho GTPase-activating protein 6	O43182	4150.78	GAMSVDSITDLDDNQSR	S	4			S363		0.838536	0.741829	0.86591	0.764867	1	0	0	n.s.	n.s.
ARHGAP6	Rho GTPase-activating protein 6	O43182	4150.78	ASQSSSPDMLQSEVSFSVGGR	S	6			S637		0.553302	0.543556	0.643281	0.655246	1	0	0	n.s.	n.s.
ARHGAP6	Rho GTPase-activating protein 6	O43182	4150.78	KASQSSSPDMLQSEVSFSVGGR	S	6			S636		0.915517	0.883829	0.679789	0.789142	1	0	0	n.s.	n.s.
ARHGAP6	Rho GTPase-activating protein 6	O43182	4150.78	GAMSVDSITDLDDNQSR	S	7			S366		0.758127	0.820041	0.745345	0.696924	1	0	0	n.s.	n.s.
ARHGAP6	Rho GTPase-activating protein 6	O43182	4150.78	KLSSANSLPAGEQDSPR	S	7			S931		0.809876	0.873488	0.592796	0.797526	1	1	0	n.s.	n.s.
ARHGAP6	Rho GTPase-activating protein 6	O43182	4150.78	AGPCSLSQGNLSPNWPR	S	7			S772		0.832618	1.37498	0.863336	0.918181	1	0	0	n.s.	n.s.
ARHGAP6	Rho GTPase-activating protein 6	O43182	4150.78	ASSGDISPYDNNSPVLSER	S	7			S667		0.923023	0.763953	0.782305	0.769853	1	0	0	n.s.	n.s.
ARHGAP6	Rho GTPase-activating protein 6	O43182	4150.78	SGSKDPGMTGSSGDIFESSSLR	S	11			S754		0.936472	1.08254	0.677072	0.888026	1	0	0	n.s.	n.s.
ARHGAP6	Rho GTPase-activating protein 6	O43182	4150.78	AGPCSLSQGNLSPNWPR	S	12			S777		0.825444	0.996395	0.76295	0.883473	1	0	0	n.s.	n.s.
ARHGAP6	Rho GTPase-activating protein 6	O43182	4150.78	ASSGDISPYDNNSPVLSER	S	13			S673		0.848326	0.784923	0.796715	0.796905	1	0	0	n.s.	n.s.
ARHGAP6	Rho GTPase-activating protein 6	O43182	4150.78	LSSANSLPAGEQDSPR	S	14			S939		0.745095	0.663322	0.842242	0.881756	1	0	0	n.s.	n.s.
ARHGAP6	Rho GTPase-activating protein 6	O43182	4150.78	SEQYLTLSGAHDLSESELDVAGLQSR	S	14			S850		0.93637	1.03322	0.641714	0.934198	1	0	0	n.s.	n.s.
ARHGAP6	Rho GTPase-activating protein 6	O43182	4150.78	KLSSANSLPAGEQDSPR	S	15			S939		0.769615	0.961535	0.61465	0.808868	1	0	0	n.s.	n.s.
TGFB1I1	Transforming growth factor beta-1-induced transcript 1 protein	O43294	13098.4	KRPSLPSSPSPGLPK	S	4	S	7	S137	S140	0.814493	0.807776	0.61964	0.781899	1	0	0	4.227	2.77
TGFB1I1	Transforming growth factor beta-1-induced transcript 1 protein	O43294	13098.4	RPSLPSSPSPGLPK	S	3	S	7	S137	S141	0.74831	0.61383	0.720365	0.692445	1	0	0	4.227	2.77
TGFB1I1	Transforming growth factor beta-1-induced transcript 1 protein	O43294	13098.4	KRPSLPSSPSPGLPK	S	4	S	8	S137	S141	0.879186	0.858486	0.663539	0.764347	1	0	0	4.227	2.77
TGFB1I1	Transforming growth factor beta-1-induced transcript 1 protein	O43294	13098.4	KRPSLPSSPSPGLPK	S	4			S137		0.781996	0.859155	0.722759	0.748922	1	0	0	4.227	2.77
TGFB1I1	Transforming growth factor beta-1-induced transcript 1 protein	O43294	13098.4	RPSLPSSPSPGLPK	S	7			S141		0.661983	0.542189	0.88074	0.811811	1	0	0	n.s.	n.s.
TGFB1I1	Transforming growth factor beta-1-induced transcript 1 protein	O43294	13098.4	RPSLPSSPSPGLPK	S	9			S143		0.545999	0.540351	0.815256	0.773197	1	0	0	n.s.	n.s.
TGFB1I1	Transforming growth factor beta-1-induced transcript 1 protein	O43294	13098.4	RGSLCATCGLPVTGR	S	3			S403		0.817688	0.900661	0.993234	0.888171	1	0	0	5.638	2.77
TGFB1I1	Transforming growth factor beta-1-induced transcript 1 protein	O43294	13098.4	RPSLPSSPSPGLPK	S	3			S137		0.821759	0.902611	0.782168	0.850325	1	0	0	4.227	2.77
TGFB1I1	Transforming growth factor beta-1-induced transcript 1 protein	O43294	13098.4	LMASLSDFR	S	4			S164		0.754241	0.812052	0.792697	0.766197	1	0	0	n.s.	n.s.
TGFB1I1	Transforming growth factor beta-1-induced transcript 1 protein	O43294	13098.4	RPSLPSSPSPGLPK	S	6			S140		0.922111	0.754692	0.843247	0.744721	1	0	0	n.s.	n.s.
ADCY6	Adenylate cyclase type 6	O43306	2485.19	ANSMEGLMPR	S	3			S576		0.867409	0.741238	1.03799	0.938414	1	0	0	4.311	2.77
ADCY6	Adenylate cyclase type 6	O43306	2485.19	TRANSMEGLMPR	S	5			S576		0.852087	1.17406	0.715529	1.12016	1	0	0	4.311	2.77
ADCY6	Adenylate cyclase type 6	O43306	2485.19	DAEPPSPTPAGPPR	S	6			S54		0.847136	0.933385	0.713636	0.814042	1	0	0	n.s.	n.s.
CTIF	CBP80/20-dependent translation initiation factor	O43310	769.543	RKDSILPER	S	4			S328		2.64446	10.7034	0.705752	7.62624	0	n.d.	0	3.495	2.77
CTIF	CBP80/20-dependent translation initiation factor	O43310	769.543	KDSILPER	S	3			S328		1.88647	5.96834	0.835729	3.97098	0	n.d.	0	3.495	2.77
MTSS1	Metastasis suppressor protein 1	O43312	1912.24	RTPSTKPSVR	S	4			S594		0.312595	0.314188	0.40611	0.397387	0	n.d.	0	2.816	2.77
MTSS1	Metastasis suppressor protein 1	O43312	1912.24	TPVIPVKTPTVPDLPGVLPAPPDGPEER	T	8			T620		1.08275	0.790844	0.788247	0.757477	0	n.d.	0	n.s.	n.s.
MTSS1	Metastasis suppressor protein 1	O43312	1912.24	SMTVSAATRPGEEMEACEELALALSR	S	1			S460		0.811113	1.36106	0.800188	1.08251	0	n.d.	0	3.4	2.77
MTSS1	Metastasis suppressor protein 1	O43312	1912.24	KSSVCSSLNSVNSSDSR	S	3			S272		1.72407	3.26056	1.0879	2.55002	1	1	1	4.581	2.77
PPIP5K2	Inositol hexakisphosphate and diphosphoinositol-pentakisphosphate kinase 2	O43314	1034.6	HFFHHADEDDEEEDDSPPER	S	16			S38		1.57236	1.58681	0.923799	1.04713	1	0	0	n.s.	n.s.
MAP3K7	Mitogen-activated protein kinase kinase kinase 7	O43318	1128.01	SIQDLTVTGTEPGQVSSR	S	16			S454		0.760708	0.743353	0.685801	0.503018	1	0	0	n.s.	n.s.
MAP3K7	Mitogen-activated protein kinase kinase kinase 7	O43318	1128.01	SIQDLTVTGTEPGQVSSR	S	1			S439		0.953686	0.912765	0.926699	0.891029	1	0	0	7.4	2.77
MAP3K7	Mitogen-activated protein kinase kinase kinase 7	O43318	1128.01	MSADMSEIEAR	S	2			S389		1.02182	0.94534	1.14258	1.01788	1	0	0	3.416	2.77
MAP3K7	Mitogen-activated protein kinase kinase kinase 7	O43318	1128.01	GSSVESLPPTSEGKR	S	3			S375		0.746322	0.860781	0.687645	0.784284	0	n.d.	0	n.s.	n.s.
MAP3K7	Mitogen-activated protein kinase kinase kinase 7	O43318	1128.01	GSSVESLPPTSEGK	S	3			S375		0.861141	0.863293	0.936641	0.922977	0	n.d.	0	n.s.	n.s.
MAP3K7	Mitogen-activated protein kinase kinase kinase 7	O43318	1128.01	RMSADMSEIEAR	S	3			S389		0.852826	0.874967	0.807716	0.93764	1	0	0	3.416	2.77
MAP3K7	Mitogen-activated protein kinase kinase kinase 7	O43318	1128.01	RRSIQDLTVTGTEPGQVSSR	S	3			S439		0.883011	1.1198	0.79848	1.12459	1	0	0	7.4	2.77
MAP3K7	Mitogen-activated protein kinase kinase kinase 7	O43318	1128.01	SIQDLTVTGTEPGQVSSR	S	1	S	17	S439	S455	0.838089	0.844567	0.818488	0.735281	0	n.d.	0	7.4	2.77
RIPK2	Receptor-interacting serine/threonine-protein kinase 2	O43353	1128.01	SPSLNLLQNK	S	3			S531		0.875718	0.94068	0.659947	0.960801	0	n.d.	0	1.73	1.355
WDR62	WD repeat-containing protein 62	O43379		SISLGDSEGPIVATLAQPLR	S	3			S1228		0.848804	0.68356	0.912868	0.789437	1	0	0	3.681	2.77
TPD52L2	Tumor protein D54	O43399	6436.35	GLLSDSMTDVPVDTGVAAR	S	6			S21		0.817599	0.764685	1.11836	0.872994	1	0	0	n.s.	n.s.
TPD52L2	Tumor protein D54	O43399	6436.35	NSATFKSFEDR	S	7			S166		0.425039	0.413669	0.433643	0.300914	0	n.d.	0	n.s.	n.s.
SYNJ1	Synaptojanin-1	O43426	649.049	SSPNPFITGLTR	S	1			S1391		0.932719	0.828769	1.0146	0.858213	0	n.d.	0	n.s.	n.s.
SYNJ1	Synaptojanin-1	O43426	649.049	ASAGRLTPESQSK	T	7			T1220		0.667585	0.696096	0.660897	0.830914	0	n.d.	0	n.s.	n.s.
EIF4G3	Eukaryotic translation initiation factor 4 gamma 3	O43432	1016.88	AQLGSWGK	S	5			S1074		0.67903	0.534439	0.896743	0.616313	0	n.d.	0	n.s.	n.s.
EIF4G3	Eukaryotic translation initiation factor 4 gamma 3	O43432	1016.88	LDFIESDSPCSSEALSK	S	6			S1407		0.823889	0.724564	0.842631	0.673906	1	0	0	n.s.	n.s.
EIF4G3	Eukaryotic translation initiation factor 4 gamma 3	O43432	1016.88	SPVPAQIAITVPK	S	1			S495		0.835565	0.552783	0.697124	0.589722	1	0	0	n.s.	n.s.
EIF4G3	Eukaryotic translation initiation factor 4 gamma 3	O43432	1016.88	RSPVPAQIAITVPK	S	2			S495		0.900917	0.615973	0.771469	0.673076	1	0	0	n.s.	n.s.
EIF4G3	Eukaryotic translation initiation factor 4 gamma 3	O43432	1016.88	SPSPVLR	S	3			S232		0.737756	0.522062	1.06966	0.962369	0	n.d.	0	n.s.	n.s.
EIF4G3	Eukaryotic translation initiation factor 4 gamma 3	O43432	1016.88	LDFIESDSPCSSEALSK	S	8			S1409		0.738568	0.613149	0.792576	0.656393	1	0	0	n.s.	n.s.
EIF4G3	Eukaryotic translation initiation factor 4 gamma 3	O43432	1016.88	LDFIESDSPCSSEALSKK	S	8			S1409		0.809207	1.06639	0.488648	0.706972	1	0	0	n.s.	n.s.
AKR7A2	Aflatoxin B1 aldehyde reductase member 2	O43488	10226.1	FFGNSWAETYR	S	5			S255		0.777675	0.551821	0.949484	0.952941	1	0	0	n.s.	n.s.
WIPF1	WAS/WASL-interacting protein family member 1	O43516	5366.94	GSPPVPGGPR	S	2			S203		0.945815	0.561508	1.07265	0.710044	1	0	0	n.s.	n.s.
WIPF1	WAS/WASL-interacting protein family member 1	O43516	5366.94	NLSLSSSTPPLPSPGR	S	3			S340		0.760169	1.25344	0.671183	0.890287	1	1	1	3.611	2.77
WIPF1	WAS/WASL-interacting protein family member 1	O43516	5366.94	QPSPGPTPPPFPGNR	S	3			S214		0.913124	0.723372	0.958091	0.740113	1	0	0	n.s.	n.s.
WIPF1	WAS/WASL-interacting protein family member 1	O43516	5366.94	GTALGGGSIR	S	8			S234		0.448826	0.4636	0.618843	0.439133	1	0	0	n.s.	n.s.
WIPF1	WAS/WASL-interacting protein family member 1	O43516	5366.94	NLSLSSSTPPLPSPGR	S	13			S350		0.85723	0.79196	0.989094	0.933817	1	0	0	n.s.	n.s.
WIPF1	WAS/WASL-interacting protein family member 1	O43516	5366.94	ALPATPQLPSR	T	5			T398		0.621038	0.441103	0.629307	0.389284	1	-1	1	n.s.	n.s.
WIPF1	WAS/WASL-interacting protein family member 1	O43516	5366.94	NLSLSSSTPPLPSPGR	T	8			T345		0.810229	0.740902	0.725525	0.760979	1	1	0	n.s.	n.s.
LAT	Linker for activation of T-cells family member 1	O43561	4801.08	SPQPLGGSHR	S	1			S84		0.714494	0.425753	1.24185	0.884738	1	0	0	n.s.	n.s.
LAT	Linker for activation of T-cells family member 1	O43561	4801.08	EYVNVSQELHPGAAK	S	6			S224		0.720317	0.871219	0.493924	0.622139	1	0	0	n.s.	n.s.
LAT	Linker for activation of T-cells family member 1	O43561	4801.08	SPQPLGGSHR	S	8			S91		0.648615	0.6186	0.863437	0.743661	1	0	0	n.s.	n.s.
RGS14	Regulator of G-protein signaling 14	O43566		ATHPPPASPSSLVK	S	8			S478		0.785675	0.661475	0.673034	0.815209	0	n.d.	0	n.s.	n.s.
AKAP10	A-kinase anchor protein 10, mitochondrial	O43572	819.497	QSSLAEPVSPSK	S	9			S187		0.706226	0.882257	0.502057	0.688998	1	0	0	n.s.	n.s.
DENR	Density-regulated protein	O43583	1509.19	LTVENSPK	S	6			S73		0.743224	0.541572	1.15149	0.794224	0	n.d.	0	n.s.	n.s.
SPRY2	Protein sprouty homolog 2	O43597		LLGSSFSSGPVADGIIR	S	5			S139		0.826993	0.925975	0.600338	0.777128	0	n.d.	0	n.s.	n.s.
SPRY2	Protein sprouty homolog 2	O43597		LLGSSFSSGPVADGIIR	S	4			S138		0.974207	0.88672	0.829987	0.90459	0	n.d.	0	n.s.	n.s.
DNPH1	2'-deoxynucleoside 5'-phosphate N-hydrolase 1	O43598	1085.05	GEPGRPALYFCGSIR	S	13			S28		0.812728	1.18578	0.937894	0.916083	1	0	0	n.s.	n.s.
NCK2	Cytoplasmic protein NCK2	O43639	6485.51	NLKDTLGLGK	T	5			T74		0.705368	0.697803	0.503604	0.567403	0	n.d.	0	n.s.	n.s.
NCK2	Cytoplasmic protein NCK2	O43639	6485.51	DASPTPSTDAEYPANGSGADR	S	3			S90		0.92504	1.02501	0.862374	1.41355	1	0	0	2.781	2.77
NCK2	Cytoplasmic protein NCK2	O43639	6485.51	IYDLNIPAFVK	Y	2			Y110		0.741071	0.567621	0.941481	0.587611	1	0	0	n.s.	n.s.
NCK2	Cytoplasmic protein NCK2	O43639	6485.51	VQLVDNVYCIGQR	Y	8			Y342		0.912962	1.11538	0.88893	0.84094	0	n.d.	0	n.s.	n.s.
RGS10	Regulator of G-protein signaling 10	O43665	4607.65	WAASLENLLEDPEGVK	S	4			S33		0.717766	0.562852	0.852459	0.612861	1	0	0	n.s.	n.s.
RGS10	Regulator of G-protein signaling 10	O43665	4607.65	WAASLENLLEDPEGVKR	S	4			S33		0.807912	0.821245	0.656747	0.708245	1	0	0	n.s.	n.s.
RGS10	Regulator of G-protein signaling 10	O43665	4607.65	EIYMTFLSSK	Y	3			Y86		0.876641	0.973731	0.783269	0.757126	1	0	0	n.s.	n.s.
PRKAB2	5'-AMP-activated protein kinase subunit beta-2	O43741	<500	IMVGSTDDPSVFSLPDSK	S	5			S39		0.82213	0.59976	1.12707	0.86256	0	n.d.	0	n.s.	n.s.
SGTA	Small glutamine-rich tetratricopeptide repeat-containing protein alpha	O43765	1847.93	SPARTPPSEEDSAEAER	T	5			T81		1.24001	1.05405	2.82096	1.35345	1	0	0	n.s.	n.s.
SGTA	Small glutamine-rich tetratricopeptide repeat-containing protein alpha	O43765	1847.93	EMPQDLRSPARTPPSEEDSAEAER	S	8	T	12	S77	T81	0.880864	1.00206	0.723418	0.855687	1	0	0	n.s.	n.s.
ENSA	Alpha-endosulfine	O43768	7771.01	SSLVTSK	S	2			S109		1.85155	3.02399	1.31715	4.54547	1	1	1	4.419	2.77
ENSA	Alpha-endosulfine	O43768	7771.01	KSSLVTSK	S	3			S109		2.28635	4.70722	1.29419	7.75395	1	1	1	4.419	2.77
STRN	Striatin	O43815	2554.69	SELTDSASVLDNFK	S	6			S227		0.841812	0.726794	0.868663	0.692487	0	n.d.	0	n.s.	n.s.
STRN	Striatin	O43815	2554.69	FLESAAADFSDEDEDDDVDGR	S	10			S245		0.882508	0.861924	0.773209	0.681507	1	0	0	n.s.	n.s.
STRN	Striatin	O43815	2554.69	FLESAAADFSDEDEDDDVDGREK	S	10			S245		1.71271	1.6169	0.734924	0.995373	1	0	0	n.s.	n.s.
STRN	Striatin	O43815	2554.69	SVIDTSTIVR	T	7			T265		0.844944	0.79303	0.81735	0.804914	1	0	0	n.s.	n.s.
NRDC	Nardilysin	O43847	1414.64	LGADESEEEGRR	S	6			S86		0.820661	0.589122	0.798581	0.708299	0	n.d.	0	n.s.	n.s.
NRDC	Nardilysin	O43847	1414.64	RGSLSNAGDPEIVK	S	3			S94		0.961654	1.35068	0.807862	1.38888	1	0	0	7.222	2.77
NRDC	Nardilysin	O43847	1414.64	LGADESEEEGR	S	6			S86		0.838073	0.821176	0.976161	1.17157	0	n.d.	0	n.s.	n.s.
KALRN	Kalirin	O60229	1512.4	LSLEGSSYR	S	7	Y	8	S1892	Y1893	0.854649	0.719006	0.829108	0.700216	0	n.d.	0	n.s.	n.s.
KALRN	Kalirin	O60229	1512.4	DFLNALQSPIEYQRK	S	8			S2236		0.78467	1.40269	0.377973	0.95719	0	n.d.	0	n.s.	n.s.
KALRN	Kalirin	O60229	1512.4	SFDLGSPKPGDETTPQGDSADEK	S	19			S1817		0.423812	0.295142	0.362382	0.209311	0	n.d.	0	n.s.	n.s.
KALRN	Kalirin	O60229	1512.4	SESVANLQAQPSLNSIHSSPGPK	S	19			S1757		0.936572	0.836357	0.746924	0.666044	1	0	0	n.s.	n.s.
KALRN	Kalirin	O60229	1512.4	SFDLGSPKPGDETTPQGDSADEK	S	1			S1799		1.20714	1.1407	0.881329	0.994911	1	0	0	1.371	1.355
KALRN	Kalirin	O60229	1512.4	QASTEVPTAADLVNAIEK	S	3			S1865		0.868104	0.965307	0.795727	0.833352	1	0	0	3.205	2.77
PRPSAP2	Phosphoribosyl pyrophosphate synthase-associated protein 2	O60256	3693.19	RAQSFAER	S	4			S198		0.625751	0.696226	0.688451	0.796493	0	n.d.	0	3.811	2.77
PRPSAP2	Phosphoribosyl pyrophosphate synthase-associated protein 2	O60256	3693.19	LGIAVIHGEAQDAESDLVDGRHSPPMVR	S	15			S219		0.786555	0.725239	0.829275	0.883295	1	0	0	n.s.	n.s.
PRPSAP2	Phosphoribosyl pyrophosphate synthase-associated protein 2	O60256	3693.19	LGIAVIHGEAQDAESDLVDGRHSPPMVR	S	23			S227		0.829654	0.768026	0.811312	0.866967	1	0	0	n.s.	n.s.
SPAG9	C-Jun-amino-terminal kinase-interacting protein 4	O60271	912.346	ERPISLGIFPLPAGDGLLTPDAQK	S	5	T	19	S203	T217	0.731422	0.531415	0.818583	0.732974	1	0	0	n.s.	n.s.
SPAG9	C-Jun-amino-terminal kinase-interacting protein 4	O60271	912.346	GSSTPTK	T	4			T365		0.786172	0.242811	0.912827	0.330385	0	n.d.	0	n.s.	n.s.
SPAG9	C-Jun-amino-terminal kinase-interacting protein 4	O60271	912.346	ERPISLGIFPLPAGDGLLTPDAQK	S	5			S203		0.769432	0.621808	0.768447	0.663319	0	n.d.	0	n.s.	n.s.
SPAG9	C-Jun-amino-terminal kinase-interacting protein 4	O60271	912.346	ERPISLGIFPLPAGDGLLTPDAQK	T	19			T217		0.793133	0.70205	0.778248	0.715286	1	0	0	n.s.	n.s.
SPAG9	C-Jun-amino-terminal kinase-interacting protein 4	O60271	912.346	GSSTPTK	S	2			S363		0.650693	0.144904	0.919796	0.246054	0	n.d.	0	n.s.	n.s.
SPAG9	C-Jun-amino-terminal kinase-interacting protein 4	O60271	912.346	SSTLSQLPGDK	T	3			T595		0.77641	0.748595	0.702573	0.684976	0	n.d.	0	3.795	2.77
KIF1B	Kinesin-like protein KIF1B	O60333		ASSPCPEFEQFQIVPAVETPYLAR	S	3			S1659		0.899596	0.881274	0.894516	0.813933	0	n.d.	0	n.s.	n.s.
KIF1B	Kinesin-like protein KIF1B	O60333		SGLSLEELR	S	4			S1057		0.892141	0.805119	0.691736	0.812608	0	n.d.	0	n.s.	n.s.
MAPKBP1	Mitogen-activated protein kinase-binding protein 1	O60336		SISVGENLGLVAEPQAHAPIR	S	3			S1263		0.754116	0.766265	0.855846	0.877297	0	n.d.	0	3.022	2.77
TBC1D4	TBC1 domain family member 4	O60343		LGSVDSFER	S	3			S588		1.41305	2.44495	0.923813	1.57623	0	n.d.	0	3.981	2.77
DOK2	Docking protein 2	O60496	4840.34	GQEGEYAVPFDAVAR	Y	6			Y299		0.883462	0.778716	0.949919	0.773282	0	n.d.	0	n.s.	n.s.
MGEA5	Protein O-GlcNAcase	O60502	764.475	LENEGSDEDIETDVLYSPQMALK	S	6			S364		0.812943	0.84619	0.87973	0.905971	1	0	0	n.s.	n.s.
DIAPH1	Protein diaphanous homolog 1	O60610	8068.8	GRSPDELPSAGGDGGK	S	3			S22		0.841117	1.11987	0.646809	0.787295	1	0	0	n.s.	n.s.
SLC16A7	Monocarboxylate transporter 2	O60669	*membr	TRESEPLSK	S	4			S448		0.677359	0.514807	0.80485	0.929958	0	n.d.	0	2.895	2.77
KPNA6	Importin subunit alpha-7	O60684	3524	EPSPPIDEVINTPR	S	3			S113		0.812397	0.760087	1.19159	0.912268	0	n.d.	0	n.s.	n.s.
TPST2	Protein-tyrosine sulfotransferase 2	O60704	3238.37	AVLAGLRSPR	S	8			S40		0.779279	0.695324	0.919736	0.775869	1	0	0	n.s.	n.s.
CTNND1	Catenin delta-1	O60716	1179.33	GDHNRTLDR	T	6			T916		0.711476	0.670365	0.809822	0.757722	0	n.d.	0	n.s.	n.s.
CTNND1	Catenin delta-1	O60716	1179.33	VGGSSVDLHR	S	4			S268		0.79889	1.16624	0.740937	0.851481	1	0	0	n.s.	n.s.
CTNND1	Catenin delta-1	O60716	1179.33	GSLASLDSLR	S	5			S349		0.808974	0.809146	0.779894	0.840222	0	n.d.	0	n.s.	n.s.
CTNND1	Catenin delta-1	O60716	1179.33	GSLASLDSLR	S	8			S352		0.706296	0.933327	0.80172	0.737527	0	n.d.	0	n.s.	n.s.
SNX2	Sorting nexin-2	O60749	3622.23	AVNTQALSGAGILR	S	8			S277		1.00814	0.835578	1.26166	0.826477	0	n.d.	0	n.s.	n.s.
SNX2	Sorting nexin-2	O60749	3622.23	EPILSSEPSPAVTPVTPTTLIAPR	T	16			T104		0.943486	0.681026	1.09925	0.871503	1	0	0	n.s.	n.s.
SNX2	Sorting nexin-2	O60749	3622.23	SMSAPVIFDR	S	3			S119		0.844366	0.809583	0.853153	0.915956	0	n.d.	0	n.s.	n.s.
TOM1	Target of Myb protein 1	O60784	921.189	AADRLPNLSSPSAEGPPGPPSGPAPR	S	10			S462		0.946036	0.938936	0.785642	0.870095	1	0	0	n.s.	n.s.
TOM1	Target of Myb protein 1	O60784	921.189	AGLQSLEASGR	S	5			S355		0.757135	0.633769	0.961334	0.758208	0	n.d.	0	n.s.	n.s.
PFKFB2	6-phosphofructo-2-kinase/fructose-2,6-bisphosphatase 2	O60825	573.415	RNSFTPLSSSNTIR	S	3			S466		0.801397	1.33175	0.684002	0.988841	0	n.d.	0	7.241	2.77
DKC1	H/ACA ribonucleoprotein complex subunit 4	O60832		EVELVSE	S	6			S513		0.881052	0.678879	0.909571	0.912315	0	n.d.	0	n.s.	n.s.
EIF5B	Eukaryotic translation initiation factor 5B	O60841	1183.94	IEPIPGESPK	S	8			S1168		0.767642	0.762038	0.693304	0.79599	1	0	0	n.s.	n.s.
DNAJC6	Putative tyrosine-protein phosphatase auxilin	O75061		SATSTSASPTLR	S	8			S570		0.888456	0.69888	1.11148	0.901226	0	n.d.	0	n.s.	n.s.
DNAJC6	Putative tyrosine-protein phosphatase auxilin	O75061		RSATSTSASPTLR	S	9			S570		0.661267	0.913302	0.433672	1.04983	0	n.d.	0	n.s.	n.s.
TMCC2	Transmembrane and coiled-coil domains protein 2	O75069	868.687	NKFGSADNIAHLKDPLEDGPPEEAAR	S	5			S438		0.833992	0.932941	0.544946	0.747565	1	0	0	n.s.	n.s.
TMCC2	Transmembrane and coiled-coil domains protein 2	O75069	868.687	ALSGSATLVSSPK	S	3			S462		0.779957	0.830443	0.615906	0.707414	1	0	0	n.s.	n.s.
TMCC2	Transmembrane and coiled-coil domains protein 2	O75069	868.687	FGSADNIAHLKDPLEDGPPEEAAR	S	3			S438		0.85873	0.633619	0.939106	0.715789	1	0	0	n.s.	n.s.
TMCC2	Transmembrane and coiled-coil domains protein 2	O75069	868.687	ALSGSATLVSSPK	S	5			S464		0.767754	0.889032	0.512016	0.598576	1	0	0	n.s.	n.s.
TMCC2	Transmembrane and coiled-coil domains protein 2	O75069	868.687	ALSGSATLVSSPK	S	11			S470		0.766349	0.928941	0.503854	0.662148	1	0	0	n.s.	n.s.
N4BP1	NEDD4-binding protein 1	O75113	606.731	NKAGTPVSELTK	T	5			T242		0.863186	1.03901	0.521408	0.838722	1	0	0	n.s.	n.s.
N4BP1	NEDD4-binding protein 1	O75113	606.731	QFSLENVQEGEILHDAK	S	3			S300		0.78488	0.831976	0.689521	0.680263	0	n.d.	0	n.s.	n.s.
N4BP1	NEDD4-binding protein 1	O75113	606.731	RFSDSEER	S	3			S288		0.679069	0.910462	0.898497	1.26809	0	n.d.	0	5.576	2.77
N4BP1	NEDD4-binding protein 1	O75113	606.731	AGTPVSELTK	T	3			T242		0.783851	0.65485	0.834515	0.70223	1	0	0	n.s.	n.s.
ROCK2	Rho-associated protein kinase 2	O75116	6929.52	VYYDISTAK	T	7			T1323		0.761623	0.821216	0.708089	0.772724	0	n.d.	0	n.s.	n.s.
ROCK2	Rho-associated protein kinase 2	O75116	6929.52	ENLLLSDSPSCR	S	8			S425		0.768011	0.829828	0.942456	0.854158	0	n.d.	0	n.s.	n.s.
ROCK2	Rho-associated protein kinase 2	O75116	6929.52	LFHVRPVTQTDVYR	T	8			T1212		0.901676	0.831965	1.38433	1.03659	0	n.d.	0	n.s.	n.s.
ROCK2	Rho-associated protein kinase 2	O75116	6929.52	IQQNQSIR	S	6			S1374		0.328987	0.201548	0.602199	0.332068	0	n.d.	0	n.s.	n.s.
CLASP2	CLIP-associating protein 2	O75122	1052.17	LSSSVSAMR	S	4			S585		0.774447	0.721463	0.808597	0.742219	0	n.d.	0	n.s.	n.s.
CLASP2	CLIP-associating protein 2	O75122	1052.17	SRSDIDVNAAAGAK	S	1			S368		0.778359	0.798389	0.587433	0.726479	1	0	0	n.s.	n.s.
CLASP2	CLIP-associating protein 2	O75122	1052.17	ASSLPGSLQR	S	2			S359		0.668133	0.679297	0.885802	0.988113	0	n.d.	0	n.s.	n.s.
CLASP2	CLIP-associating protein 2	O75122	1052.17	SRSDIDVNAAAGAK	S	3			S370		0.759968	0.790885	0.637145	0.790881	1	0	0	n.s.	n.s.
CLASP2	CLIP-associating protein 2	O75122	1052.17	ASSLPGSLQR	S	3			S360		0.868204	0.871379	0.843802	0.857546	0	n.d.	0	n.s.	n.s.
CLASP2	CLIP-associating protein 2	O75122	1052.17	VLNTGSDVEEAVADALK	S	6			S596		0.846022	0.516115	0.92939	0.595267	1	0	0	n.s.	n.s.
CPNE3	Copine-3	O75131	2838.14	SSPVEFECINEK	S	2			S243		0.917913	0.873778	0.84182	0.765065	1	0	0	n.s.	n.s.
ATG13	Autophagy-related protein 13	O75143		ASPHDVLETIFVR	S	2			S361		0.835176	0.671857	1.04355	0.756606	0	n.d.	0	n.s.	n.s.
RAB11FIP3	Rab11 family-interacting protein 3	O75154	1491.62	SSSMGLQEYHSR	S	2			S647		0.86644	1.4232	0.678276	1.47163	1	1	0	3.77	2.77
PHACTR2	Phosphatase and actin regulator 2	O75167	717.255	ASASPSTSSTSSRPK	S	4			S237		0.761639	0.640292	0.657899	0.81413	0	n.d.	0	n.s.	n.s.
PHACTR2	Phosphatase and actin regulator 2	O75167	717.255	ASIANSDGPTAGSQTPPFK	T	15			T25		0.843091	0.802673	0.890143	0.767977	1	0	0	n.s.	n.s.
PHACTR2	Phosphatase and actin regulator 2	O75167	717.255	RLSQRPTTEELEQR	S	3			S522		0.667596	0.821511	0.642555	0.694376	1	0	0	5.457	2.77
PHACTR2	Phosphatase and actin regulator 2	O75167	717.255	ASIANSDGPTAGSQTPPFKR	T	15			T25		0.865205	0.803749	0.716515	0.727157	1	0	0	n.s.	n.s.
DNAJB6	DnaJ homolog subfamily B member 6	O75190	2318.12	HAPHCLSEEEGEQDRPR	S	7			S277		0.921825	1.39135	0.718531	0.860573	1	0	0	n.s.	n.s.
VPS4B	Vacuolar protein sorting-associated protein 4B	O75351	4309.93	GNDSDGEGESDDPEKK	S	4			S102		0.513849	0.474188	0.676971	0.695722	1	0	0	n.s.	n.s.
VAMP4	Vesicle-associated membrane protein 4	O75379	*TiO2	RNLLEDDSDEEEDFFLR	S	8			S30		1.0426	0.949416	0.792301	0.763266	1	0	0	n.s.	n.s.
VAMP4	Vesicle-associated membrane protein 4	O75379	*TiO2	NLLEDDSDEEEDFFLRGPSGPR	S	7			S30		0.957337	1.28767	0.777341	3.69132	1	0	0	n.s.	n.s.
VAMP4	Vesicle-associated membrane protein 4	O75379	*TiO2	NLLEDDSDEEEDFFLR	S	7			S30		0.963569	0.869348	0.889331	0.79573	1	0	0	n.s.	n.s.
PEX14	Peroxisomal membrane protein PEX14	O75381	1171.18	QFPPSPSAPK	S	5			S232		0.857452	0.855462	0.676511	0.842451	0	n.d.	0	n.s.	n.s.
TRIM3	Tripartite motif-containing protein 3	O75382		REDSPGPEVQPMDK	S	4			S7		0.825659	0.967678	0.867771	0.838893	0	n.d.	0	n.s.	n.s.
ULK1	Serine/threonine-protein kinase ULK1	O75385		NPLPPILGSPTK	S	9			S623		0.80882	0.795657	0.702533	0.773661	1	0	0	n.s.	n.s.
SEC22B	Vesicle-trafficking protein SEC22b	O75396	8454.4	NLGSINTELQDVQR	S	4			S137		1.46888	5.96912	0.747338	3.8006	1	1	1	n.s.	n.s.
SEC22B	Vesicle-trafficking protein SEC22b	O75396	8454.4	RNLGSINTELQDVQR	S	5			S137		1.17418	3.07422	0.884804	2.15779	1	1	1	n.s.	n.s.
TACC1	Transforming acidic coiled-coil-containing protein 1	O75410	1432.79	ISIVRPFSIETK	S	8			S153		0.809701	0.821715	0.664056	0.741052	1	0	0	n.s.	n.s.
GIGYF1	GRB10-interacting GYF protein 1	O75420		SLSVPDSGR	S	3			S638		0.834996	0.775434	0.769235	0.80635	0	n.d.	0	n.s.	n.s.
LRCH4	Leucine-rich repeat and calponin homology domain-containing protein 4	O75427	1024.39	SSSQSGSGPSSPDSVLRPR	S	11			S521		0.867827	0.911412	0.750966	0.906074	1	0	0	n.s.	n.s.
LRCH4	Leucine-rich repeat and calponin homology domain-containing protein 4	O75427	1024.39	GSALGDLAPSRPPSFSPCPAEDLFPGHR	S	16			S281		0.832413	0.862496	0.83979	0.79442	1	0	0	n.s.	n.s.
LRCH4	Leucine-rich repeat and calponin homology domain-containing protein 4	O75427	1024.39	SSSQSGSGPSSPDSVLRPR	S	2			S512		0.706583	0.824506	0.775748	0.808017	0	n.d.	0	n.s.	n.s.
STX11	Syntaxin-11	O75558	7483.47	QADTLNVIELNVQK	T	4			T241		0.77918	0.772427	0.858084	0.821332	1	0	0	n.s.	n.s.
STX11	Syntaxin-11	O75558	7483.47	AQYNALTLTFQR	T	9			T138		0.836358	0.67725	0.909887	0.805001	0	n.d.	0	n.s.	n.s.
SKAP2	Src kinase-associated phosphoprotein 2	O75563	6766.33	PNPSSTSSPYPLPEEIR	S	4			S5		0.807768	0.728191	1.22019	0.916867	1	0	0	n.s.	n.s.
SKAP2	Src kinase-associated phosphoprotein 2	O75563	6766.33	GDAEDGEEYDDPFAGPPDTISLASER	S	21			S87		0.742231	0.785705	0.910041	0.738606	1	0	0	n.s.	n.s.
SKAP2	Src kinase-associated phosphoprotein 2	O75563	6766.33	SIYLQEFQDKGDAEDGEEYDDPFAGPPDTISLASER	S	31			S87		0.863459	0.800161	0.847876	0.77002	1	0	0	n.s.	n.s.
SKAP2	Src kinase-associated phosphoprotein 2	O75563	6766.33	PNPSSTSSPYPLPEEIR	S	5			S6		0.839531	0.84279	0.753277	0.913059	1	0	0	n.s.	n.s.
SKAP2	Src kinase-associated phosphoprotein 2	O75563	6766.33	FVLQDMESDIIPEDYDER	S	8			S223		0.726153	0.761322	0.847806	0.744774	1	0	0	n.s.	n.s.
SKAP2	Src kinase-associated phosphoprotein 2	O75563	6766.33	IYQFTAASPK	S	8			S203		0.758662	0.758542	0.724509	0.829238	0	n.d.	0	n.s.	n.s.
SKAP2	Src kinase-associated phosphoprotein 2	O75563	6766.33	PNPSSTSSPYPLPEEIR	S	8			S9		0.777274	0.693841	0.796647	0.855119	1	0	0	n.s.	n.s.
SKAP2	Src kinase-associated phosphoprotein 2	O75563	6766.33	IYQFTAASPK	Y	2			Y197		0.734311	0.777712	0.718023	0.826756	1	0	0	n.s.	n.s.
MYCBP2	E3 ubiquitin-protein ligase MYCBP2	O75592	939.837	VNSGDTEVGSSLLR	S	3			S3467		0.788953	0.707178	0.934483	0.81853	0	n.d.	0	3.084	2.77
MYCBP2	E3 ubiquitin-protein ligase MYCBP2	O75592	939.837	SYSVVASEYDKQHSILPAR	S	3			S3440		0.854761	0.977823	0.602825	0.796335	1	0	0	n.s.	n.s.
TOM1L1	TOM1-like protein 1	O75674	1139.16	EATNTTSEPSAPSQDLLDLSPSPR	S	22			S323		0.909471	0.859019	0.795426	0.882722	1	1	0	n.s.	n.s.
PPM1B	Protein phosphatase 1B	O75688	2660.61	VNGSLAVSR	S	4			S195		0.816923	1.73371	0.840082	1.56031	0	n.d.	0	n.s.	n.s.
GRAP2	GRB2-related adapter protein 2	O75791	9159.79	EDQGHRGNSLDRR	S	9			S159		0.727505	1.95126	0.183847	1.20083	0	n.d.	0	n.s.	n.s.
GRAP2	GRB2-related adapter protein 2	O75791	9159.79	RHTDPVQLQAAGR	T	3			T262		0.887438	1.42478	0.716792	1.15115	1	0	0	4.854	2.77
EIF3G	Eukaryotic translation initiation factor 3 subunit G	O75821	1438.46	GIPLATGDTSPEPELLPGAPLPPPK	S	10			S42		0.845178	0.672957	0.816482	0.732505	1	0	0	n.s.	n.s.
CDKL5	Cyclin-dependent kinase-like 5	O76039		TLLSPSGR	S	4			S543		0.78144	0.792532	0.867321	0.87868	0	n.d.	0	n.s.	n.s.
ECM2	Extracellular matrix protein 2	O94769		LPIVNFDYSMEEK	Y	8	S	9	Y74	S75	0.819891	0.792208	0.924974	0.770087	0	n.d.	0	n.s.	n.s.
STK10	Serine/threonine-protein kinase 10	O94804	902.575	ILRLSTFEK	S	5			S13		0.666538	0.652134	0.530554	0.552577	1	0	0	n.s.	n.s.
STK10	Serine/threonine-protein kinase 10	O94804	902.575	ASQSRPNSSALETLGGEK	S	8			S454		0.887358	0.923887	0.631869	0.729281	0	n.d.	0	2.792	2.77
STK10	Serine/threonine-protein kinase 10	O94804	902.575	SREYEHVR	S	1			S20		0.887645	0.626466	0.835817	0.681451	0	n.d.	0	3.327	2.77
STK10	Serine/threonine-protein kinase 10	O94804	902.575	EMGSLSIKDPK	S	4			S514		0.742459	0.702897	0.514223	0.518262	1	0	0	n.s.	n.s.
STK10	Serine/threonine-protein kinase 10	O94804	902.575	SRPVSMDAR	S	5			S417		0.713397	0.731036	0.847783	0.928801	0	n.d.	0	3.1	2.77
STK10	Serine/threonine-protein kinase 10	O94804	902.575	FFPYSSADAS	S	10			S968		0.709433	0.867509	0.682274	0.721824	0	n.d.	0	n.s.	n.s.
STK10	Serine/threonine-protein kinase 10	O94804	902.575	QVAEQGGDLSPAANR	S	10			S438		0.844997	0.807555	0.712959	0.797832	1	0	0	n.s.	n.s.
STK10	Serine/threonine-protein kinase 10	O94804	902.575	NLKTLQK	T	4			T185		0.625905	0.560834	0.666961	0.947186	1	0	0	n.s.	n.s.
STK10	Serine/threonine-protein kinase 10	O94804	902.575	LSEEAECPNPSTPSK	T	12			T952		0.825317	0.97125	0.743673	0.823837	1	0	0	n.s.	n.s.
STK10	Serine/threonine-protein kinase 10	O94804	902.575	ASQSRPNSSALETLGGEK	S	4	S	8	S450	S454	0.902844	0.788842	0.814582	0.851174	0	n.d.	0	n.s.	n.s.
TOMM70	Mitochondrial import receptor subunit TOM70	O94826	1927.15	ASPAPGSGHPEGPGAHLDMNSLDR	S	2			S91		0.77981	0.669907	0.86938	0.774697	1	0	0	n.s.	n.s.
UBXN7	UBX domain-containing protein 7	O94888	824.011	SESLIDASEDSQLEAAIR	S	3			S280		1.0227	1.29798	0.608293	0.810103	1	1	1	2.778	2.77
FRYL	Protein furry homolog-like	O94915	888.923	TRSLSSLR	T	1			T1976		0.791073	0.845677	0.758293	0.868358	1	0	0	n.s.	n.s.
FRYL	Protein furry homolog-like	O94915	888.923	SNTLDIMDGR	T	3			T1959		0.829321	0.629696	0.813807	0.800433	1	0	0	4.316	2.77
FRYL	Protein furry homolog-like	O94915	888.923	DGEPPMPTTGVILPSGNTLR	T	18			T482		0.818397	0.706188	0.984641	0.744042	0	n.d.	0	n.s.	n.s.
CDK14	Cyclin-dependent kinase 14	O94921	629.044	TLSESFSR	S	3			S24		0.783628	1.06227	0.721365	0.923699	0	n.d.	0	3.481	2.77
CDK14	Cyclin-dependent kinase 14	O94921	629.044	RTLSESFSR	S	4			S24		0.709372	0.94502	0.785723	1.05577	0	n.d.	0	3.481	2.77
ABLIM3	Actin-binding LIM protein 3	O94929	2129.77	RTSETSISPPGSSIGSPNR	S	3			S277		2.1732	2.72641	1.35197	3.04281	1	1	1	7.384	2.77
ABLIM3	Actin-binding LIM protein 3	O94929	2129.77	ASSPGYIDSPTYSR	S	3			S373		0.952994	0.622309	0.994871	0.76323	1	0	0	2.895	2.77
ABLIM3	Actin-binding LIM protein 3	O94929	2129.77	SASLPAYR	S	3			S585		1.06934	0.888892	1.16057	0.879096	1	0	0	n.s.	n.s.
ABLIM3	Actin-binding LIM protein 3	O94929	2129.77	RFSSGGEEDDFDR	S	3			S503		1.33682	1.39052	1.09786	1.50334	1	0	0	6.514	2.77
ABLIM3	Actin-binding LIM protein 3	O94929	2129.77	QGMSPTFSR	S	4			S388		0.800105	0.836243	0.825769	0.904123	1	0	0	n.s.	n.s.
ABLIM3	Actin-binding LIM protein 3	O94929	2129.77	TSETSISPPGSSIGSPNR	S	7			S282		0.69388	0.551446	0.763148	0.614789	1	0	1	n.s.	n.s.
ABLIM3	Actin-binding LIM protein 3	O94929	2129.77	SHYLADSDPLISK	S	7			S576		1.05688	1.0771	0.741685	0.78991	0	n.d.	0	n.s.	n.s.
SEC31A	Protein transport protein Sec31A	O94979	1942.51	AQGEPVAGHESPK	S	11			S799		0.760344	0.647023	0.864303	0.837825	1	0	0	n.s.	n.s.
SEC31A	Protein transport protein Sec31A	O94979	1942.51	EQTLSPTITSGLHNIAR	S	5			S1163		0.845176	0.776432	0.903739	0.859965	1	0	0	n.s.	n.s.
SEC31A	Protein transport protein Sec31A	O94979	1942.51	AQGEPVAGHESPKIPYEK	S	11			S799		0.828356	0.95424	0.485741	0.717841	1	0	0	n.s.	n.s.
SEC31A	Protein transport protein Sec31A	O94979	1942.51	EQTLSPTITSGLHNIAR	T	3			T1161		0.93153	0.705641	0.892061	0.87117	0	n.d.	0	n.s.	n.s.
UBE4B	Ubiquitin conjugation factor E4 B	O95155	917.995	SQSMDIDGVSCEK	S	3			S105		0.760086	0.84818	0.729486	0.71085	1	0	0	3.214	2.77
SBF1	Myotubularin-related protein 5	O95248	577.367	LGLGTLSSSLSR	T	5			T1137		0.627445	0.64143	0.773528	0.845889	1	0	0	n.s.	n.s.
VAPB	Vesicle-associated membrane protein-associated protein B/C	O95292	6237.86	SLSSSLDDTEVK	S	4			S159		0.854769	0.888862	0.665699	0.768811	1	0	0	n.s.	n.s.
VAPB	Vesicle-associated membrane protein-associated protein B/C	O95292	6237.86	SLSSSLDDTEVK	S	3			S158		0.776443	0.895419	0.666348	0.76775	1	0	0	n.s.	n.s.
SNAPIN	SNARE-associated protein Snapin	O95295	2136.85	AMLDSGIYPPGSPGK	S	12			S133		0.725896	0.858115	0.515061	0.558593	1	0	0	n.s.	n.s.
PGM3	Phosphoacetylglucosamine mutase	O95394		STIGVMVTASHNPEEDNGVK	S	10			S64		0.898689	0.763141	0.774214	0.755498	1	0	0	n.s.	n.s.
SVIL	Supervillin	O95425	624.189	EMEKSFDEQNVPK	S	5			S707		0.717045	0.757992	0.472384	0.550241	0	n.d.	0	n.s.	n.s.
SVIL	Supervillin	O95425	624.189	DSSFTEVPRSPK	T	5			T240		0.792937	0.858178	0.630119	0.785238	1	0	0	n.s.	n.s.
SVIL	Supervillin	O95425	624.189	SLSDFTGPPQLQALK	S	1			S547		0.811901	0.795344	0.680775	0.816226	0	n.d.	0	4.997	2.77
SVIL	Supervillin	O95425	624.189	TRSLSDFTGPPQLQALK	S	3			S547		0.827199	0.812799	0.619269	0.745998	0	n.d.	0	4.997	2.77
SVIL	Supervillin	O95425	624.189	YGSFEEAEASYPILNR	S	3			S968		0.866229	0.784631	1.14423	0.889588	1	0	0	n.s.	n.s.
SVIL	Supervillin	O95425	624.189	SLSDFTGPPQLQALK	S	3			S549		0.89867	1.36352	0.578179	0.897703	1	1	1	3.705	2.77
SVIL	Supervillin	O95425	624.189	LPSPTVAR	S	3			S769		0.900893	0.865995	0.851246	0.881901	1	0	0	n.s.	n.s.
SVIL	Supervillin	O95425	624.189	ASDPASPHIGR	S	6			S50		0.803281	0.851406	0.689084	0.683283	0	n.d.	0	n.s.	n.s.
SVIL	Supervillin	O95425	624.189	DSSFTEVPRSPK	S	10			S245		0.855745	0.898926	0.617876	0.751881	1	0	0	n.s.	n.s.
SVIL	Supervillin	O95425	624.189	TRSLSDFTGPPQLQALK	T	1			T545		0.924	0.931019	0.840205	0.9101	0	n.d.	0	n.s.	n.s.
SVIL	Supervillin	O95425	624.189	FRTQPITSAER	T	3			T657		0.668601	0.550133	0.8128	0.554509	1	-1	1	1.403	1.355
SVIL	Supervillin	O95425	624.189	YQTQPVTLGEVEQVQSGK	T	3			T852		0.826897	0.803599	0.702836	0.734485	1	0	0	n.s.	n.s.
FMNL1	Formin-like protein 1	O95466		RDSELGPGVK	S	3			S624		0.839835	1.50422	0.76644	1.11491	0	n.d.	0	5.449	2.77
SFT2D2	Vesicle transport protein SFT2B	O95562	*membr	KVLSGQDTEDR	S	4			S9		0.766349	0.819967	0.6431	0.788914	0	n.d.	0	n.s.	n.s.
SFT2D2	Vesicle transport protein SFT2B	O95562	*membr	VLSGQDTEDR	S	3			S9		0.729799	0.717999	0.864978	0.985523	0	n.d.	0	n.s.	n.s.
NFATC1	Nuclear factor of activated T-cells, cytoplasmic 1	O95644	602.667	LLPEVHEDGSPNLAPIPVTVK	S	10			S903		0.794194	0.925807	0.696169	0.750875	0	n.d.	0	n.s.	n.s.
NFATC1	Nuclear factor of activated T-cells, cytoplasmic 1	O95644	602.667	GLGACTLLGSPR	S	10			S233		0.875698	1.3875	0.977748	0.957016	1	0	0	n.s.	n.s.
ASMTL	N-acetylserotonin O-methyltransferase-like protein	O95671	1035.01	VVLASASPR	S	7			S21		0.693363	0.758536	0.820033	0.810613	1	0	0	n.s.	n.s.
ASMTL	N-acetylserotonin O-methyltransferase-like protein	O95671	1035.01	RVVLASASPR	S	8			S21		0.716958	0.815627	0.796934	0.896266	1	0	0	n.s.	n.s.
CDS2	Phosphatidate cytidylyltransferase 2	O95674	3316.32	VDGETASDSESRAESAPLPVSADDTPEVLNR	T	5			T31		0.900022	1.08299	0.69573	0.890357	1	-1	0	n.s.	n.s.
CDS2	Phosphatidate cytidylyltransferase 2	O95674	3316.32	VDGETASDSESRAESAPLPVSADDTPEVLNR	S	7			S33		1.03261	1.24181	0.478487	0.857859	1	-1	0	n.s.	n.s.
CDS2	Phosphatidate cytidylyltransferase 2	O95674	3316.32	VDGETASDSESR	S	7			S33		0.723325	0.299335	1.44485	0.638406	1	-1	0	n.s.	n.s.
CDS2	Phosphatidate cytidylyltransferase 2	O95674	3316.32	ESESEAKVDGETASDSESR	S	14			S33		0.927235	0.966648	0.758514	0.706593	1	-1	0	n.s.	n.s.
PPP1R3D	Protein phosphatase 1 regulatory subunit 3D	O95685	1176.8	SLPSSPERR	S	5			S78		0.79857	0.731165	0.875834	0.832314	1	0	0	n.s.	n.s.
PPP1R3D	Protein phosphatase 1 regulatory subunit 3D	O95685	1176.8	SLPSSPERR	S	1			S74		0.869476	0.902396	0.688627	0.804842	1	0	0	3.33	2.77
PPP1R3D	Protein phosphatase 1 regulatory subunit 3D	O95685	1176.8	SLPSSPER	S	1			S74		0.721362	0.608498	1.09269	0.735879	1	0	0	3.33	2.77
PPP1R3D	Protein phosphatase 1 regulatory subunit 3D	O95685	1176.8	SLSCLSDLDGGVALEPR	S	3			S25		0.815119	1.59236	0.770899	0.782814	1	0	0	n.s.	n.s.
PPP1R3D	Protein phosphatase 1 regulatory subunit 3D	O95685	1176.8	ARSLPSSPER	S	3			S74		0.854695	0.693312	0.917242	0.803755	1	0	0	3.33	2.77
PPP1R3D	Protein phosphatase 1 regulatory subunit 3D	O95685	1176.8	ARSLPSSPERR	S	3			S74		0.907659	1.17461	0.61362	0.972994	1	0	0	3.33	2.77
PPP1R3D	Protein phosphatase 1 regulatory subunit 3D	O95685	1176.8	VFNAGDDPSVPLHVLSR	S	16			S133		1.09377	0.746587	1.22198	0.945117	0	n.d.	0	n.s.	n.s.
PPP1R3D	Protein phosphatase 1 regulatory subunit 3D	O95685	1176.8	ARSLPSSPERR	S	3	S	7	S74	S78	0.951075	0.86041	0.754022	0.861899	1	0	0	3.33	2.77
OXSR1	Serine/threonine-protein kinase OSR1	O95747	2835.82	APTISER	S	5			S312		0.641798	0.666614	0.950751	0.968342	0	n.d.	0	n.s.	n.s.
OXSR1	Serine/threonine-protein kinase OSR1	O95747	2835.82	RVPGSSGR	S	6			S325		0.879673	0.384331	1.29448	0.765792	0	n.d.	0	n.s.	n.s.
OXSR1	Serine/threonine-protein kinase OSR1	O95747	2835.82	TEDGGWEWSDDEFDEESEEGK	S	9			S339		0.8997	0.677122	0.789775	0.673445	1	0	0	n.s.	n.s.
OXSR1	Serine/threonine-protein kinase OSR1	O95747	2835.82	AAISQLRSPR	S	8			S359		0.747523	0.755722	0.768579	0.573721	1	0	0	n.s.	n.s.
STARD3NL	MLN64 N-terminal domain homolog	O95772	*TiO2	IESYEGR	S	3			S39		0.682402	0.654479	1.13755	1.07627	1	0	0	n.s.	n.s.
STARD3NL	MLN64 N-terminal domain homolog	O95772	*TiO2	LLIVQDASER	S	8			S193		0.831081	0.78704	0.683988	0.793694	0	n.d.	0	n.s.	n.s.
SDPR	Serum deprivation-response protein	O95810	36912.9	SSPFKVSPLTFGR	S	7	T	10	S293	T296	0.810058	0.523814	0.719428	0.628304	1	0	0	n.s.	n.s.
SDPR	Serum deprivation-response protein	O95810	36912.9	EGESHAENETK	S	4			S307		0.695411	0.635527	0.900029	0.712251	1	0	0	n.s.	n.s.
SDPR	Serum deprivation-response protein	O95810	36912.9	VREGESHAENETK	S	6			S307		0.687863	1.04613	0.656361	0.869625	1	0	0	n.s.	n.s.
SDPR	Serum deprivation-response protein	O95810	36912.9	SSPFKVSPLTFGRK	S	7			S293		0.812167	1.33246	0.30919	0.926536	1	0	0	n.s.	n.s.
SDPR	Serum deprivation-response protein	O95810	36912.9	VRYEGSYALTSEEAER	Y	7			Y399		1.14718	1.04784	1.1095	0.972977	1	1	1	n.s.	n.s.
SDPR	Serum deprivation-response protein	O95810	36912.9	VSPLTFGRK	S	2			S293		0.819608	0.697705	0.586488	0.633771	1	0	0	n.s.	n.s.
SDPR	Serum deprivation-response protein	O95810	36912.9	GSNSGMDSNIDLTIVEDEEEESVALEQAQK	S	2			S364		0.826093	0.447336	0.926272	0.576777	1	1	0	3.443	2.77
SDPR	Serum deprivation-response protein	O95810	36912.9	VSPLTFGR	S	2			S293		0.917258	0.543523	1.27446	0.681937	1	0	0	n.s.	n.s.
SDPR	Serum deprivation-response protein	O95810	36912.9	QISLEGSVK	S	3			S85		0.809034	0.805122	0.658349	0.775651	1	0	0	3.735	2.77
SDPR	Serum deprivation-response protein	O95810	36912.9	ATSRGSNSGMDSNIDLTIVEDEEEESVALEQAQK	S	3			S361		0.819741	0.667889	0.62107	0.803683	1	0	0	n.s.	n.s.
SDPR	Serum deprivation-response protein	O95810	36912.9	QPVSGAVEGK	S	4			S177		0.644964	0.691933	0.582943	0.636266	1	0	0	n.s.	n.s.
SDPR	Serum deprivation-response protein	O95810	36912.9	ATSRGSNSGMDSNIDLTIVEDEEEESVALEQAQK	S	6			S364		0.67032	0.510142	0.597152	1.32537	1	1	0	3.443	2.77
SDPR	Serum deprivation-response protein	O95810	36912.9	QEKPSSPSPMPSSTPSPSLNLGNTEEAIR	S	6			S25		0.862026	0.697025	0.849931	0.83568	1	0	0	n.s.	n.s.
SDPR	Serum deprivation-response protein	O95810	36912.9	FQHPGSDMR	S	6			S16		1.00948	1.03343	0.861245	0.868066	1	0	0	n.s.	n.s.
SDPR	Serum deprivation-response protein	O95810	36912.9	ISSGKSSPFK	S	7			S288		0.699709	0.541943	0.689215	0.742074	1	0	0	n.s.	n.s.
SDPR	Serum deprivation-response protein	O95810	36912.9	QISLEGSVK	S	7			S89		0.751239	0.806925	0.685298	0.776084	0	n.d.	0	n.s.	n.s.
SDPR	Serum deprivation-response protein	O95810	36912.9	SSPFKVSPLTFGR	S	7			S293		0.905571	0.84428	0.64827	0.847353	1	0	0	n.s.	n.s.
SDPR	Serum deprivation-response protein	O95810	36912.9	GSNSGMDSNIDLTIVEDEEEESVALEQAQK	S	8			S370		0.840489	0.764391	0.781534	0.787732	1	1	0	n.s.	n.s.
SDPR	Serum deprivation-response protein	O95810	36912.9	QEKPSSPSPMPSSTPSPSLNLGNTEEAIR	S	8			S27		0.92366	0.691069	0.842946	0.649949	1	0	0	n.s.	n.s.
SDPR	Serum deprivation-response protein	O95810	36912.9	ISSGKSSPFKVSPLTFGR	S	12			S293		0.833096	0.795887	0.566887	0.773548	1	0	0	n.s.	n.s.
SDPR	Serum deprivation-response protein	O95810	36912.9	ATSRGSNSGMDSNIDLTIVEDEEEESVALEQAQK	S	12			S370		0.976963	0.64174	0.722656	0.950961	1	1	0	n.s.	n.s.
SDPR	Serum deprivation-response protein	O95810	36912.9	VLIFQEENEIPASVFVK	S	13			S169		0.892624	0.629775	0.929329	0.534914	1	0	0	n.s.	n.s.
SDPR	Serum deprivation-response protein	O95810	36912.9	QEKPSSPSPMPSSTPSPSLNLGNTEEAIR	S	16			S35		0.885952	0.706818	0.787839	0.741936	1	-1	0	n.s.	n.s.
SDPR	Serum deprivation-response protein	O95810	36912.9	VSPLTFGR	T	5			T296		0.653467	0.458241	0.748859	0.497044	1	0	0	n.s.	n.s.
SDPR	Serum deprivation-response protein	O95810	36912.9	SSPFKVSPLTFGR	S	1	S	2	S287	S288	0.9458	0.375035	1.12321	0.676159	1	0	0	n.s.	n.s.
SDPR	Serum deprivation-response protein	O95810	36912.9	SSPFKVSPLTFGR	S	1	S	7	S287	S293	0.970751	0.389521	1.19373	0.732969	1	0	0	n.s.	n.s.
MAP4K4	Mitogen-activated protein kinase kinase kinase kinase 4	O95819	36912.9	SSSSFTPFIDPR	S	4			S855		0.831459	0.769221	1.35882	0.975007	0	n.d.	0	n.s.	n.s.
MAP4K4	Mitogen-activated protein kinase kinase kinase kinase 4	O95819	36912.9	TTSRSPVLSR	S	5			S631		0.743934	0.578486	0.944811	0.902567	1	0	0	n.s.	n.s.
LATS1	Serine/threonine-protein kinase LATS1	O95835		QITTSPITVR	S	5			S613		0.831523	0.740874	1.02405	0.822086	0	n.d.	0	n.s.	n.s.
MPIG6B	Megakaryocyte and platelet inhibitory receptor G6b	O95866	13662.2	IPGDLDQEPSLLYADLDHLALSRPR	Y	13			Y211		0.827648	0.629015	0.885998	0.642013	1	0	0	n.s.	n.s.
MPIG6B	Megakaryocyte and platelet inhibitory receptor G6b	O95866	13662.2	RLSTADPADASTIYAVVV	S	3			S226		0.921217	0.791055	1.04615	1.0376	1	0	0	7.289	2.77
MPIG6B	Megakaryocyte and platelet inhibitory receptor G6b	O95866	13662.2	LSTADPADASTIYAVVV	S	10			S234		0.182576	0.179171	0.48334	0.261038	1	0	0	n.s.	n.s.
MPIG6B	Megakaryocyte and platelet inhibitory receptor G6b	O95866	13662.2	RLSTADPADASTIYAVVV	S	11			S234		0.881834	0.7371	0.884768	0.802861	1	0	0	n.s.	n.s.
MPIG6B	Megakaryocyte and platelet inhibitory receptor G6b	O95866	13662.2	RLSTADPADASTIYAVVV	S	3	S	11	S226	S234	0.789817	0.574008	1.12907	1.05809	1	0	0	7.289	2.77
MPIG6B	Megakaryocyte and platelet inhibitory receptor G6b	O95866	13662.2	RLSTADPADASTIYAVVV	T	4	S	11	T227	S234	0.902808	0.619321	0.984895	0.949927	1	0	0	3.238	2.77
C6orf47	Uncharacterized protein C6orf47	O95873	*TiO2	LEAGGASPK	S	7			S112		0.711182	0.313572	1.0691	0.51856	0	n.d.	0	n.s.	n.s.
BCL10	B-cell lymphoma/leukemia 10	O95999	2790.68	SNSDESNFSEK	S	3			S138		0.660235	0.698318	0.661814	0.884426	0	n.d.	0	2.838	2.77
PAK4	Serine/threonine-protein kinase PAK 4	O96013	1349.35	RDSPPPPAR	S	3			S104		0.738811	0.74309	0.88308	0.851266	0	n.d.	0	5.592	2.77
PAK4	Serine/threonine-protein kinase PAK 4	O96013	1349.35	FAGHSEAGGGSGDR	S	11			S148		0.727063	0.72961	0.774173	0.907683	0	n.d.	0	n.s.	n.s.
APBA3	Amyloid beta A4 precursor protein-binding family A member 3	O96018		SPSGPPAMDLEGPR	S	3			S11		0.857291	1.03223	0.974517	0.918308	0	n.d.	0	n.s.	n.s.
LDHA	L-lactate dehydrogenase A chain	P00338	46885.8	VTLTSEEEAR	S	5			S310		0.82802	0.908911	0.709956	0.759841	0	n.d.	0	n.s.	n.s.
CYB5R3	NADH-cytochrome b5 reductase 3	P00387	23180.1	GPSGLLVYQGK	S	3			S146		0.783961	0.802853	0.688469	0.718892	0	n.d.	0	n.s.	n.s.
F13A1	Coagulation factor XIII A chain	P00488	82969.5	GTYIPVPIVSELQSGK	S	10			S124		0.991248	0.649067	0.919545	0.656367	1	0	0	n.s.	n.s.
PGK1	Phosphoglycerate kinase 1	P00558	35975.7	ALESPERPFLAILGGAK	S	4			S203		0.829972	0.741461	0.576421	0.723816	1	0	0	n.s.	n.s.
PLG	Plasminogen	P00747	4433.86	AFQYHSK	S	6			S68		0.654458	0.587739	0.902976	0.923925	0	n.d.	0	n.s.	n.s.
PLG	Plasminogen	P00747	4433.86	KQLGAGSIEECAAK	S	7			S45		0.677899	0.907699	0.598276	0.752831	1	0	0	n.s.	n.s.
PLG	Plasminogen	P00747	4433.86	QLGAGSIEECAAK	S	6			S45		0.744718	0.931371	0.733721	0.775247	1	0	0	n.s.	n.s.
C3	Complement C3	P01024	3000.13	RIPIEDGSGEVVLSR	S	8			S297		0.543009	0.525894	1.34801	0.982214	0	n.d.	0	n.s.	n.s.
LMNA	Prelamin-A/C	P02545	1222.07	SGAQASSTPLSPTR	S	11			S22		0.917686	0.888111	0.670336	0.660861	0	n.d.	0	n.s.	n.s.
LMNA	Prelamin-A/C	P02545	1222.07	LSPSPTSQR	S	4			S392		0.700094	0.611621	0.985765	1.00937	0	n.d.	0	n.s.	n.s.
LMNA	Prelamin-A/C	P02545	1222.07	LRLSPSPTSQR	S	4			S390		0.826694	0.781942	0.78912	0.838508	1	0	0	1.8	1.355
LMNA	Prelamin-A/C	P02545	1222.07	LRLSPSPTSQR	S	4	S	6	S390	S392	0.874136	0.790215	0.79576	0.830674	0	n.d.	0	1.8	1.355
APOE	Apolipoprotein E	P02649	646.002	GEVQAMLGQSTEELR	S	10			S147		0.799992	0.738989	1.13131	1.03169	0	n.d.	0	n.s.	n.s.
FGA	Fibrinogen alpha chain	P02671	69734.4	GSESGIFTNTK	S	4			S551		0.766309	0.815011	0.58702	0.695167	1	-1	0	n.s.	n.s.
FGA	Fibrinogen alpha chain	P02671	69734.4	MADEAGSEADHEGTHSTKR	S	7			S609		0.599023	0.69008	0.410708	0.599335	1	0	0	n.s.	n.s.
FGA	Fibrinogen alpha chain	P02671	69734.4	EVVTSEDGSDCPEAMDLGTLSGIGTLDGFR	S	9			S489		1.00254	1.27014	0.809432	0.678765	1	0	0	n.s.	n.s.
FGA	Fibrinogen alpha chain	P02671	69734.4	HRHPDEAAFFDTASTGK	T	12			T522		1.05878	1.00357	0.687075	0.726274	1	0	0	n.s.	n.s.
FGA	Fibrinogen alpha chain	P02671	69734.4	HRHPDEAAFFDTASTGK	S	14			S524		1.1582	1.02412	0.80442	0.808735	1	0	0	n.s.	n.s.
FGA	Fibrinogen alpha chain	P02671	69734.4	GSESGIFTNTK	S	2			S549		0.793701	0.715715	0.804548	0.717717	1	-1	0	n.s.	n.s.
FGA	Fibrinogen alpha chain	P02671	69734.4	GDSTFESK	S	3			S594		0.651417	0.382669	0.962957	0.581248	0	n.d.	0	n.s.	n.s.
FGA	Fibrinogen alpha chain	P02671	69734.4	EVVTSEDGSDCPEAMDLGTLSGIGTLDGFR	S	5			S485		0.731373	0.814321	0.833944	0.759745	1	-1	1	n.s.	n.s.
FGA	Fibrinogen alpha chain	P02671	69734.4	QFTSSTSYNR	S	5			S586		0.855284	0.587662	1.01545	0.823122	0	n.d.	0	n.s.	n.s.
FGA	Fibrinogen alpha chain	P02671	69734.4	MADEAGSEADHEGTHSTK	S	7			S609		0.653369	0.685232	0.532296	0.605142	1	0	0	n.s.	n.s.
FGA	Fibrinogen alpha chain	P02671	69734.4	GDSTFESK	S	7			S598		0.783428	0.314173	0.926161	0.596087	0	n.d.	0	n.s.	n.s.
FGA	Fibrinogen alpha chain	P02671	69734.4	HPDEAAFFDTASTGK	S	12			S524		0.568496	0.413814	0.935308	0.658064	1	0	0	n.s.	n.s.
FGA	Fibrinogen alpha chain	P02671	69734.4	TFPGFFSPMLGEFVSETESR	S	15			S542		0.851991	0.863171	0.895128	0.871929	1	0	0	n.s.	n.s.
FGA	Fibrinogen alpha chain	P02671	69734.4	TFPGFFSPMLGEFVSETESR	S	19			S546		0.881867	0.75905	0.841381	0.88151	1	0	0	n.s.	n.s.
FGA	Fibrinogen alpha chain	P02671	69734.4	GDSTFESK	T	4			T595		0.65282	0.215448	0.955346	0.478165	0	n.d.	0	n.s.	n.s.
FGA	Fibrinogen alpha chain	P02671	69734.4	EVVTSEDGSDCPEAMDLGTLSGIGTLDGFR	T	4			T484		0.74181	0.802449	0.945584	0.844553	1	0	0	n.s.	n.s.
FGA	Fibrinogen alpha chain	P02671	69734.4	TFPGFFSPMLGEFVSETESR	T	17			T544		0.773823	0.651799	1.1933	1.01905	1	0	0	n.s.	n.s.
FGA	Fibrinogen alpha chain	P02671	69734.4	EVVTSEDGSDCPEAMDLGTLSGIGTLDGFR	T	25			T505		0.784788	0.899229	0.684456	0.754763	0	n.d.	0	n.s.	n.s.
FGG	Fibrinogen gamma chain	P02679	74071	AIQLTYNPDESSKPNMIDAATLK	T	5			T93		0.868965	0.938127	0.770666	0.753992	0	n.d.	0	n.s.	n.s.
MBP	Myelin basic protein	P02686	845.636	TTSEDNEVFGEADANQNNGTSSQDTAVTDSKR	S	3			S40		0.823434	1.36809	0.524524	0.952616	1	0	0	n.s.	n.s.
MBP	Myelin basic protein	P02686	845.636	LFSRDAPGREDNTFK	S	3			S96		0.890999	0.819658	0.624202	0.821845	0	n.d.	0	n.s.	n.s.
MBP	Myelin basic protein	P02686	845.636	LFSRDAPGR	S	3			S96		0.934255	0.736269	0.954588	0.864592	0	n.d.	0	n.s.	n.s.
MBP	Myelin basic protein	P02686	845.636	NLGELSR	S	6			S36		0.642667	0.778641	0.856563	0.727436	1	0	0	n.s.	n.s.
MBP	Myelin basic protein	P02686	845.636	DTGILDSIGR	S	7			S174		0.656549	0.467928	0.909952	0.702386	0	n.d.	0	n.s.	n.s.
FN1	Fibronectin	P02751	3526.06	TNTNVNCPIECFMPLDVQADREDSRE	S	24			S2384		0.753218	1.11054	0.949296	1.02401	1	1	1	4.468	1.355
AHSG	Alpha-2-HS-glycoprotein	P02765	1918.74	CDSSPDSAEDVRK	S	7			S138		0.539406	0.740422	0.557688	0.796803	1	0	0	n.s.	n.s.
AHSG	Alpha-2-HS-glycoprotein	P02765	1918.74	CDSSPDSAEDVR	S	7			S138		0.642192	0.87113	0.82039	0.920096	1	0	0	n.s.	n.s.
AHSG	Alpha-2-HS-glycoprotein	P02765	1918.74	HTFMGVVSLGSPSGEVSHPR	S	13			S330		0.798626	0.706498	0.789176	0.729522	1	0	0	n.s.	n.s.
PPBP	Platelet basic protein	P02775	479043	NIQSLEVIGK	S	4			S79		0.783202	1.0754	0.529792	0.764818	0	n.d.	0	n.s.	n.s.
PPBP	Platelet basic protein	P02775	479043	GKEESLDSDLYAELR	S	5			S52		0.732444	0.98931	0.470785	0.61669	1	0	0	n.s.	n.s.
PPBP	Platelet basic protein	P02775	479043	LAGDESAD	S	6			S126		0.770851	0.614771	0.821422	0.796947	0	n.d.	0	1.653	1.355
PPBP	Platelet basic protein	P02775	479043	KLAGDESAD	S	7			S126		0.65709	0.546478	0.763622	0.892058	0	n.d.	0	1.653	1.355
PPBP	Platelet basic protein	P02775	479043	GKEESLDSDLYAELR	S	8			S55		0.712237	0.838878	0.529051	0.625962	1	0	0	n.s.	n.s.
PPBP	Platelet basic protein	P02775	479043	GKEESLDSDLYAELR	Y	11			Y58		0.628045	1.02767	0.535226	0.788688	1	0	0	n.s.	n.s.
FTH1	Ferritin heavy chain	P02794	*TiO2	KMGAPESGLAEYLFDKHTLGDSDNES	S	26			S183		0.930181	1.19986	0.451974	0.735219	1	0	0	1.519	1.355
FTH1	Ferritin heavy chain	P02794	*TiO2	HTLGDSDNES	S	6			S179		0.814048	0.628847	1.33267	0.788934	1	0	0	n.s.	n.s.
FTH1	Ferritin heavy chain	P02794	*TiO2	MGAPESGLAEYLFDKHTLGDSDNES	S	25			S183		0.725879	0.736358	0.599164	0.685053	1	0	0	1.519	1.355
CAT	Catalase	P04040	12032.1	NAIHTFVQSGSHLAAR	S	11			S517		0.822962	0.735691	0.79666	0.816906	0	n.d.	0	n.s.	n.s.
ALDOA	Fructose-bisphosphate aldolase A	P04075	92588.7	LQSIGTENTEENRR	S	3			S46		0.856942	0.891654	0.82772	0.827553	0	n.d.	0	n.s.	n.s.
ALDOA	Fructose-bisphosphate aldolase A	P04075	92588.7	RLQSIGTENTEENRR	S	4			S46		0.723285	0.903223	0.704174	0.983679	0	n.d.	0	n.s.	n.s.
ALDOA	Fructose-bisphosphate aldolase A	P04075	92588.7	GILAADESTGSIAK	S	8			S36		0.750128	0.718639	0.67372	0.681973	1	0	0	n.s.	n.s.
ALDOA	Fructose-bisphosphate aldolase A	P04075	92588.7	GILAADESTGSIAKR	S	8			S36		0.782449	1.01787	0.469738	0.79336	1	0	0	n.s.	n.s.
ALDOA	Fructose-bisphosphate aldolase A	P04075	92588.7	GILAADESTGSIAKR	S	11			S39		0.845152	0.934952	0.588954	0.798366	1	0	0	n.s.	n.s.
ALDOA	Fructose-bisphosphate aldolase A	P04075	92588.7	GILAADESTGSIAK	S	11			S39		0.85173	0.845598	0.71061	0.735522	1	0	0	n.s.	n.s.
ALDOA	Fructose-bisphosphate aldolase A	P04075	92588.7	GILAADESTGSIAK	T	9			T37		0.833367	0.743962	0.70477	0.671973	1	0	0	n.s.	n.s.
ALDOA	Fructose-bisphosphate aldolase A	P04075	92588.7	GILAADESTGSIAKR	T	9			T37		0.880625	1.02541	0.635131	0.984575	1	0	0	n.s.	n.s.
APOB	Apolipoprotein B-100	P04114	978.858	VRESDEETQIK	T	8			T4052		0.853626	0.716493	0.787804	0.668716	1	0	0	n.s.	n.s.
KRT1	Keratin, type II cytoskeletal 1	P04264	3626.16	SLDLDSIIAEVK	S	6			S349		0.771965	0.663053	0.779249	0.655258	0	n.d.	0	n.s.	n.s.
KRT1	Keratin, type II cytoskeletal 1	P04264	3626.16	SLDLDSIIAEVK	S	1			S344		0.863986	0.423379	0.923243	0.547259	0	n.d.	0	n.s.	n.s.
GAPDH	Glyceraldehyde-3-phosphate dehydrogenase	P04406	105647	IISNASCTTNCLAPLAK	S	6			S151		0.805002	1.22011	0.877863	0.881848	0	n.d.	0	n.s.	n.s.
GAPDH	Glyceraldehyde-3-phosphate dehydrogenase	P04406	105647	GALQNIIPASTGAAK	S	10			S210		0.84026	0.898063	0.724508	0.831388	1	0	0	n.s.	n.s.
GAPDH	Glyceraldehyde-3-phosphate dehydrogenase	P04406	105647	GALQNIIPASTGAAK	T	11			T211		0.806043	0.798282	0.72804	0.924502	1	0	0	n.s.	n.s.
HSPB1	Heat shock protein beta-1	P04792	26423.6	AQLGGPEAAKSDETAAK	S	11			S199		0.849953	1.04467	0.524052	0.718289	0	n.d.	0	n.s.	n.s.
HSPB1	Heat shock protein beta-1	P04792	26423.6	GPSWDPFRDWYPHSR	S	3			S15		0.783426	0.785874	0.690631	0.845132	1	0	0	n.s.	n.s.
HSPB1	Heat shock protein beta-1	P04792	26423.6	GPSWDPFR	S	3			S15		0.815936	0.573379	1.11021	0.725486	1	0	0	n.s.	n.s.
HSPB1	Heat shock protein beta-1	P04792	26423.6	QLSSGVSEIR	S	3			S82		0.884329	0.91019	0.757851	0.869569	1	0	0	3.324	2.77
HSPB1	Heat shock protein beta-1	P04792	26423.6	LATQSNEITIPVTFESR	S	5			S176		0.863987	0.725041	0.910175	0.919835	0	n.d.	0	n.s.	n.s.
SLC4A2	Anion exchange protein 2	P04920	780.307	ALTQPSPVSTPSSVQFFLQEDDSADR	S	6			S144		0.945164	0.837819	1.00442	0.983352	0	n.d.	0	n.s.	n.s.
ITGB3	Integrin beta-3	P05106	64160.8	AKWDTANNPLYK	T	5			T767		0.779304	0.792819	0.481943	0.719555	1	0	0	n.s.	n.s.
ITGB3	Integrin beta-3	P05106	64160.8	EATSTFTNITYR	S	4			S778		0.813407	0.725988	0.772573	0.743282	1	0	0	n.s.	n.s.
ITGB3	Integrin beta-3	P05106	64160.8	WDTANNPLYK	T	3			T767		0.867305	0.73075	0.816835	0.765518	1	0	0	n.s.	n.s.
ITGB3	Integrin beta-3	P05106	64160.8	EATSTFTNITYR	T	3			T777		0.860767	0.766065	0.93742	0.827315	1	0	0	n.s.	n.s.
ITGB3	Integrin beta-3	P05106	64160.8	HVLTLTDQVTR	T	4			T221		0.808783	0.788795	0.939979	0.795024	0	n.d.	0	n.s.	n.s.
ITGB3	Integrin beta-3	P05106	64160.8	EATSTFTNITYR	T	5			T779		0.851412	0.746664	0.758403	0.75941	1	0	0	n.s.	n.s.
ITGB3	Integrin beta-3	P05106	64160.8	EATSTFTNITYR	T	7			T781		0.811121	0.730496	0.747338	0.678834	1	0	0	n.s.	n.s.
ITGB3	Integrin beta-3	P05106	64160.8	EATSTFTNITYR	T	10			T784		0.753715	0.595463	0.773237	0.668497	1	0	0	n.s.	n.s.
ITGB3	Integrin beta-3	P05106	64160.8	EATSTFTNITYR	Y	11			Y785		1.169	0.882228	1.0469	1.00135	1	0	0	n.s.	n.s.
EIF2S1	Eukaryotic translation initiation factor 2 subunit 1	P05198	5395.99	HAVSDPSILDSLDLNEDER	S	4			S158		0.945801	0.737473	1.09335	0.958586	0	n.d.	0	n.s.	n.s.
EIF2S1	Eukaryotic translation initiation factor 2 subunit 1	P05198	5395.99	VVTDTDETELAR	T	3			T279		0.830639	0.780906	0.967413	1.02083	0	n.d.	0	n.s.	n.s.
PRKCB	Protein kinase C beta type	P05771	9744.14	QPVELTPTDK	T	6			T642		0.764752	0.567375	0.79953	0.635373	1	0	0	n.s.	n.s.
FYN	Tyrosine-protein kinase Fyn	P06241	6829.11	DGSLNQSSGYR	S	3			S21		0.761171	0.676654	0.974705	0.77244	1	0	0	n.s.	n.s.
FYN	Tyrosine-protein kinase Fyn	P06241	6829.11	DGSLNQSSGYR	S	7			S25		0.715165	0.80518	0.929984	0.980645	0	n.d.	0	n.s.	n.s.
FYN	Tyrosine-protein kinase Fyn	P06241	6829.11	LTEERDGSLNQSSGYR	S	8			S21		0.847926	0.930733	0.807023	0.91307	1	0	0	n.s.	n.s.
GSN	Gelsolin	P06396	52876.9	AAYRTSPR	T	5			T653		0.716502	0.500022	0.928349	0.908992	0	n.d.	0	n.s.	n.s.
ENO1	Alpha-enolase	P06733	87784.3	IEEELGSKAK	S	7			S419		0.749952	0.928402	0.409432	0.736787	1	0	0	n.s.	n.s.
ENO1	Alpha-enolase	P06733	87784.3	YISPDQLADLYK	S	3			S272		0.905808	0.980239	0.797682	0.779595	0	n.d.	0	n.s.	n.s.
ENO1	Alpha-enolase	P06733	87784.3	IEEELGSK	S	7			S419		0.670249	0.605468	0.862621	0.897944	1	0	0	n.s.	n.s.
ENO1	Alpha-enolase	P06733	87784.3	TIAPALVSK	S	8			S79		0.668213	0.698161	0.565898	0.676366	0	n.d.	0	n.s.	n.s.
ENO1	Alpha-enolase	P06733	87784.3	GNPTVEVDLFTSK	S	12			S27		0.830702	0.824705	0.679799	0.71746	0	n.d.	0	n.s.	n.s.
GPI	Glucose-6-phosphate isomerase	P06744	14709.9	SNTPILVDGK	T	3			T109		0.780129	0.634423	0.883022	0.725499	1	0	0	n.s.	n.s.
TPM3	Tropomyosin alpha-3 chain	P06753	23078.4	AADAEAEVASLNRR	S	10			S88		0.905703	0.870337	0.859587	0.868709	0	n.d.	0	n.s.	n.s.
FES	Tyrosine-protein kinase Fes/Fps	P07332	910.349	EGGRTPTLEILK	T	5			T421		0.716023	0.747968	0.591342	0.594199	1	0	0	n.s.	n.s.
GP1BA	Platelet glycoprotein Ib alpha chain	P07359	18926.9	RPSALSQGR	S	3			S603		1.01829	1.04483	1.03058	1.38927	1	-1	0	n.s.	n.s.
GP1BA	Platelet glycoprotein Ib alpha chain	P07359	18926.9	RPSALSQGR	S	6			S606		0.826518	0.812968	0.867478	0.82119	1	-1	0	n.s.	n.s.
GP1BA	Platelet glycoprotein Ib alpha chain	P07359	18926.9	GQDLLSTVSIR	S	9			S618		0.817088	0.668271	0.962418	0.73043	1	0	0	n.s.	n.s.
GP1BA	Platelet glycoprotein Ib alpha chain	P07359	18926.9	QVTVPR	T	3			T563		0.714271	0.521433	1.02223	0.786429	1	0	0	n.s.	n.s.
GP1BA	Platelet glycoprotein Ib alpha chain	P07359	18926.9	GRQVTVPR	T	5			T563		0.772135	1.53571	0.386822	1.24555	1	0	0	n.s.	n.s.
GP1BA	Platelet glycoprotein Ib alpha chain	P07359	18926.9	RPSALSQGR	S	3	S	6	S603	S606	0.779061	0.523799	1.12082	0.79304	1	-1	0	n.s.	n.s.
GP1BA	Platelet glycoprotein Ib alpha chain	P07359	18926.9	RPSALSQGRGQDLLSTVSIR	S	3	S	6	S603	S606	0.877885	0.842139	0.617616	0.915313	1	-1	0	n.s.	n.s.
CAPN1	Calpain-1 catalytic subunit	P07384	21434.2	RPTELLSNPQFIVDGATR	S	7			S93		0.776137	0.562256	0.79799	0.768331	1	0	0	n.s.	n.s.
PFN1	Profilin-1	P07737	114561	SSFYVNGLTLGGQK	T	9			T65		0.826002	0.761593	0.70551	0.794888	0	n.d.	0	n.s.	n.s.
APRT	Adenine phosphoribosyltransferase	P07741	22714.4	IDYIAGLDSR	S	9			S66		0.843066	0.851108	0.708746	0.686691	1	0	0	n.s.	n.s.
HSP90AA1	Heat shock protein HSP 90-alpha	P07900	17093.9	DKEVSDDEAEEK	S	5			S231		0.519337	0.387243	0.587041	0.488403	1	-1	1	n.s.	n.s.
HSP90AA1	Heat shock protein HSP 90-alpha	P07900	17093.9	ERDKEVSDDEAEEK	S	7			S231		0.66286	0.789584	0.583491	0.448637	1	-1	1	n.s.	n.s.
HSP90AA1	Heat shock protein HSP 90-alpha	P07900	17093.9	LGIHEDSQNR	S	7			S453		0.820709	0.890126	0.800287	0.938972	0	n.d.	0	n.s.	n.s.
LYN	Tyrosine-protein kinase Lyn	P07948	10038.5	GKDSLSDDGVDLK	S	4			S11		0.767726	0.698345	0.517718	0.597833	1	0	0	n.s.	n.s.
LYN	Tyrosine-protein kinase Lyn	P07948	10038.5	GSFSLSVR	S	4			S166		0.889235	1.04367	0.757499	0.779057	1	0	0	n.s.	n.s.
LYN	Tyrosine-protein kinase Lyn	P07948	10038.5	GKDSLSDDGVDLK	S	6			S13		0.689906	0.664396	0.461196	0.588459	1	0	0	n.s.	n.s.
LYN	Tyrosine-protein kinase Lyn	P07948	10038.5	EEPIYIITEYMAK	Y	5			Y316		0.820953	0.726917	0.869692	0.802769	1	0	0	n.s.	n.s.
LYN	Tyrosine-protein kinase Lyn	P07948	10038.5	SLDNGGYYISPR	Y	8			Y194		0.898762	0.704947	0.928759	0.937151	0	n.d.	0	n.s.	n.s.
LYN	Tyrosine-protein kinase Lyn	P07948	10038.5	VENCPDELYDIMK	Y	9			Y473		0.704134	1.23508	0.700004	0.739587	1	0	0	n.s.	n.s.
THBS1	Thrombospondin-1	P07996	101459	GPDPSSPAFR	S	5			S55		0.948068	0.740435	1.00843	0.761183	1	0	0	n.s.	n.s.
THBS1	Thrombospondin-1	P07996	101459	TIVTTLQDSIR	S	9			S297		0.776432	0.48395	0.785295	0.927152	0	n.d.	0	n.s.	n.s.
THBS1	Thrombospondin-1	P07996	101459	DLASIAR	S	4			S193		0.879904	0.956234	0.815462	0.848081	0	n.d.	0	n.s.	n.s.
THBS1	Thrombospondin-1	P07996	101459	DTDMDGVGDQCDNCPLEHNPDQLDSDSDR	T	2			T824		0.933589	0.918509	1.21312	1.11005	0	n.d.	0	n.s.	n.s.
HSP90AB1	Heat shock protein HSP 90-beta	P08238	4090.83	EKEISDDEAEEEK	S	5			S226		0.708833	0.657097	0.655061	0.545254	1	0	0	n.s.	n.s.
HSP90AB1	Heat shock protein HSP 90-beta	P08238	4090.83	LGIHEDSTNR	S	7			S445		0.839652	0.931659	1.16831	1.00484	0	n.d.	0	n.s.	n.s.
ITGA2B	Integrin alpha-IIb	P08514	83267.8	NVGSQTLQTFK	S	4			S112		0.870465	0.911369	0.58318	0.734306	0	n.d.	0	n.s.	n.s.
ITGA2B	Integrin alpha-IIb	P08514	83267.8	GQVLVFLGQSEGLR	S	10			S427		0.873304	0.82501	0.848127	0.890681	1	0	0	n.s.	n.s.
PDHA1	Pyruvate dehydrogenase E1 component subunit alpha, somatic form, mitochondrial	P08559	3709.94	YGMGTSVER	S	6			S232		0.872514	0.933882	0.867276	0.850754	1	0	0	n.s.	n.s.
PLEK	Pleckstrin	P08567	76857.6	EDPAYLHYYDPAGAEDPLGAIHLR	Y	8			Y277		0.921212	0.698273	0.881089	0.731105	0	n.d.	0	n.s.	n.s.
PLEK	Pleckstrin	P08567	76857.6	SIRLPETIDLGALYLSMKDTEK	S	1			S117		0.435973	0.689812	0.192268	0.343516	1	1	1	3.351	2.77
PLEK	Pleckstrin	P08567	76857.6	SIRLPETIDLGALYLSMK	S	1			S117		0.521223	0.455506	0.510521	0.385907	1	1	1	3.351	2.77
IGFBP1	Insulin-like growth factor-binding protein 1	P08833		AQETSGEEISK	T	4			T193		0.682131	0.618606	0.683448	0.763361	0	n.d.	0	n.s.	n.s.
ADRA2A	Alpha-2A adrenergic receptor	P08913	741.669	ASQVKPGDSLPR	S	9			S331		0.707662	0.69277	0.553487	0.560211	1	0	0	n.s.	n.s.
TPM1	Tropomyosin alpha-1 chain	P09493	25994	KLVIIESDLER	S	7			S174		0.890195	0.881772	0.580835	0.776316	1	0	0	n.s.	n.s.
TPM1	Tropomyosin alpha-1 chain	P09493	25994	LVIIESDLER	S	6			S174		0.737443	0.630813	0.844876	0.759961	1	0	0	n.s.	n.s.
CLTA	Clathrin light chain A	P09496	2783.83	LQSEPESIRK	S	3			S105		0.779883	0.985645	0.544468	0.765932	1	0	0	n.s.	n.s.
CLTA	Clathrin light chain A	P09496	2783.83	LQSEPESIR	S	3			S105		0.811738	0.892452	0.811267	0.773404	1	0	0	n.s.	n.s.
CLEC2L	C-type lectin domain family 2 member L	P0C7M8	1435.62	SPAEAEAR	S	1			S32		1.08778	0.388377	1.64309	0.885031	0	n.d.	0	3.17	2.77
ARAF	Serine/threonine-protein kinase A-Raf	P10398	1369.14	QHEAPSNRPLNELLTPQGPSPR	S	20			S186		1.51485	0.983816	0.973059	0.741483	0	n.d.	0	n.s.	n.s.
ARAF	Serine/threonine-protein kinase A-Raf	P10398	1369.14	GSPSPASVSSGR	S	2			S257		0.74406	0.560822	1.72497	0.693238	0	n.d.	0	n.s.	n.s.
ARAF	Serine/threonine-protein kinase A-Raf	P10398	1369.14	QQFYHSVQDLSGGSR	S	6			S157		0.830407	0.9961	0.686163	0.869737	1	0	0	n.s.	n.s.
ARAF	Serine/threonine-protein kinase A-Raf	P10398	1369.14	QQFYHSVQDLSGGSR	S	11			S162		0.942275	0.974573	0.776353	0.875328	0	n.d.	0	n.s.	n.s.
ARAF	Serine/threonine-protein kinase A-Raf	P10398	1369.14	QHEAPSNRPLNELLTPQGPSPR	T	15			T181		1.45567	1.6345	0.749085	0.929577	0	n.d.	0	n.s.	n.s.
PRKAR1A	cAMP-dependent protein kinase type I-alpha regulatory subunit	P10644	7876.13	AGTRTDSREDEISPPPPNPVVK	S	7			S77		0.971741	1.34601	0.340425	0.868388	1	0	0	2.832	2.77
PRKAR1A	cAMP-dependent protein kinase type I-alpha regulatory subunit	P10644	7876.13	TDSREDEISPPPPNPVVK	S	3			S77		0.868349	0.829424	0.715911	0.773608	1	0	0	2.832	2.77
PRKAR1A	cAMP-dependent protein kinase type I-alpha regulatory subunit	P10644	7876.13	GAISAEVYTEEDAASYVR	S	4			S101		0.945335	0.796284	0.902285	0.828689	0	n.d.	0	1.875	1.355
PRKAR1A	cAMP-dependent protein kinase type I-alpha regulatory subunit	P10644	7876.13	TDSREDEISPPPPNPVVK	S	9			S83		0.825125	0.838963	0.682479	0.806662	1	0	0	n.s.	n.s.
HSPD1	60 kDa heat shock protein, mitochondrial	P10809	15868.6	TVIIEQSWGSPK	S	10			S70		0.820671	0.726268	0.715889	0.82123	1	0	0	n.s.	n.s.
SLC2A3	Solute carrier family 2, facilitated glucose transporter member 3	P11169	7399.3	SGKDGVMEMNSIEPAK	S	11			S485		0.921009	0.826037	0.681435	0.779702	1	0	0	n.s.	n.s.
SLC2A3	Solute carrier family 2, facilitated glucose transporter member 3	P11169	7399.3	DGVMEMNSIEPAKETTTNV	S	8			S485		0.873853	0.696867	0.833384	0.787264	1	0	0	n.s.	n.s.
SLC2A3	Solute carrier family 2, facilitated glucose transporter member 3	P11169	7399.3	SGKDGVMEMNSIEPAKETTTNV	S	11			S485		0.858451	0.999904	0.420481	0.670203	1	0	0	n.s.	n.s.
EPB41	Protein 4.1	P11171	1286.25	RLSTHSPFR	S	3			S709		0.728957	0.913635	0.636277	0.758062	1	1	1	n.s.	n.s.
DBT	Lipoamide acyltransferase component of branched-chain alpha-keto acid dehydrogenase complex, mitochondrial	P11182	1586.26	QTGAILPPSPK	S	9			S220		0.848394	0.804238	0.728485	0.927202	0	n.d.	0	n.s.	n.s.
BCR	Breakpoint cluster region protein	P11274	793.447	RQSILFSTEV	S	3			S1264		0.664755	0.454754	0.973225	0.654681	0	n.d.	0	2.329	1.355
BCR	Breakpoint cluster region protein	P11274	793.447	VSPSPTTYR	S	4			S356		0.770348	0.823437	0.778371	0.741943	0	n.d.	0	n.s.	n.s.
SPTB	Spectrin beta chain, erythrocytic	P11277	3864.32	LSSSWESLQPEPSHPY	S	4			S2125		0.749019	0.738295	0.917617	0.98913	1	0	0	n.s.	n.s.
SPTB	Spectrin beta chain, erythrocytic	P11277	3864.32	ELPEDVGLDASTAESFHR	S	11			S1829		0.834796	0.758095	1.00078	0.76894	0	n.d.	0	n.s.	n.s.
UBL4A	Ubiquitin-like protein 4A	P11441	2541.76	LADSPPPQVWQLISK	S	4			S90		0.789777	0.829197	0.819677	0.910718	0	n.d.	0	n.s.	n.s.
F5	Coagulation factor V	P12259	8321.97	LLSLGAGEFKSQEHAK	S	11			S859		0.789872	0.834405	0.481781	0.768589	1	0	0	n.s.	n.s.
F5	Coagulation factor V	P12259	8321.97	SSSPELSEMLEYDR	S	2			S1149		0.958405	0.818268	0.909318	0.816901	1	0	0	3.092	2.77
F5	Coagulation factor V	P12259	8321.97	LLSLGAGEFK	S	3			S851		0.898821	0.820034	0.875822	1.06602	0	n.d.	0	n.s.	n.s.
F5	Coagulation factor V	P12259	8321.97	CIPDDDEDSYEIFEPPESTVMATR	S	9			S692		0.844036	1.06741	0.837434	0.848238	1	0	0	n.s.	n.s.
FCGR2A	Low affinity immunoglobulin gamma Fc region receptor II-a	P12318	986.148	QLEETNNDYETADGGYMTLNPR	T	18			T290		0.820217	0.859468	0.765127	0.919279	1	0	0	n.s.	n.s.
SRC	Proto-oncogene tyrosine-protein kinase Src	P12931	19972	SLEPAENVHGAGGGAFPASQTPSKPASADGHR	S	1			S17		0.877132	0.635274	1.13218	0.741544	0	n.d.	0	8.132	2.77
SRC	Proto-oncogene tyrosine-protein kinase Src	P12931	19972	TETDLSFK	S	6			S104		0.920558	0.763915	0.855534	0.724564	1	0	0	n.s.	n.s.
SRC	Proto-oncogene tyrosine-protein kinase Src	P12931	19972	LFGGFNSSDTVTSPQR	S	7			S69		0.887847	0.775237	0.786605	0.775214	1	0	0	n.s.	n.s.
SRC	Proto-oncogene tyrosine-protein kinase Src	P12931	19972	LFGGFNSSDTVTSPQR	S	13			S75		0.790459	0.67315	0.796719	0.916819	1	0	0	n.s.	n.s.
SRC	Proto-oncogene tyrosine-protein kinase Src	P12931	19972	LFGGFNSSDTVTSPQR	T	10			T72		0.779157	0.736655	0.841924	0.870045	1	0	0	n.s.	n.s.
GP1BB	Platelet glycoprotein Ib beta chain	P13224	48996.7	LSLTDPLVAER	S	2			S191		0.995904	0.830879	1.12661	1.1554	1	0	0	4.295	2.77
GP1BB	Platelet glycoprotein Ib beta chain	P13224	48996.7	AAARLSLTDPLVAERAGTDES	S	6			S191		0.845505	8.29052	0.542031	3.29921	1	0	0	4.295	2.77
GP1BB	Platelet glycoprotein Ib beta chain	P13224	48996.7	AAARLSLTDPLVAER	S	6			S191		0.894788	1.21882	0.731241	1.14932	1	0	0	4.295	2.77
GP1BB	Platelet glycoprotein Ib beta chain	P13224	48996.7	LSLTDPLVAER	T	4			T193		0.855239	0.78602	0.7934	0.7663	1	0	0	n.s.	n.s.
GP1BB	Platelet glycoprotein Ib beta chain	P13224	48996.7	AAARLSLTDPLVAER	T	8			T193		0.864482	1.02699	0.729617	1.02423	1	0	0	n.s.	n.s.
GP1BB	Platelet glycoprotein Ib beta chain	P13224	48996.7	LSLTDPLVAER	S	2	T	4	S191	T193	0.779362	0.527728	1.22284	0.894168	1	0	0	4.295	2.77
GP1BB	Platelet glycoprotein Ib beta chain	P13224	48996.7	AAARLSLTDPLVAER	S	6	T	8	S191	T193	0.873058	0.871164	0.85666	0.844635	1	0	0	4.295	2.77
KRT13	Keratin, type I cytoskeletal 13	P13646	*membr	MIGFPSSAGSVSPR	S	12			S427		0.698141	0.647333	1.40132	0.526864	1	-1	0	n.s.	n.s.
ALAD	Delta-aminolevulinic acid dehydratase	P13716	12259.4	DAAKSSPAFGDRR	S	6			S215		0.683815	1.0686	0.530298	0.842141	1	0	0	n.s.	n.s.
APEH	Acylamino-acid-releasing enzyme	P13798	2355.07	ALDVSASDDEIAR	S	7			S187		0.877233	0.831086	0.676486	0.788328	1	0	0	n.s.	n.s.
GYS1	Glycogen [starch] synthase, muscle	P13807	1219.13	LYESLLVGSLPDMNK	S	4			S407		0.835545	0.665855	1.11766	0.939153	0	n.d.	0	n.s.	n.s.
PRKAR2A	cAMP-dependent protein kinase type II-alpha regulatory subunit	P13861	3479.02	RVSVCAETYNPDEEEEDTDPR	S	3			S99		0.855876	0.884306	0.841352	0.886087	1	0	0	6.246	2.77
PRKAR2A	cAMP-dependent protein kinase type II-alpha regulatory subunit	P13861	3479.02	VADAKGDSESEEDEDLEVPVPSR	S	8	S	10	S78	S80	1.25504	1.14612	0.623383	0.66395	1	0	0	n.s.	n.s.
HCLS1	Hematopoietic lineage cell-specific protein	P14317	1577.52	KISSEAWPPVGTPPSSESEPVR	T	12			T308		0.968143	1.16992	0.706856	0.786812	0	n.d.	0	n.s.	n.s.
PKM	Pyruvate kinase PKM	P14618	57121.9	LDIDSPPITAR	S	5			S37		0.829825	0.832306	0.754829	0.807066	1	0	0	n.s.	n.s.
PKM	Pyruvate kinase PKM	P14618	57121.9	TATESFASDPILYRPVAVALDTK	S	8			S100		0.780817	0.581738	0.70061	0.673039	0	n.d.	0	n.s.	n.s.
BRAF	Serine/threonine-protein kinase B-raf	P15056	874.92	GDGGSTTGLSATPPASLPGSLTNVK	T	12			T401		0.82317	0.669903	0.74556	0.704995	0	n.d.	0	n.s.	n.s.
BRAF	Serine/threonine-protein kinase B-raf	P15056	874.92	SASEPSLNR	S	3			S729		0.710719	0.699725	0.936545	0.974988	0	n.d.	0	n.s.	n.s.
BRAF	Serine/threonine-protein kinase B-raf	P15056	874.92	SSSAPNVHINTIEPVNIDDLIR	S	3			S365		0.803298	0.729985	0.858599	0.774625	1	0	0	3.249	2.77
BRAF	Serine/threonine-protein kinase B-raf	P15056	874.92	ALQKSPGPQR	S	5			S419		0.822311	0.751657	0.752698	1.09077	0	n.d.	0	n.s.	n.s.
UCHL3	Ubiquitin carboxyl-terminal hydrolase isozyme L3	P15374	2113.49	FLEESVSMSPEER	S	9			S130		0.818301	0.778574	0.86972	0.856348	1	0	0	n.s.	n.s.
SELP	P-selectin	P16109	8917.05	CPLNPHSHLGTYGVFTNAAFDPSP	T	11			T817		0.914966	0.678213	1.21517	0.798352	1	0	0	n.s.	n.s.
SPN	Leukosialin	P16150	1134.04	QGSLAMEELK	S	3			S355		1.05331	1.7741	0.81311	1.83859	1	1	1	4.297	2.77
SPN	Leukosialin	P16150	1134.04	TGALVLSR	S	7			S291		0.67134	0.922374	0.795575	0.731781	0	n.d.	0	n.s.	n.s.
SPN	Leukosialin	P16150	1134.04	RPTLTTFFGR	T	3			T341		2.05522	4.67249	1.32085	5.48543	1	1	1	6.676	2.77
ANK1	Ankyrin-1	P16157	1910.56	RRTPTPLALR	T	3	T	5	T1378	T1380	0.84993	0.661236	0.40955	0.451984	1	0	0	5.584	2.77
ANK1	Ankyrin-1	P16157	1910.56	ITHSPTVSQVTER	S	4			S1686		0.819035	0.819655	0.709391	0.874466	1	0	0	n.s.	n.s.
ANK1	Ankyrin-1	P16157	1910.56	LGYISVTDVLK	S	5			S781		0.689658	0.651321	0.613618	0.658907	0	n.d.	0	n.s.	n.s.
ANK1	Ankyrin-1	P16157	1910.56	EADAATSFLR	S	7			S15		0.814748	0.914628	0.898598	0.890071	0	n.d.	0	n.s.	n.s.
ANK1	Ankyrin-1	P16157	1910.56	LDQVVESPAIPR	S	7			S856		0.826462	0.760191	0.807986	0.770851	1	0	0	n.s.	n.s.
ANK1	Ankyrin-1	P16157	1910.56	RTPTPLALR	T	2			T1378		0.692256	0.813098	0.697018	0.81123	1	0	0	5.584	2.77
ANK1	Ankyrin-1	P16157	1910.56	TPTPLALR	T	3			T1380		0.79517	0.673645	0.895862	0.716834	1	0	0	3.184	2.77
PECAM1	Platelet endothelial cell adhesion molecule	P16284	9435.19	DTETVYSEVR	T	4			T711		0.950398	0.740576	0.974959	0.788757	1	0	0	n.s.	n.s.
PECAM1	Platelet endothelial cell adhesion molecule	P16284	9435.19	DTETVYSEVRK	S	7			S714		0.889756	0.913269	0.578702	0.76423	1	0	0	n.s.	n.s.
PECAM1	Platelet endothelial cell adhesion molecule	P16284	9435.19	AVPDAVESRYSR	S	8			S726		0.829913	0.908447	0.644752	0.803712	0	n.d.	0	n.s.	n.s.
PECAM1	Platelet endothelial cell adhesion molecule	P16284	9435.19	KDTETVYSEVR	S	8			S714		0.865006	0.648636	0.903098	0.698081	1	0	0	n.s.	n.s.
PECAM1	Platelet endothelial cell adhesion molecule	P16284	9435.19	TEGSLDGT	S	4			S734		0.84289	0.556829	1.0042	0.858362	1	0	0	2.674	1.355
PECAM1	Platelet endothelial cell adhesion molecule	P16284	9435.19	AVPDAVESRYSR	S	11			S729		0.798486	0.936947	0.524065	0.799162	1	0	0	1.947	1.355
PECAM1	Platelet endothelial cell adhesion molecule	P16284	9435.19	KDTETVYSEVR	T	3			T709		0.852244	0.77516	0.908882	0.775502	0	n.d.	0	n.s.	n.s.
PECAM1	Platelet endothelial cell adhesion molecule	P16284	9435.19	DTETVYSEVR	Y	6			Y713		0.853185	0.765442	0.864153	0.82034	1	0	0	n.s.	n.s.
PECAM1	Platelet endothelial cell adhesion molecule	P16284	9435.19	KDTETVYSEVR	Y	7			Y713		0.929219	0.98232	0.708537	0.782387	1	0	0	n.s.	n.s.
NCK1	Cytoplasmic protein NCK1	P16333	2075.58	KPSVPDSASPADDSFVDPGER	S	3			S85		1.3928	2.88263	0.818039	2.21281	1	1	1	3.981	2.77
NCK1	Cytoplasmic protein NCK1	P16333	2075.58	RKPSVPDSASPADDSFVDPGER	S	4			S85		1.12608	2.41543	0.730012	1.79703	1	1	1	3.981	2.77
NCK1	Cytoplasmic protein NCK1	P16333	2075.58	LYDLNMPAYVK	Y	2			Y105		0.748295	0.979129	0.726064	0.788783	1	0	0	n.s.	n.s.
MGMT	Methylated-DNA--protein-cysteine methyltransferase	P16455	1466.41	GAGATSGSPPAGR	S	6			S199		0.924831	0.549871	1.69248	0.849872	0	n.d.	0	n.s.	n.s.
MGMT	Methylated-DNA--protein-cysteine methyltransferase	P16455	1466.41	GAGATSGSPPAGRN	S	8			S201		0.706478	0.842282	0.726178	0.912862	0	n.d.	0	n.s.	n.s.
ATP2A2	Sarcoplasmic/endoplasmic reticulum calcium ATPase 2	P16615	9009.36	EFDELNPSAQR	S	8			S663		0.900141	0.736044	0.842269	0.780172	1	0	0	n.s.	n.s.
ATP2A2	Sarcoplasmic/endoplasmic reticulum calcium ATPase 2	P16615	9009.36	AFTGREFDELNPSAQR	S	13			S663		0.774043	1.64314	0.29854	1.05992	1	0	0	n.s.	n.s.
PLCG2	1-phosphatidylinositol 4,5-bisphosphate phosphodiesterase gamma-2	P16885	1969.1	ADSIIR	S	3			S965		0.789071	0.496031	1.17025	1.13442	0	n.d.	0	n.s.	n.s.
PLCG2	1-phosphatidylinositol 4,5-bisphosphate phosphodiesterase gamma-2	P16885	1969.1	RNSISLR	S	3			S160		0.769067	0.680861	0.824629	0.815956	0	n.d.	0	6.238	2.77
STMN1	Stathmin	P16949	2650.03	RASGQAFELILSPR	S	12			S25		0.850065	0.932188	1.20603	0.919017	1	0	0	n.s.	n.s.
STMN1	Stathmin	P16949	2650.03	ASGQAFELILSPR	S	2			S16		0.778363	0.8849	0.603088	0.699797	1	0	0	4.127	2.77
STMN1	Stathmin	P16949	2650.03	RASGQAFELILSPR	S	3			S16		0.875255	0.899751	0.846492	0.844347	1	0	0	4.127	2.77
STMN1	Stathmin	P16949	2650.03	ASGQAFELILSPR	S	11			S25		0.864261	0.905815	0.707901	0.771991	1	0	0	n.s.	n.s.
PRKCA	Protein kinase C alpha type	P17252	1413.1	GQPVLTPPDQLVIANIDQSDFEGFSYVNPQFVHPILQSAV	T	6			T638		0.617489	0.464321	1.06971	0.761557	0	n.d.	0	n.s.	n.s.
PRKCA	Protein kinase C alpha type	P17252	1413.1	LGPAGNKVISPSEDR	S	10			S319		0.769183	1.34455	0.391891	0.919779	1	0	0	n.s.	n.s.
PRKCA	Protein kinase C alpha type	P17252	1413.1	VISPSEDR	S	3			S319		0.691379	0.401115	0.995244	0.776364	1	0	0	n.s.	n.s.
PRKCA	Protein kinase C alpha type	P17252	1413.1	STLNPQWNESFTFK	S	10			S226		0.963336	0.817772	0.752515	0.875372	1	0	0	n.s.	n.s.
CTPS1	CTP synthase 1	P17812	8712.57	SGSSSPDSEITELK	S	4			S574		0.783648	0.653548	0.903878	0.713979	1	0	0	n.s.	n.s.
CTPS1	CTP synthase 1	P17812	8712.57	GCRLSPR	S	5			S562		0.741048	1.17096	0.850354	0.94188	0	n.d.	0	n.s.	n.s.
TCP1	T-complex protein 1 subunit alpha	P17987	9241.82	HGSYEDAVHSGALND	S	3			S544		0.857236	0.90501	0.970908	0.895166	1	0	0	n.s.	n.s.
TCP1	T-complex protein 1 subunit alpha	P17987	9241.82	DDKHGSYEDAVHSGALND	S	6			S544		0.969754	0.925989	0.735268	0.840472	1	0	0	n.s.	n.s.
VCL	Vinculin	P18206	81103.9	ALASQLQDSLK	S	9			S579		0.740774	0.694121	0.940735	0.789748	1	0	0	n.s.	n.s.
VCL	Vinculin	P18206	81103.9	ALASQLQDSLKDLK	S	9			S579		0.805739	0.963599	0.538273	0.694231	1	0	0	n.s.	n.s.
VCL	Vinculin	P18206	81103.9	ALASIDSK	S	4			S272		0.693002	1.26841	0.834182	0.82609	0	n.d.	0	n.s.	n.s.
VCL	Vinculin	P18206	81103.9	ALASQLQDSLK	S	4			S574		0.830412	0.992093	0.695289	0.659198	0	n.d.	0	n.s.	n.s.
VCL	Vinculin	P18206	81103.9	LVQAAQMLQSDPYSVPAR	S	10			S97		0.835466	0.688622	0.897635	0.67804	0	n.d.	0	n.s.	n.s.
VCL	Vinculin	P18206	81103.9	ELTPQVVSAAR	T	3			T672		0.792183	0.803456	0.752642	0.782604	0	n.d.	0	n.s.	n.s.
VCL	Vinculin	P18206	81103.9	TDAGFTLR	T	6			T1123		0.869937	0.797763	0.93426	0.880503	1	0	0	n.s.	n.s.
VCL	Vinculin	P18206	81103.9	SLGEISALTSK	T	9			T442		0.789427	1.0686	0.721904	0.826203	0	n.d.	0	n.s.	n.s.
PTPRA	Receptor-type tyrosine-protein phosphatase alpha	P18433	1345.09	TEDVEPQSVPLLAR	S	8			S204		0.850064	0.771554	0.827478	0.861702	0	n.d.	0	n.s.	n.s.
PTPRA	Receptor-type tyrosine-protein phosphatase alpha	P18433	1345.09	QAGSHSNSFR	S	8			S189		0.895822	0.63504	0.794039	0.58716	0	n.d.	0	n.s.	n.s.
PTPRA	Receptor-type tyrosine-protein phosphatase alpha	P18433	1345.09	TEDVEPQSVPLLARSPSTNR	S	15			S211		0.89237	0.808784	0.881293	0.819149	0	n.d.	0	n.s.	n.s.
PTPRA	Receptor-type tyrosine-protein phosphatase alpha	P18433	1345.09	VVQEYIDAFSDYANFK	Y	12			Y798		0.82592	0.864179	0.651179	0.740812	1	0	0	n.s.	n.s.
PGAM1	Phosphoglycerate mutase 1	P18669	14523.9	HGESAWNLENR	S	4			S14		0.711044	0.733265	0.650123	0.781094	1	0	0	n.s.	n.s.
TFE3	Transcription factor E3	P19532		AASDPLLSSVSPAVSK	S	11			S556		0.866132	0.855521	0.87019	0.949373	1	0	0	n.s.	n.s.
SLC9A1	Sodium/hydrogen exchanger 1	P19634	1272.24	IPSAVSTVSMQNIHPK	S	6	S	9	S602	S605	0.902378	0.49583	0.939168	0.73962	1	0	0	n.s.	n.s.
SLC9A1	Sodium/hydrogen exchanger 1	P19634	1272.24	SLPSER	S	4			S616		0.736192	0.513524	0.99534	0.967877	0	n.d.	0	n.s.	n.s.
SLC9A1	Sodium/hydrogen exchanger 1	P19634	1272.24	EDLPVITIDPASPQSPESVDLVNEELK	T	7			T718		0.82733	0.594843	1.10575	0.751408	1	-1	0	n.s.	n.s.
SLC9A1	Sodium/hydrogen exchanger 1	P19634	1272.24	INNYLTVPAHKLDSPTMSR	S	14			S693		0.775608	1.0786	0.492694	0.942374	1	0	0	n.s.	n.s.
SLC9A1	Sodium/hydrogen exchanger 1	P19634	1272.24	LDSPTMSR	S	3			S693		0.732696	0.518064	1.04205	0.846649	1	0	0	n.s.	n.s.
SLC9A1	Sodium/hydrogen exchanger 1	P19634	1272.24	IGSDPLAYEPK	S	3			S703		0.912109	1.17328	0.790628	1.01887	1	0	0	n.s.	n.s.
SLC9A1	Sodium/hydrogen exchanger 1	P19634	1272.24	ETSSPGTDDVFTPAPSDSPSSQR	S	18			S785		1.03991	0.805399	0.76214	0.77037	1	-1	0	n.s.	n.s.
SLC9A1	Sodium/hydrogen exchanger 1	P19634	1272.24	SKETSSPGTDDVFTPAPSDSPSSQR	S	20			S785		0.887981	0.979333	0.494227	0.778125	1	-1	0	n.s.	n.s.
SLC9A1	Sodium/hydrogen exchanger 1	P19634	1272.24	INNYLTVPAHKLDSPTMSR	T	6			T685		0.798125	1.00555	0.610519	0.906515	0	n.d.	0	n.s.	n.s.
ITIH2	Inter-alpha-trypsin inhibitor heavy chain H2	P19823	731.142	SLPGESEEMMEEVDQVTLYSYK	S	6			S60		0.740651	0.865462	0.655245	0.705545	1	1	1	n.s.	n.s.
ATP2B1	Plasma membrane calcium-transporting ATPase 1	P20020	*membr	IEDSEPHIPLIDDTDAEDDAPTK	S	4			S1193		0.774812	0.905182	0.800599	0.735762	1	0	0	n.s.	n.s.
EIF2S2	Eukaryotic translation initiation factor 2 subunit 2	P20042	1841.62	IESDVQEPTEPEDDLDIMLGNK	T	9			T111		0.866125	0.816742	0.908935	0.655876	0	n.d.	0	n.s.	n.s.
M6PR	Cation-dependent mannose-6-phosphate receptor	P20645	1668.16	GVGDDQLGEESEERDDHLLPM	S	11			S267		0.769562	0.73434	0.770489	0.7771	1	0	0	n.s.	n.s.
RASA1	Ras GTPase-activating protein 1	P20936	2921.05	EIYNTIR	T	5			T462		0.728947	0.840783	0.74461	0.742898	0	n.d.	0	n.s.	n.s.
CSRP1	Cysteine and glycine-rich protein 1	P21291	19957.9	GYGYGQGAGTLSTDKGESLGIK	T	10			T79		0.829367	0.754849	0.763072	0.779184	0	n.d.	0	n.s.	n.s.
CSRP1	Cysteine and glycine-rich protein 1	P21291	19957.9	GFGFGQGAGALVHSE	S	14			S192		0.890853	0.805509	0.751797	0.807462	1	0	0	n.s.	n.s.
FLNA	Filamin-A	P21333	87673.3	RLTVSSLQESGLK	T	3	S	6	T2336	S2339	0.831985	0.941895	0.808958	0.893214	1	1	1	6.6	2.77
FLNA	Filamin-A	P21333	87673.3	AGQSAAGAAPGGGVDTR	S	4			S11		0.764217	0.918845	0.75041	0.857432	0	n.d.	0	n.s.	n.s.
FLNA	Filamin-A	P21333	87673.3	IKVSGLGEK	S	4			S977		0.798217	0.750936	0.655725	0.670821	1	0	0	n.s.	n.s.
FLNA	Filamin-A	P21333	87673.3	LTVSSLQESGLK	S	4			S2338		0.819479	0.639837	0.78778	0.625741	1	1	0	n.s.	n.s.
FLNA	Filamin-A	P21333	87673.3	RLTVSSLQESGLK	S	6			S2339		0.839998	0.822227	0.690482	0.684759	1	1	0	n.s.	n.s.
FLNA	Filamin-A	P21333	87673.3	VKESITRR	T	6			T2145		0.65437	0.734147	0.6011	0.798309	0	n.d.	0	n.s.	n.s.
FLNA	Filamin-A	P21333	87673.3	FADQHVPGSPFSVK	S	9			S2128		0.870379	0.848284	0.763965	0.884213	0	n.d.	0	n.s.	n.s.
FLNA	Filamin-A	P21333	87673.3	RAPSVANVGSHCDLSLK	S	10			S2158		0.535072	0.287308	0.576499	0.303017	1	0	0	n.s.	n.s.
FLNA	Filamin-A	P21333	87673.3	CSGPGLSPGMVR	S	2			S1454		0.811863	1.0984	0.790966	0.914803	0	n.d.	0	n.s.	n.s.
FLNA	Filamin-A	P21333	87673.3	VGSAADIPINISETDLSLLTATVVPPSGR	S	3			S1967		0.913723	0.703449	0.946183	0.787861	1	-1	1	n.s.	n.s.
FLNA	Filamin-A	P21333	87673.3	APSVANVGSHCDLSLK	S	3			S2152		0.955307	0.422487	1.16774	0.663403	1	0	0	4.97	2.77
FLNA	Filamin-A	P21333	87673.3	VKESITRR	S	4			S2143		0.654118	0.750536	0.59465	0.805235	0	n.d.	0	n.s.	n.s.
FLNA	Filamin-A	P21333	87673.3	YAPSEAGLHEMDIR	S	4			S1835		0.816252	0.807965	0.8271	0.842078	1	0	0	n.s.	n.s.
FLNA	Filamin-A	P21333	87673.3	SPFSVAVSPSLDLSK	S	4			S962		0.83874	0.869762	0.725191	0.7176	0	n.d.	0	n.s.	n.s.
FLNA	Filamin-A	P21333	87673.3	RAPSVANVGSHCDLSLK	S	4			S2152		1.02893	0.505301	1.04577	0.742145	1	0	0	4.97	2.77
FLNA	Filamin-A	P21333	87673.3	LTVSSLQESGLK	S	5			S2339		0.907207	0.572739	0.969463	0.677807	1	1	0	n.s.	n.s.
FLNA	Filamin-A	P21333	87673.3	CSGPGLSPGMVR	S	7			S1459		0.816479	1.12382	0.835919	0.911532	1	0	0	n.s.	n.s.
FLNA	Filamin-A	P21333	87673.3	SPFSVAVSPSLDLSK	S	8			S966		0.762393	0.843204	0.602951	0.763597	1	0	0	n.s.	n.s.
FLNA	Filamin-A	P21333	87673.3	SPFSVAVSPSLDLSK	S	10			S968		0.83174	0.854894	0.698445	0.695694	1	0	0	n.s.	n.s.
FLNA	Filamin-A	P21333	87673.3	AFGPGLQGGSAGSPAR	S	10			S1081		1.04455	1.00736	0.653546	0.81135	1	0	0	n.s.	n.s.
FLNA	Filamin-A	P21333	87673.3	VTAQGPGLEPSGNIANK	S	11			S394		1.0152	1.01775	1.11224	0.980591	1	0	0	n.s.	n.s.
FLNA	Filamin-A	P21333	87673.3	AFGPGLQGGSAGSPAR	S	13			S1084		0.844743	0.840732	0.729022	0.801197	1	0	0	n.s.	n.s.
FLNA	Filamin-A	P21333	87673.3	IPEISIQDMTAQVTSPSGK	S	15			S2180		0.901615	0.608396	0.946785	0.636986	1	0	0	n.s.	n.s.
FLNA	Filamin-A	P21333	87673.3	FNEEHIPDSPFVVPVASPSGDAR	S	17			S2327		0.897567	0.818217	0.83563	0.883815	1	0	0	n.s.	n.s.
FLNA	Filamin-A	P21333	87673.3	FNEEHIPDSPFVVPVASPSGDARR	S	19			S2329		0.838641	1.16521	0.977845	1.24331	1	0	0	n.s.	n.s.
FLNA	Filamin-A	P21333	87673.3	FNEEHIPDSPFVVPVASPSGDAR	S	19			S2329		0.871792	0.916496	0.991504	0.872682	1	0	0	n.s.	n.s.
FLNA	Filamin-A	P21333	87673.3	RLTVSSLQESGLK	T	3			T2336		1.18111	3.61926	0.524109	2.09868	1	1	1	6.6	2.77
FLNA	Filamin-A	P21333	87673.3	APSVANVGSHCDLSLK	S	3	S	9	S2152	S2158	0.942055	0.456924	1.09296	0.736748	1	0	0	4.97	2.77
FLNA	Filamin-A	P21333	87673.3	RAPSVANVGSHCDLSLK	S	4	S	10	S2152	S2158	1.01885	0.510052	1.03734	0.781209	1	0	0	4.97	2.77
TNFAIP3	Tumor necrosis factor alpha-induced protein 3	P21580		HFAAASGKVSPTASR	S	10			S645		0.827215	0.802887	0.747056	0.723273	0	n.d.	0	n.s.	n.s.
TBXA2R	Thromboxane A2 receptor	P21731	*TiO2	SLSLQPQLTQR	T	9			T337		0.40251	0.312424	0.419754	0.309611	0	n.d.	0	n.s.	n.s.
TBXA2R	Thromboxane A2 receptor	P21731	*TiO2	SLSLQPQLTQR	S	1			S329		0.857517	0.877621	0.784979	0.832134	1	1	0	2.897	2.77
TBXA2R	Thromboxane A2 receptor	P21731	*TiO2	SLSLQPQLTQR	S	3			S331		1.12982	1.1749	0.944182	1.31716	1	1	0	3.784	2.77
VDAC1	Voltage-dependent anion-selective channel protein 1	P21796	9991.41	LTFDSSFSPNTGKK	S	8			S104		0.797255	0.881495	0.505405	0.73431	1	0	0	n.s.	n.s.
VDAC1	Voltage-dependent anion-selective channel protein 1	P21796	9991.41	LTFDSSFSPNTGK	S	8			S104		0.892326	0.725775	1.16816	0.732438	1	0	0	n.s.	n.s.
KCNA3	Potassium voltage-gated channel subfamily A member 3	P22001	<500	LSLLRSPPPPSAR	S	6			S10		0.820749	0.729057	0.69747	0.702491	0	n.d.	0	n.s.	n.s.
OSBP	Oxysterol-binding protein 1	P22059	2154.82	GDMSDEDDENEFFDAPEIITMPENLGHKR	S	4			S351		0.708616	1.04759	0.565969	0.796007	1	0	0	n.s.	n.s.
OSBP	Oxysterol-binding protein 1	P22059	2154.82	GDMSDEDDENEFFDAPEIITMPENLGHK	S	4			S351		0.70769	0.5586	0.889427	0.585331	1	0	0	n.s.	n.s.
CBL	E3 ubiquitin-protein ligase CBL	P22681	1734.82	VERPPSPFSMAPQASLPPVPPR	S	6			S483		0.842256	0.713329	0.972109	0.828987	1	0	0	n.s.	n.s.
PRKACB	cAMP-dependent protein kinase catalytic subunit beta	P22694	9614.57	GSGDTSNFDDYEEEDIRVSITEK	S	19			S339		0.867436	0.713981	0.677602	0.660855	1	0	0	n.s.	n.s.
PRKACB	cAMP-dependent protein kinase catalytic subunit beta	P22694	9614.57	FRGSGDTSNFDDYEEEDIRVSITEK	S	21			S339		0.857509	1.36061	0.364052	0.936761	1	0	0	n.s.	n.s.
RPS6KB1	Ribosomal protein S6 kinase beta-1	P23443	<500	FIGSPR	S	4			S441		0.677295	0.629078	0.985989	0.934371	0	n.d.	0	n.s.	n.s.
RPS6KB1	Ribosomal protein S6 kinase beta-1	P23443	<500	RFIGSPR	S	5			S441		0.996884	0.843408	0.621101	0.864432	0	n.d.	0	n.s.	n.s.
CFL1	Cofilin-1	P23528	244212	ASGVAVSDGVIK	S	2			S3		0.845022	0.9098	0.765383	0.82161	0	n.d.	0	n.s.	n.s.
CFL1	Cofilin-1	P23528	244212	LGGSAVISLEGKPL	S	4			S156		0.848342	0.919864	0.629613	0.742518	1	0	0	n.s.	n.s.
EIF4B	Eukaryotic translation initiation factor 4B	P23588	244212	ERHPSWR	S	5			S406		0.75238	0.850651	0.723577	0.880464	1	0	0	3.857	2.77
EIF4B	Eukaryotic translation initiation factor 4B	P23588	244212	LPREPSNPER	S	6			S131		0.843771	0.893001	0.836984	0.871967	0	n.d.	0	n.s.	n.s.
EIF4B	Eukaryotic translation initiation factor 4B	P23588	244212	AASIFGGAKPVDTAAR	S	3			S359		0.911629	1.91623	0.836884	1.29046	0	n.d.	0	3.086	2.77
EIF4B	Eukaryotic translation initiation factor 4B	P23588	244212	ARPATDSFDDYPPR	S	7			S207		0.74391	0.741027	0.690816	0.644435	0	n.d.	0	n.s.	n.s.
EEF1B2	Elongation factor 1-beta	P24534	6045.43	DDDDIDLFGSDDEEESEEAKR	S	10			S106		0.859318	1.02608	0.587529	0.601469	1	-1	1	n.s.	n.s.
TNC	Tenascin	P24821		LLETVEYNISGAER	T	4			T1481		0.878884	0.812803	0.983034	1.43054	0	n.d.	0	n.s.	n.s.
GRK2	Beta-adrenergic receptor kinase 1	P25098	1408.86	NKPRSPVVELSK	S	5			S670		0.805955	0.595577	0.826945	0.703459	1	0	0	n.s.	n.s.
PTAFR	Platelet-activating factor receptor	P25105	*membr	ATTDTVTEVVVPFNQIPGNSLKN	S	20			S339		0.85295	0.817143	0.763311	0.833901	0	n.d.	0	n.s.	n.s.
F2R	Proteinase-activated receptor 1	P25116	*membr	MDTCSSNLNNSIYKK	S	11			S418		0.646627	0.7717	0.437019	0.431288	1	-1	1	n.s.	n.s.
PSMA3	Proteasome subunit alpha type-3	P25788	4249.92	ESLKEEDESDDDNM	S	9			S250		0.880505	0.922419	0.62788	0.664032	1	0	0	n.s.	n.s.
CD40	Tumor necrosis factor receptor superfamily member 5	P25942	1316.47	ESRISVQER	S	5			S272		0.88021	0.694594	0.993762	0.89415	0	n.d.	0	3.124	2.77
MSN	Moesin	P26038	34798.1	EALLQASRDQK	S	7			S407		0.760143	0.925186	0.484694	0.730771	1	0	0	n.s.	n.s.
MSN	Moesin	P26038	34798.1	IDEFESM	S	6			S576		0.861147	0.744445	0.858468	0.75895	0	n.d.	0	n.s.	n.s.
MSN	Moesin	P26038	34798.1	EALLQASR	S	7			S407		0.774061	0.753763	1.10186	0.858646	1	0	0	n.s.	n.s.
MSN	Moesin	P26038	34798.1	QRIDEFESM	S	8			S576		0.84036	0.872577	0.65036	0.867995	0	n.d.	0	n.s.	n.s.
MSN	Moesin	P26038	34798.1	ALTSELANAR	T	3			T526		0.846456	0.734293	0.876481	0.70524	1	0	0	n.s.	n.s.
STOM	Erythrocyte band 7 integral membrane protein	P27105	81620.6	HTRDSEAQRLPDSFK	S	5			S10		1.14345	1.20518	0.798925	1.13749	1	0	1	3.273	2.77
STOM	Erythrocyte band 7 integral membrane protein	P27105	81620.6	EASMVITESPAALQLR	S	9			S244		0.845038	0.690113	0.921932	0.760297	0	n.d.	0	n.s.	n.s.
MARK3	MAP/microtubule affinity-regulating kinase 3	P27448	?	GIAPASPMLGNASNPNK	S	6			S469		0.875965	0.698223	0.903897	0.759944	0	n.d.	0	n.s.	n.s.
MARK3	MAP/microtubule affinity-regulating kinase 3	P27448	?	GIAPASPMLGNASNPNKADIPER	S	6			S469		0.910489	0.946322	0.900299	0.89655	0	n.d.	0	n.s.	n.s.
MARK3	MAP/microtubule affinity-regulating kinase 3	P27448	?	RNTYVCSER	T	3			T507		0.874078	1.63894	0.729025	1.41101	0	n.d.	0	5.311	2.77
CAD	CAD protein	P27708	1707.32	IHRASDPGLPAEEPKEK	S	5			S1859		1.20422	1.69379	0.509983	0.819694	1	0	0	2.849	2.77
CAD	CAD protein	P27708	1707.32	IHRASDPGLPAEEPK	S	5			S1859		1.14558	0.988854	0.823612	0.850389	1	0	0	2.849	2.77
MAP4	Microtubule-associated protein 4	P27816	1709.06	DMESPTKLDVTLAK	S	4			S280		0.839804	0.917423	0.557473	0.712704	1	0	0	n.s.	n.s.
MAP4	Microtubule-associated protein 4	P27816	1709.06	DMSPLSETEMALGKDVTPPPETEVVLIK	T	8			T512		0.784221	0.912258	0.641393	0.741144	0	n.d.	0	n.s.	n.s.
MAP4	Microtubule-associated protein 4	P27816	1709.06	VGSTENIK	S	3			S941		0.737933	0.488653	1.17175	0.669057	0	n.d.	0	n.s.	n.s.
MAP4	Microtubule-associated protein 4	P27816	1709.06	VGSLDNVGHLPAGGAVK	S	3			S1073		0.753718	0.676902	0.634754	0.709454	1	0	0	n.s.	n.s.
MAP4	Microtubule-associated protein 4	P27816	1709.06	ETERASPIK	S	6			S358		0.735509	0.382812	1.00787	0.601893	0	n.d.	0	n.s.	n.s.
MAP4	Microtubule-associated protein 4	P27816	1709.06	DVTPPPETEVVLIK	T	3			T521		0.860567	0.814395	0.802006	0.771892	1	0	0	n.s.	n.s.
CANX	Calnexin	P27824	10357.3	QKSDAEEDGGTVSQEEEDR	S	3			S554		0.860119	0.638316	1.09766	0.643675	1	-1	1	n.s.	n.s.
CANX	Calnexin	P27824	10357.3	AEEDEILNRSPR	S	10			S583		0.855222	0.858398	0.751264	0.75715	1	0	0	n.s.	n.s.
CANX	Calnexin	P27824	10357.3	SDAEEDGGTVSQEEEDRKPK	S	11			S564		0.711588	0.779689	0.700075	0.694062	1	0	0	n.s.	n.s.
CANX	Calnexin	P27824	10357.3	QKSDAEEDGGTVSQEEEDR	S	13			S564		0.850781	0.712595	0.847372	0.623677	1	0	0	n.s.	n.s.
CANX	Calnexin	P27824	10357.3	QKSDAEEDGGTVSQEEEDR	S	3	S	13	S554	S564	1.11546	0.558378	1.17898	0.689241	1	-1	1	n.s.	n.s.
ITPKB	Inositol-trisphosphate 3-kinase B	P27987	1400.49	RAVLSPGSVFSPGR	S	5	S	11	S43	S49	0.734526	0.751298	0.773427	0.828645	1	0	0	n.s.	n.s.
ITPKB	Inositol-trisphosphate 3-kinase B	P27987	1400.49	ALASVGPEEAR	S	4			S420		1.0084	1.04991	0.945799	0.919201	0	n.d.	0	n.s.	n.s.
ITPKB	Inositol-trisphosphate 3-kinase B	P27987	1400.49	RAVLSPGSVFSPGR	S	5			S43		0.83789	0.773115	0.736209	0.92299	1	0	0	n.s.	n.s.
ITPKB	Inositol-trisphosphate 3-kinase B	P27987	1400.49	VLVQGARSEER	S	8			S197		0.835371	0.730287	0.908385	0.877525	0	n.d.	0	n.s.	n.s.
ITPKB	Inositol-trisphosphate 3-kinase B	P27987	1400.49	RAVLSPGSVFSPGR	S	11			S49		1.01591	1.04032	0.713137	0.943522	1	0	0	n.s.	n.s.
ITPKB	Inositol-trisphosphate 3-kinase B	P27987	1400.49	CGSPTAMEIDKR	S	3			S269		0.725951	0.978602	0.715185	0.81074	1	0	0	n.s.	n.s.
ITPKB	Inositol-trisphosphate 3-kinase B	P27987	1400.49	ARSPSPCPFR	S	3			S174		0.772312	0.99233	0.779886	0.951835	1	0	0	2.965	2.77
ITPKB	Inositol-trisphosphate 3-kinase B	P27987	1400.49	SPSPCPFR	S	3			S176		0.950723	0.767094	0.993353	0.940966	0	n.d.	0	3.292	2.77
ITPKB	Inositol-trisphosphate 3-kinase B	P27987	1400.49	AVLSPGSVFSPGR	S	4			S43		0.868116	0.724225	0.858508	0.892148	1	0	0	n.s.	n.s.
ITPKB	Inositol-trisphosphate 3-kinase B	P27987	1400.49	GIPASPR	S	5			S264		0.86606	0.628074	1.12267	1.24027	1	0	0	n.s.	n.s.
ITPKB	Inositol-trisphosphate 3-kinase B	P27987	1400.49	AVLSPGSVFSPGR	S	10			S49		0.858842	0.631026	1.01798	0.759796	1	0	0	n.s.	n.s.
ITPKB	Inositol-trisphosphate 3-kinase B	P27987	1400.49	GASFLFPPAESLSPEEPR	S	13			S65		0.845663	0.660889	1.00723	0.91569	1	0	0	n.s.	n.s.
ITPKB	Inositol-trisphosphate 3-kinase B	P27987	1400.49	SGGGPGPSGSETPPPPR	T	12			T33		0.876107	0.871915	0.880876	0.875883	1	-1	0	n.s.	n.s.
ITPKB	Inositol-trisphosphate 3-kinase B	P27987	1400.49	SGGGPGPSGSETPPPPRR	T	12			T33		0.976443	0.897631	0.837787	0.839118	1	-1	0	n.s.	n.s.
ITPKB	Inositol-trisphosphate 3-kinase B	P27987	1400.49	ARSPSPCPFR	S	3	S	5	S174	S176	0.773888	0.840417	0.902533	0.999849	0	n.d.	0	2.965	2.77
ITPKB	Inositol-trisphosphate 3-kinase B	P27987	1400.49	AVLSPGSVFSPGR	S	4	S	10	S43	S49	0.860847	0.405133	1.10054	0.909597	1	0	0	n.s.	n.s.
PSMA5	Proteasome subunit alpha type-5	P28066	5375.78	GVNTFSPEGR	S	6			S16		0.77081	0.720032	0.801792	0.788154	0	n.d.	0	n.s.	n.s.
PSMA5	Proteasome subunit alpha type-5	P28066	5375.78	ITSPLMEPSSIEK	S	3			S56		0.799529	0.85923	0.756527	0.932563	1	0	0	n.s.	n.s.
HTR2A	5-hydroxytryptamine receptor 2A	P28223		LASFSFLPQSSLSSEK	S	14			S291		0.686218	0.692214	0.928514	0.740039	0	n.d.	0	n.s.	n.s.
HTR2A	5-hydroxytryptamine receptor 2A	P28223		SIHREPGSYTGR	S	1			S298		0.656397	0.631726	0.983622	0.755314	0	n.d.	0	n.s.	n.s.
HTR2A	5-hydroxytryptamine receptor 2A	P28223		LASFSFLPQSSLSSEK	S	3			S280		0.839933	1.08595	0.942454	1.31469	0	n.d.	0	n.s.	n.s.
SSFA2	Sperm-specific antigen 2	P28290	931.411	SQSLPTTLLSPVR	S	1			S737		0.822647	0.79756	0.704578	0.803866	0	n.d.	0	2.932	2.77
SSFA2	Sperm-specific antigen 2	P28290	931.411	SQSLPTTLLSPVR	S	3			S739		0.955082	0.88313	0.895697	0.875806	1	0	0	3.557	2.77
SSFA2	Sperm-specific antigen 2	P28290	931.411	SLASIEAK	S	4			S668		0.670542	0.808336	0.512315	0.6383	1	-1	1	n.s.	n.s.
SSFA2	Sperm-specific antigen 2	P28290	931.411	RSQSLPTTLLSPVR	S	4			S739		0.908741	0.941884	0.840042	0.925477	1	0	0	3.557	2.77
SSFA2	Sperm-specific antigen 2	P28290	931.411	TPLGASLDEQSSSTLK	S	6			S92		0.696296	0.72878	0.570944	0.563859	0	n.d.	0	n.s.	n.s.
MAPK1	Mitogen-activated protein kinase 1	P28482	7222.54	VADPDHDHTGFLTEYVATR	Y	15			Y187		0.92019	1.23351	0.907306	1.09199	0	n.d.	0	n.s.	n.s.
IMPA1	Inositol monophosphatase 1	P29218	7207.15	SLLVTELGSSRTPETVR	T	12			T168		0.956721	0.805284	0.814644	0.77932	1	0	0	n.s.	n.s.
PTPN6	Tyrosine-protein phosphatase non-receptor type 6	P29350	8916.06	DLSGLDAETLLK	S	3			S10		0.856117	0.969058	1.02364	0.846332	0	n.d.	0	n.s.	n.s.
SHC1	SHC-transforming protein 1	P29353	775.83	HGSFVNKPTR	S	3			S139		0.786796	0.836315	0.60217	0.801978	1	0	0	n.s.	n.s.
SHC1	SHC-transforming protein 1	P29353	775.83	ELFDDPSYVNVQNLDK	S	7			S426		0.855216	0.858187	0.674873	0.673045	0	n.d.	0	n.s.	n.s.
EEF1D	Elongation factor 1-delta	P29692	5725.33	ATAPQTQHVSPMR	S	10			S133		0.814497	0.874851	0.748808	0.905766	1	0	0	n.s.	n.s.
PRDX6	Peroxiredoxin-6	P30041	31837.5	DFTPVCTTELGR	T	3			T44		0.798332	1.08226	0.918806	1.02252	1	0	0	n.s.	n.s.
FCER1G	High affinity immunoglobulin epsilon receptor subunit gamma	P30273	8171.21	SDGVYTGLSTR	S	9			S69		0.677204	0.75757	0.627622	0.590654	1	-1	0	n.s.	n.s.
FCER1G	High affinity immunoglobulin epsilon receptor subunit gamma	P30273	8171.21	NQETYETLK	T	4			T75		0.677662	0.647786	0.66067	0.548099	1	-1	0	n.s.	n.s.
FCER1G	High affinity immunoglobulin epsilon receptor subunit gamma	P30273	8171.21	SDGVYTGLSTR	T	6			T66		0.726087	0.589787	0.755015	0.755342	1	-1	0	n.s.	n.s.
FCER1G	High affinity immunoglobulin epsilon receptor subunit gamma	P30273	8171.21	NQETYETLK	T	7			T78		0.669495	0.616395	0.748885	0.582091	1	-1	0	n.s.	n.s.
FCER1G	High affinity immunoglobulin epsilon receptor subunit gamma	P30273	8171.21	NQETYETLKHEKPPQ	T	7			T78		0.673774	0.779144	0.392064	0.525767	1	-1	0	n.s.	n.s.
FCER1G	High affinity immunoglobulin epsilon receptor subunit gamma	P30273	8171.21	SDGVYTGLSTR	Y	5			Y65		0.959794	0.829441	0.855788	0.866022	1	0	0	n.s.	n.s.
PPIF	Peptidyl-prolyl cis-trans isomerase F, mitochondrial	P30405	19114.2	SIYGSRFPDENFTLK	S	5			S123		0.821269	0.848085	0.601966	0.792378	0	n.d.	0	n.s.	n.s.
NMT1	Glycylpeptide N-tetradecanoyltransferase 1	P30419	1212.6	GGLSPANDTGAK	S	4			S47		0.670915	0.756829	0.703195	0.807802	1	0	0	n.s.	n.s.
CLIP1	CAP-Gly domain-containing linker protein 1	P30622	1897.01	TASESISNLSEAGSIK	S	5			S195		0.843747	0.776857	0.650289	0.707723	1	0	0	n.s.	n.s.
CLIP1	CAP-Gly domain-containing linker protein 1	P30622	1897.01	TASESISNLSEAGSIK	S	10			S200		0.77837	0.656216	0.60052	0.642818	0	n.d.	0	n.s.	n.s.
CLIP1	CAP-Gly domain-containing linker protein 1	P30622	1897.01	KVQAEDEANGLQTTPASR	S	17			S143		0.892338	0.897769	0.720162	0.8321	1	0	0	n.s.	n.s.
CORO1A	Coronin-1A	P31146	23400	AAPEASGTPSSDAVSR	T	8			T424		0.729099	0.894062	0.928718	0.833762	0	n.d.	0	n.s.	n.s.
PRKAR2B	cAMP-dependent protein kinase type II-beta regulatory subunit	P31323	7633.29	RASVCAEAYNPDEEEDDAESR	S	3			S114		0.84731	0.902926	1.18358	0.849686	1	0	0	6.216	2.77
AKT2	RAC-beta serine/threonine-protein kinase	P31751	2246.68	SDGSFIGYK	S	4			S34		0.702599	0.840811	0.694531	0.6416	0	n.d.	0	n.s.	n.s.
STIP1	Stress-induced-phosphoprotein 1	P31948	10033.6	HDSPEDVK	S	3			S481		0.567744	0.443608	0.608075	0.668725	0	n.d.	0	n.s.	n.s.
STIP1	Stress-induced-phosphoprotein 1	P31948	10033.6	HDSPEDVKR	S	3			S481		0.856423	0.752999	0.808916	0.758717	0	n.d.	0	n.s.	n.s.
LSP1	Lymphocyte-specific protein 1	P33241		QASIELPSMAVASTK	S	3			S252		0.93756	1.12085	0.744719	0.851102	1	0	0	3.951	2.77
LSP1	Lymphocyte-specific protein 1	P33241		LIDRTESLNR	S	7			S204		0.790169	0.786169	0.744985	0.880071	0	n.d.	0	n.s.	n.s.
ABCC1	Multidrug resistance-associated protein 1	P33527	1018.31	HHNSTAELQK	S	4			S930		1.00445	0.702673	0.868028	0.727138	1	0	0	n.s.	n.s.
CTNNA1	Catenin alpha-1	P35221	*TiO2	TPEELDDSDFETEDFDVR	S	8			S641		0.858303	1.04137	0.812066	0.758113	1	0	0	n.s.	n.s.
PTPN7	Tyrosine-protein phosphatase non-receptor type 7	P35236	1336.99	RGSNVALMLDVR	S	3			S44		1.01317	0.988672	0.997472	1.12204	1	0	0	6.216	2.77
PTPN7	Tyrosine-protein phosphatase non-receptor type 7	P35236	1336.99	SLGAVEPICSVNTPR	T	13			T66		0.912549	1.20516	0.906578	0.833527	1	0	0	n.s.	n.s.
PTGER4	Prostaglandin E2 receptor EP4 subtype	P35408		NLLPGVPGMGLAQEDTTSLR	S	18			S430		0.879703	0.856946	0.938411	0.854706	1	0	0	n.s.	n.s.
PTGER4	Prostaglandin E2 receptor EP4 subtype	P35408		GHPAASPALPR	S	6			S245		0.80822	0.857853	0.825115	0.806455	0	n.d.	0	n.s.	n.s.
MYH9	Myosin-9	P35579	96947.1	LQEMEGTVK	T	7			T1800		0.727731	0.820077	0.814802	0.878917	0	n.d.	0	n.s.	n.s.
MYH9	Myosin-9	P35579	96947.1	GAGDGSDEEVDGK	S	6			S1943		0.630918	0.402326	1.0608	0.611277	1	0	0	n.s.	n.s.
MYH9	Myosin-9	P35579	96947.1	ALELDSNLYR	S	6			S751		0.866152	1.0947	0.871514	0.653157	0	n.d.	0	n.s.	n.s.
MYH9	Myosin-9	P35579	96947.1	KGAGDGSDEEVDGK	S	7			S1943		0.640927	0.391062	0.874679	0.53719	1	0	0	n.s.	n.s.
MYH9	Myosin-9	P35579	96947.1	KGAGDGSDEEVDGKADGAEAKPAE	S	7			S1943		0.96811	1.1866	0.434046	0.754826	1	0	0	n.s.	n.s.
MYH9	Myosin-9	P35579	96947.1	DELADEIANSSGK	S	11			S1714		0.728817	0.537262	1.20509	0.625487	1	0	0	n.s.	n.s.
MYH9	Myosin-9	P35579	96947.1	LQVELDNVTGLLSQSDSK	S	13			S1290		0.828286	0.8614	0.670318	0.752084	0	n.d.	0	n.s.	n.s.
MYH9	Myosin-9	P35579	96947.1	QAQQERDELADEIANSSGK	S	17			S1714		0.840989	0.733365	0.878778	0.651656	1	0	0	n.s.	n.s.
MYH9	Myosin-9	P35579	96947.1	IIGLDQVAGMSETALPGAFKTR	T	21			T638		0.723763	0.739917	0.897516	0.768973	1	0	0	n.s.	n.s.
MYH9	Myosin-9	P35579	96947.1	ALELDSNLYR	Y	9			Y754		1.02774	0.93527	0.996778	0.699665	0	n.d.	0	n.s.	n.s.
ADD1	Alpha-adducin	P35611	3895.76	SPGSPVGEGTGSPPKWQIGEQEFEALMR	S	4			S358		0.749409	0.987042	0.448389	0.732707	1	-1	0	n.s.	n.s.
ADD1	Alpha-adducin	P35611	3895.76	KQKGSEENLDEAR	S	5			S586		0.712166	0.910266	0.555359	0.73649	1	0	0	n.s.	n.s.
ADD1	Alpha-adducin	P35611	3895.76	AAVVTSPPPTTAPHKER	T	5			T11		0.822208	1.16183	0.468742	0.860221	1	0	0	n.s.	n.s.
ADD1	Alpha-adducin	P35611	3895.76	SPGSPVGEGTGSPPKWQIGEQEFEALMR	S	1			S355		0.836039	0.99676	0.613604	0.807174	1	0	0	n.s.	n.s.
ADD1	Alpha-adducin	P35611	3895.76	SRSPGSPVGEGTGSPPK	S	3			S355		0.889686	0.69205	1.08348	0.793239	1	0	0	n.s.	n.s.
ADD1	Alpha-adducin	P35611	3895.76	QKGSEENLDEAR	S	4			S586		0.733649	0.818375	0.625982	0.726317	1	0	0	1.547	1.355
ADD1	Alpha-adducin	P35611	3895.76	SPGSPVGEGTGSPPK	S	4			S358		0.868652	0.700258	0.788633	0.637128	1	-1	0	n.s.	n.s.
ADD1	Alpha-adducin	P35611	3895.76	AAVVTSPPPTTAPHK	S	6			S12		0.84108	0.639672	0.842287	0.671056	1	0	0	n.s.	n.s.
ADD1	Alpha-adducin	P35611	3895.76	SRSPGSPVGEGTGSPPK	S	6			S358		0.877927	1.16398	0.606475	0.922459	1	-1	0	n.s.	n.s.
ADD1	Alpha-adducin	P35611	3895.76	AAVVTSPPPTTAPHK	T	5			T11		0.829411	0.637607	0.839751	0.683519	1	0	0	n.s.	n.s.
MAP2K2	Dual specificity mitogen-activated protein kinase kinase 2	P36507	3265.01	LNQPGTPTR	T	6			T394		0.701854	0.735113	0.83589	0.938423	1	0	0	n.s.	n.s.
PGM1	Phosphoglucomutase-1	P36871	15042.3	AIGGIILTASHNPGGPNGDFGIK	S	10			S117		0.848812	0.690797	0.686904	0.664406	1	0	0	n.s.	n.s.
PGM1	Phosphoglucomutase-1	P36871	15042.3	AIGGIILTASHNPGGPNGDFGIK	T	8			T115		0.831226	0.647447	0.729581	0.716927	1	0	0	n.s.	n.s.
AVPR1A	Vasopressin V1a receptor	P37288	641.715	GFLLAPCVSSVK	S	10			S278		0.704803	1.32343	0.78479	0.913823	0	n.d.	0	n.s.	n.s.
TAGLN2	Transgelin-2	P37802	130250	NFSDNQLQEGK	S	3			S163		0.779381	0.914423	0.529523	0.720115	1	0	0	n.s.	n.s.
TALDO1	Transaldolase	P37837	10498	TIVMGASFR	S	7			S237		0.866666	0.76388	0.853812	0.848831	1	0	0	n.s.	n.s.
SNCA	Alpha-synuclein	P37840	38099.9	TVEGAGSIAAATGFVK	S	7			S87		0.81913	0.842623	0.732521	0.708229	1	0	0	n.s.	n.s.
IL6ST	Interleukin-6 receptor subunit beta	P40189	923.13	SHIAQWSPHTPPR	S	7			S667		0.997728	0.877283	0.830696	0.823209	1	0	0	n.s.	n.s.
IL6ST	Interleukin-6 receptor subunit beta	P40189	923.13	HQVPSVQVFSR	S	10			S778		0.910785	0.866299	1.03344	0.936937	0	n.d.	0	n.s.	n.s.
IL6ST	Interleukin-6 receptor subunit beta	P40189	923.13	SESTQPLLDSEERPEDLQLVDHVDGGDGILPR	S	3			S782		0.838966	0.771204	0.753312	0.765682	0	n.d.	0	n.s.	n.s.
TXLNA	Alpha-taxilin	P40222	*TiO2	RPEGPGAQAPSSPR	S	12			S515		0.811945	0.73704	0.836909	0.80893	1	0	0	n.s.	n.s.
MPL	Thrombopoietin receptor	P40238	1599.07	HALWPSLPDLHR	S	6			S531		0.729166	0.611206	0.993351	0.943795	1	0	0	n.s.	n.s.
PSMB10	Proteasome subunit beta type-10	P40306	1328.07	TLSSPTEPVKR	S	4			S230		0.834004	0.912805	0.633864	0.757162	0	n.d.	0	n.s.	n.s.
STAT3	Signal transducer and activator of transcription 3	P40763	5237.85	FICVTPTTCSNTIDLPMSPR	S	18			S727		0.79122	1.23873	0.732958	0.807883	1	0	0	n.s.	n.s.
STAT3	Signal transducer and activator of transcription 3	P40763	5237.85	FICVTPTTCSNTIDLPMSPR	T	5			T714		0.920054	1.22407	0.821538	0.749027	1	0	0	n.s.	n.s.
MAP3K8	Mitogen-activated protein kinase kinase kinase 8	P41279		NIGSDFIPR	S	4			S141		0.884905	0.901361	0.769356	0.812273	1	0	0	n.s.	n.s.
STAT1	Signal transducer and activator of transcription 1-alpha/beta	P42224	2311.15	LQTTDNLLPMSPEEFDEVSR	S	11			S727		0.918534	0.869102	1.13581	1.03225	1	0	0	n.s.	n.s.
STAT5A	Signal transducer and activator of transcription 5A	P42229	4788.67	LSPPAGLFTSAR	S	2			S780		0.809249	0.478989	1.32927	0.651554	1	0	0	n.s.	n.s.
ARHGAP25	Rho GTPase-activating protein 25	P42331	1053.8	SSVGWDATEDLR	S	1			S378		0.67442	0.933142	0.867332	0.952146	0	n.d.	0	n.s.	n.s.
ARHGAP25	Rho GTPase-activating protein 25	P42331	1053.8	RTMSQDLR	S	4			S487		0.731584	0.721704	0.737451	0.840401	0	n.d.	0	3.054	2.77
ARHGAP25	Rho GTPase-activating protein 25	P42331	1053.8	DIPLSPPAQK	S	5			S362		0.879615	0.783176	0.698505	0.684134	0	n.d.	0	n.s.	n.s.
ARHGAP25	Rho GTPase-activating protein 25	P42331	1053.8	TQTLPNRK	T	3			T442		0.629086	0.434737	0.788336	0.76386	0	n.d.	0	4.897	2.77
PIK3CB	Phosphatidylinositol 4,5-bisphosphate 3-kinase catalytic subunit beta isoform	P42338	2072.92	TINPSKYQTIR	T	9			T427		0.691493	0.977594	0.442183	0.743316	0	n.d.	0	n.s.	n.s.
PI4KA	Phosphatidylinositol 4-kinase alpha	P42356	1752.42	SFNDFR	S	1			S172		0.922701	0.620056	1.04538	0.694941	0	n.d.	0	5.827	2.77
PI4KA	Phosphatidylinositol 4-kinase alpha	P42356	1752.42	SNLDITVGSR	S	1			S1378		0.979604	0.811571	0.909686	0.92779	1	0	0	n.s.	n.s.
PI4KA	Phosphatidylinositol 4-kinase alpha	P42356	1752.42	SILPSNLLTVCQEGTLKR	T	15			T192		0.749577	1.04613	0.853889	0.821747	1	0	0	n.s.	n.s.
PI4KA	Phosphatidylinositol 4-kinase alpha	P42356	1752.42	SILPSNLLTVCQEGTLK	T	15			T192		0.817648	0.984409	0.792385	0.68967	1	0	0	n.s.	n.s.
EPS15	Epidermal growth factor receptor substrate 15	P42566	3515.08	NIIGSSPVADFSAIKELDTLNNEIVDLQR	S	6			S324		0.845053	0.890429	0.574792	0.816406	1	0	0	n.s.	n.s.
EPS15	Epidermal growth factor receptor substrate 15	P42566	3515.08	LDSPDPFK	S	3			S796		0.859743	0.56119	1.25413	0.680619	1	0	0	n.s.	n.s.
EPS15	Epidermal growth factor receptor substrate 15	P42566	3515.08	NIIGSSPVADFSAIK	S	6			S324		0.885272	0.666502	0.907402	0.772009	1	0	0	n.s.	n.s.
EPS15	Epidermal growth factor receptor substrate 15	P42566	3515.08	SINKLDSPDPFK	S	7			S796		0.817492	0.773844	0.607592	0.662175	1	0	0	n.s.	n.s.
EPS15	Epidermal growth factor receptor substrate 15	P42566	3515.08	LNDPFQPFPGNDSPK	S	13			S814		0.943662	0.677922	1.25816	0.91405	1	0	0	n.s.	n.s.
EPS15	Epidermal growth factor receptor substrate 15	P42566	3515.08	IGTPTRPCPLPPGKR	T	3			T777		0.70683	1.1392	0.279501	0.349271	1	0	0	n.s.	n.s.
ABL2	Abelson tyrosine-protein kinase 2	P42684		GAQASSGSPALPR	S	8			S620		0.64909	0.53795	0.609006	0.670928	0	n.d.	0	n.s.	n.s.
WAS	Wiskott-Aldrich syndrome protein	P42768	4018.19	GLPAPGPSPADK	S	8			S221		0.464784	0.408833	0.360719	0.341998	0	n.d.	0	n.s.	n.s.
WAS	Wiskott-Aldrich syndrome protein	P42768	4018.19	LIYDFIEDQGGLEAVR	Y	3			Y291		0.699144	0.356787	0.823354	0.747387	1	0	0	n.s.	n.s.
HTT	Huntingtin	P42858	1346.81	QPSDSSVDKFVLR	S	3			S640		0.839013	0.626751	0.924405	0.715114	0	n.d.	0	n.s.	n.s.
HTT	Huntingtin	P42858	1346.81	LLSPQMSGEEEDSDLAAK	S	7			S1874		0.850282	0.881326	0.723561	0.78297	1	0	0	n.s.	n.s.
HTT	Huntingtin	P42858	1346.81	SGSIVELIAGGGSSCSPVLSR	S	3	S	16	S419	S432	0.881097	0.895189	0.95528	1.06805	1	0	0	4.041	2.77
ECE1	Endothelin-converting enzyme 1	P42892	2992.22	ATLDEEDLVDSLSEGDAYPNGLQVNFHSPR	S	11			S34		0.875478	0.847957	0.839566	0.88062	1	0	0	n.s.	n.s.
SYK	Tyrosine-protein kinase SYK	P43405	4897.4	SYSFPKPGHR	S	3			S297		0.614928	0.506404	0.505587	0.512961	0	n.d.	0	n.s.	n.s.
RANBP1	Ran-specific GTPase-activating protein	P43487	1494.5	FASENDLPEWK	S	3			S60		0.75919	0.760673	0.806295	0.751576	0	n.d.	0	n.s.	n.s.
VDAC2	Voltage-dependent anion-selective channel protein 2	P45880	14524.6	LTFDTTFSPNTGKK	S	8			S115		0.803232	1.09644	0.521823	0.667267	1	0	0	n.s.	n.s.
VDAC2	Voltage-dependent anion-selective channel protein 2	P45880	14524.6	LTFDTTFSPNTGK	S	8			S115		0.976629	0.954761	0.829155	0.714934	1	0	0	n.s.	n.s.
USP5	Ubiquitin carboxyl-terminal hydrolase 5	P45974	2795.96	SAADSISESVPVGPK	S	5			S783		0.735413	0.829402	0.647978	0.744014	0	n.d.	0	n.s.	n.s.
USP5	Ubiquitin carboxyl-terminal hydrolase 5	P45974	2795.96	SAADSISESVPVGPK	S	7			S785		0.794602	0.87396	0.701992	0.752152	0	n.d.	0	n.s.	n.s.
MAP2K4	Dual specificity mitogen-activated protein kinase kinase 4	P45985	1013.49	LCDFGISGQLVDSIAK	S	13			S257		0.801081	1.53471	0.680164	0.859204	1	0	0	n.s.	n.s.
PHKA2	Phosphorylase b kinase regulatory subunit alpha, liver isoform	P46019	722.387	SLNLVDSPQPLLEK	S	1			S729		0.890355	1.55628	0.591621	0.833198	1	1	1	2.857	2.77
CRKL	Crk-like protein	P46109	13706.9	LVRSSPHGK	S	4			S184		0.774676	0.92219	0.519515	0.976785	0	n.d.	0	n.s.	n.s.
CRKL	Crk-like protein	P46109	13706.9	YPSPPMGSVSAPNLPTAEDNLEYVR	S	3			S107		0.915582	0.830012	0.886164	0.904948	1	0	0	n.s.	n.s.
BAG6	Large proline-rich protein BAG6	P46379	1579.38	ENASPAPGTTAEEAMSR	S	4			S973		0.593891	0.556769	0.640838	0.572916	1	0	0	n.s.	n.s.
BAG6	Large proline-rich protein BAG6	P46379	1579.38	AAGARPLTSPESLSR	S	9			S1081		0.805934	0.798966	0.63218	0.7059	0	n.d.	0	n.s.	n.s.
CDKN1B	Cyclin-dependent kinase inhibitor 1B	P46527		VSNGSPSLER	S	5			S10		0.716196	1.089	0.795877	0.956664	0	n.d.	0	n.s.	n.s.
MAP1B	Microtubule-associated protein 1B	P46821	*TiO2	SDISPLTPR	T	7			T1788		0.987093	0.970203	1.05749	0.928789	1	0	0	n.s.	n.s.
MAP1B	Microtubule-associated protein 1B	P46821	*TiO2	GAESPFEEK	S	4			S1427		0.712433	0.833378	0.585575	0.733367	1	0	0	n.s.	n.s.
PLA2G4A	Cytosolic phospholipase A2	P47712	3126.42	CSVSLSNVEAR	S	4			S729		0.784982	1.23423	0.832072	0.81107	1	0	0	n.s.	n.s.
CAPZB	F-actin-capping protein subunit beta	P47756	26373.8	ELSQVLTQR	S	3			S263		0.802745	0.761071	0.833656	0.779917	1	0	0	n.s.	n.s.
LIMS1	LIM and senescent cell antigen-like-containing domain protein 1	P48059	49682.8	KLAETLGR	T	5			T321		0.62047	0.385588	0.936281	0.482431	1	0	0	1.922	1.355
LIMS1	LIM and senescent cell antigen-like-containing domain protein 1	P48059	49682.8	VIEGDVVSALNK	S	8			S265		0.794502	0.683361	0.868434	0.724481	1	0	0	n.s.	n.s.
LIMS1	LIM and senescent cell antigen-like-containing domain protein 1	P48059	49682.8	LAETLGR	T	4			T321		0.637664	0.384213	1.2262	0.524832	1	0	0	n.s.	n.s.
LIMS1	LIM and senescent cell antigen-like-containing domain protein 1	P48059	49682.8	LAETLGRK	T	4			T321		0.669937	0.782204	0.533754	0.634932	1	0	0	n.s.	n.s.
PRRC2A	Protein PRRC2A	P48634	705.84	ERGTPPVDPK	T	4			T782		0.717259	1.62336	0.46596	1.1032	0	n.d.	0	n.s.	n.s.
PRRC2A	Protein PRRC2A	P48634	705.84	LIPGPLSPVAR	S	7			S1219		0.910825	0.842744	0.790678	0.928316	1	0	0	n.s.	n.s.
PRRC2A	Protein PRRC2A	P48634	705.84	KQSSSEISLAVER	S	3			S456		0.983617	2.27878	0.677428	1.88249	1	1	1	5.265	2.77
PRRC2A	Protein PRRC2A	P48634	705.84	RKQSSSEISLAVER	S	4			S456		1.21368	3.06748	0.756662	2.30209	1	1	1	5.265	2.77
PRRC2A	Protein PRRC2A	P48634	705.84	EGTLTQVPLAPPPPGAPPSPAPAR	S	19			S1147		0.707548	0.687269	0.697312	0.766568	0	n.d.	0	n.s.	n.s.
PRRC2A	Protein PRRC2A	P48634	705.84	EGPEPPEEVPPPTTPPVPK	T	14			T610		0.854687	0.895343	0.686079	0.756786	1	0	0	n.s.	n.s.
GSS	Glutathione synthetase	P48637	4738.33	IEPEPFENCLLRPGSPAR	S	15			S415		0.800838	1.49631	0.882564	0.863385	1	0	0	n.s.	n.s.
CSNK1D	Casein kinase I isoform delta	P48730		GLPSTASGR	T	5			T329		0.688758	0.602592	0.994324	0.9344	0	n.d.	0	n.s.	n.s.
MAPKAPK2	MAP kinase-activated protein kinase 2	P49137	3447.67	VPQTPLHTSR	T	4			T334		0.862302	0.614397	0.8387	0.722175	0	n.d.	0	n.s.	n.s.
ARRB1	Beta-arrestin-1	P49407	6176.72	GMKDDKEEEEDGTGSPQLNNR	S	15			S412		0.842903	0.749844	0.740255	0.787954	1	0	0	n.s.	n.s.
ARRB1	Beta-arrestin-1	P49407	6176.72	DFVDHIDLVDPVDGVVLVDPEYLK	Y	22			Y47		0.797253	0.796678	0.836783	0.77088	0	n.d.	0	n.s.	n.s.
ARRB1	Beta-arrestin-1	P49407	6176.72	DDKEEEEDGTGSPQLNNR	S	12			S412		0.921142	0.677348	0.938086	0.743553	1	0	0	n.s.	n.s.
DGKG	Diacylglycerol kinase gamma	P49619	2003.05	SSFFSLR	S	5			S782		0.678676	0.63537	0.728433	0.632638	1	0	0	n.s.	n.s.
NUMB	Protein numb homolog	P49757	1086.34	RTPSEADRWLEEVSK	S	4			S438		0.790501	0.95405	0.385976	0.80278	1	0	0	3.105	2.77
NUMB	Protein numb homolog	P49757	1086.34	RTPSEADR	S	4			S438		0.814726	0.3761	1.10308	0.605336	1	0	0	3.105	2.77
NUMB	Protein numb homolog	P49757	1086.34	TNPSPTNPFSSDLQK	S	4			S634		0.864249	0.957063	0.649339	0.776086	0	n.d.	0	n.s.	n.s.
RGS19	Regulator of G-protein signaling 19	P49795	1086.34	ALLLQGPSQSSSEA	S	12			S215		1.04242	0.900398	0.953884	0.693556	0	n.d.	0	n.s.	n.s.
PSEN2	Presenilin-2	P49810		TSLMSAESPTPR	S	8			S25		0.779111	0.837062	0.797226	0.815467	1	0	0	n.s.	n.s.
TSC2	Tuberin	P49815	592.577	SSSSPELQTLQDILGDPGDKADVGR	S	3			S1387		0.739784	0.857364	0.537539	0.684929	1	0	0	n.s.	n.s.
TSC2	Tuberin	P49815	592.577	SSSSPELQTLQDILGDPGDK	S	3			S1387		0.910985	0.765435	0.898039	0.724083	1	0	0	n.s.	n.s.
TSC2	Tuberin	P49815	592.577	ADVGRLSPEVK	S	7			S1411		0.812859	0.718591	0.847484	0.774412	1	0	0	n.s.	n.s.
TSC2	Tuberin	P49815	592.577	GYTISDSAPSR	T	3			T1462		0.867043	0.745291	0.925363	0.801473	0	n.d.	0	2.824	2.77
TSC2	Tuberin	P49815	592.577	GYTISDSAPSRR	T	3			T1462		0.818709	0.920235	0.764067	0.92838	0	n.d.	0	2.824	2.77
SELENOP	Selenoprotein P	P49908	1100.48	DMPASEDLQDLQK	S	5			S266		0.900441	0.878538	0.650633	0.719214	1	0	0	n.s.	n.s.
GMPS	GMP synthase [glutamine-hydrolyzing]	P49915	1228.05	TLNMTTSPEEK	S	7			S332		0.796894	0.892381	0.761521	0.884263	1	-1	0	n.s.	n.s.
GNAQ	Guanine nucleotide-binding protein G(q) subunit alpha	P50148	14839.1	EVDVEKVSAFENPYVDAIK	S	8			S122		0.859659	0.885343	0.615118	0.711023	0	n.d.	0	n.s.	n.s.
GDI2	Rab GDP dissociation inhibitor beta	P50395	25098.1	FKIPGSPPESMGR	S	6			S61		0.750924	0.8029	0.831092	0.865675	0	n.d.	0	n.s.	n.s.
EMD	Emerin	P50402	4168.7	RLSPPSSSAASSYSFSDLNSTR	S	3			S49		0.831987	0.770966	0.768218	0.78236	1	0	0	6.851	2.77
VASP	Vasodilator-stimulated phosphoprotein	P50552	44554.7	NSTTLPR	T	4			T316		0.674951	0.50228	1.01697	0.920393	0	n.d.	0	n.s.	n.s.
VASP	Vasodilator-stimulated phosphoprotein	P50552	44554.7	RPWEKNSTTLPR	S	7			S314		0.714089	0.849579	0.578475	0.690686	0	n.d.	0	n.s.	n.s.
VASP	Vasodilator-stimulated phosphoprotein	P50552	44554.7	KVSKQEEASGGPTAPK	S	3			S239		0.988362	3.86115	0.340684	1.51202	1	1	1	3.965	2.77
VASP	Vasodilator-stimulated phosphoprotein	P50552	44554.7	VPAQSESVR	S	7			S305		0.450067	0.306083	1.07171	0.748111	0	n.d.	0	n.s.	n.s.
VASP	Vasodilator-stimulated phosphoprotein	P50552	44554.7	VQIYHNPTANSFR	Y	4			Y39		0.832823	0.890106	0.661882	0.815006	0	n.d.	0	n.s.	n.s.
LRBA	Lipopolysaccharide-responsive and beige-like anchor protein	P50851	3647.06	LELKASPNVEAPQPHR	S	6			S1261		0.802219	0.742813	0.702482	0.740992	0	n.d.	0	n.s.	n.s.
LRBA	Lipopolysaccharide-responsive and beige-like anchor protein	P50851	3647.06	LDVSNVATDTERLELKASPNVEAPQPHR	S	18			S1261		0.889575	1.04201	0.684523	0.973082	1	0	0	n.s.	n.s.
LRBA	Lipopolysaccharide-responsive and beige-like anchor protein	P50851	3647.06	SAAKSPVDIVTGGISPVR	S	5			S1488		0.83473	0.711695	0.865844	0.792598	1	0	0	n.s.	n.s.
LRBA	Lipopolysaccharide-responsive and beige-like anchor protein	P50851	3647.06	ISLASPR	S	5			S2201		0.846583	0.772603	0.935221	0.826443	0	n.d.	0	n.s.	n.s.
LRBA	Lipopolysaccharide-responsive and beige-like anchor protein	P50851	3647.06	VGVGTSFGLPQTRR	T	12			T2194		0.873127	0.759924	0.767677	0.874475	0	n.d.	0	n.s.	n.s.
LRBA	Lipopolysaccharide-responsive and beige-like anchor protein	P50851	3647.06	VGVGTSFGLPQTR	T	12			T2194		0.932929	0.727285	0.780248	0.759603	0	n.d.	0	n.s.	n.s.
RAB7A	Ras-related protein Rab-7a	P51149	18761.3	FQSLGVAFYR	S	3			S72		0.835756	0.888972	0.800296	0.860071	1	0	0	n.s.	n.s.
DAP	Death-associated protein 1	P51397	3390.37	DKDDQEWESPSPPKPTVFISGVIAR	S	11			S51		0.754204	0.913918	0.61034	0.652398	1	0	0	n.s.	n.s.
P2RX1	P2X purinoceptor 1	P51575	1440.75	DLAATSSTLGLQENMR	T	8			T389		0.933851	0.741745	0.764921	0.698851	1	0	0	n.s.	n.s.
P2RX1	P2X purinoceptor 1	P51575	1440.75	DLAATSSTLGLQENMR	S	6			S387		0.885674	0.776294	0.94126	0.877169	1	0	0	n.s.	n.s.
P2RX1	P2X purinoceptor 1	P51575	1440.75	DLAATSSTLGLQENMR	S	7			S388		0.806198	0.710178	0.858695	0.808189	1	0	0	n.s.	n.s.
P2RX1	P2X purinoceptor 1	P51575	1440.75	DLAATSSTLGLQENMR	T	5			T386		0.82348	0.736757	0.901049	0.807853	1	0	0	n.s.	n.s.
RENBP	N-acylglucosamine 2-epimerase	P51606	1323.68	VALSIK	S	4			S381		0.79032	0.871708	0.765438	0.840136	0	n.d.	0	n.s.	n.s.
STAT5B	Signal transducer and activator of transcription 5B	P51692	5940.63	IQAQFGPLAQLSPQER	S	12			S193		0.8479	0.848088	1.00369	0.777464	0	n.d.	0	n.s.	n.s.
CLCN6	Chloride transport protein 6	P51797	*membr	SYPSSELR	S	4			S683		0.922342	0.861844	0.924942	0.82198	0	n.d.	0	n.s.	n.s.
RPS6KA3	Ribosomal protein S6 kinase alpha-3	P51812	2434.02	TPKDSPGIPPSANAHQLFR	S	5			S369		0.843244	0.944178	0.721825	0.899342	1	0	0	n.s.	n.s.
RPS6KA3	Ribosomal protein S6 kinase alpha-3	P51812	2434.02	NQSPVLEPVGR	S	3			S715		0.892543	0.919686	0.693966	0.758382	0	n.d.	0	n.s.	n.s.
KPNA1	Importin subunit alpha-5	P52294	2516.97	GKSPPPEFAK	S	3			S244		0.750109	0.911971	0.613809	0.675271	1	0	0	n.s.	n.s.
JAK3	Tyrosine-protein kinase JAK3	P52333	1586.88	SCSLLSTEAGALHVLLPAR	S	3	S	6	S17	S20	0.868396	0.846657	0.957909	0.956046	1	1	1	n.s.	n.s.
JAK3	Tyrosine-protein kinase JAK3	P52333	1586.88	SCSLLSTEAGALHVLLPAR	S	6			S20		0.8864	0.938649	0.944518	0.756268	1	0	0	n.s.	n.s.
JAK3	Tyrosine-protein kinase JAK3	P52333	1586.88	SCSLLSTEAGALHVLLPAR	S	3			S17		0.771795	1.24744	0.707088	0.672756	1	1	1	n.s.	n.s.
ARHGDIB	Rho GDP-dissociation inhibitor 2	P52566	18821	ATFMVGSYGPRPEEYEFLTPVEEAPK	S	7			S145		0.916338	1.01145	0.737059	0.704001	0	n.d.	0	n.s.	n.s.
AGFG1	Arf-GAP domain and FG repeat-containing protein 1	P52594	1825.22	GTPSQSPVVGR	S	6			S181		0.717302	0.745904	0.789578	0.845622	1	0	0	n.s.	n.s.
ACLY	ATP-citrate synthase	P53396	8554.71	TASFSESR	S	3			S455		0.724737	0.620823	0.953433	1.08703	0	n.d.	0	3.438	2.77
COPA	Coatomer subunit alpha	P53621	5579.04	DADSQNPDAPEGKR	S	4			S402		0.790959	0.927003	0.560812	0.91931	0	n.d.	0	n.s.	n.s.
COPA	Coatomer subunit alpha	P53621	5579.04	DADSQNPDAPEGK	S	4			S402		0.831624	0.605814	0.867738	0.65761	0	n.d.	0	n.s.	n.s.
LIMK1	LIM domain kinase 1	P53667	1729.71	SPGAGSLGSPASQR	S	9			S310		0.7738	0.737196	1.32333	0.925772	1	-1	1	n.s.	n.s.
SMTN	Smoothelin	P53814	1640.64	VNSPGTLAR	T	6			T517		0.752009	0.638644	1.04089	0.922987	0	n.d.	0	n.s.	n.s.
SMTN	Smoothelin	P53814	1640.64	APPTLLSTSSGGK	S	10			S503		0.813716	0.83337	0.665133	0.753351	0	n.d.	0	n.s.	n.s.
SMTN	Smoothelin	P53814	1640.64	STSFGVPNANSIK	S	3			S792		0.619688	0.643194	0.441827	0.586269	1	0	0	3.097	2.77
SMTN	Smoothelin	P53814	1640.64	AQSLPK	S	3			S754		0.679993	0.392292	0.876232	0.703876	0	n.d.	0	n.s.	n.s.
SMTN	Smoothelin	P53814	1640.64	SLSVLSPR	S	3			S301		0.570284	0.517181	0.583882	0.563396	1	0	0	n.s.	n.s.
SMTN	Smoothelin	P53814	1640.64	VNSPGTLAR	S	3			S514		0.773083	0.778607	0.849354	0.898704	0	n.d.	0	n.s.	n.s.
SMTN	Smoothelin	P53814	1640.64	SLSVLSPR	S	6			S304		0.907057	0.813889	0.68548	0.775993	1	0	0	n.s.	n.s.
SMTN	Smoothelin	P53814	1640.64	LQDGTPQAALSPLTPAR	S	11			S357		0.766719	0.610989	0.813949	0.690616	0	n.d.	0	n.s.	n.s.
USP14	Ubiquitin carboxyl-terminal hydrolase 14	P54578	3088.77	ASGEMASAQYITAALR	S	2			S143		0.827293	0.701984	1.25151	1.06933	1	0	0	n.s.	n.s.
USP14	Ubiquitin carboxyl-terminal hydrolase 14	P54578	3088.77	YAGALRASGEMASAQYITAALR	S	8			S143		0.899027	0.63614	1.12839	0.760366	1	0	0	n.s.	n.s.
NAPA	Alpha-soluble NSF attachment protein	P54920	8863.34	AIDIYEQVGTNAMDSPLLK	S	15			S195		0.916999	0.611258	0.876634	0.718076	1	0	0	n.s.	n.s.
EIF5	Eukaryotic translation initiation factor 5	P55010	1881.33	VLTLSDDLER	S	5			S229		0.691751	0.783253	0.725503	0.706074	0	n.d.	0	n.s.	n.s.
SLC12A2	Solute carrier family 12 member 2	P55011	565.377	IDHYRHTAAQLGEK	T	7			T230		0.856275	0.899906	0.607958	0.767565	0	n.d.	0	n.s.	n.s.
NAP1L1	Nucleosome assembly protein 1-like 1	P55209	12110.5	LDGLVETPTGYIESLPR	S	14			S69		0.786987	0.767076	0.78048	0.881625	1	0	0	n.s.	n.s.
NAP1L1	Nucleosome assembly protein 1-like 1	P55209	12110.5	QLTVQMMQNPQILAALQER	T	3			T39		0.617486	0.468838	0.831164	0.640166	0	n.d.	0	3.549	2.77
NAP1L1	Nucleosome assembly protein 1-like 1	P55209	12110.5	LDGLVETPTGYIESLPR	T	7			T62		0.838054	0.676834	0.866551	0.937728	1	0	0	n.s.	n.s.
CDH6	Cadherin-6	P55285		KLADMYGGVDSDKDS	S	11			S786		0.809929	0.939263	0.612094	0.764512	1	0	0	n.s.	n.s.
TPD52	Tumor protein D52	P55327	1721.14	NSPTFKSFEEK	S	7			S176		0.568336	0.67256	0.458823	0.410871	0	n.d.	0	n.s.	n.s.
AP1S2	AP-1 complex subunit sigma-2	P56377	5644.18	AIEQADLLQEEAETPR	T	14			T146		0.911037	0.87064	0.859321	0.823877	1	0	0	n.s.	n.s.
HDAC4	Histone deacetylase 4	P56524		AQSSPASATFPVSVQEPPTKPR	S	3			S632		0.891928	0.760821	0.778668	0.744794	0	n.d.	0	2.97	2.77
CORO7	Coronin-7	P57737	762.147	SLQSLLGPSSK	S	4			S465		0.768086	0.81206	0.65743	0.739777	0	n.d.	0	n.s.	n.s.
GSDMD	Gasdermin-D	P57764	1481.23	STSEGAWPQLPSGLSMMR	S	3			S252		0.820808	0.670864	0.924166	0.855823	0	n.d.	0	3.038	2.77
MTPN	Myotrophin	P58546	16210.8	DYVAKGEDVNRTLEGGR	T	12			T31		0.890615	0.816245	0.65064	0.589002	1	0	0	n.s.	n.s.
MTPN	Myotrophin	P58546	16210.8	GEDVNRTLEGGR	T	7			T31		0.896861	0.579725	1.13421	0.531689	1	0	0	n.s.	n.s.
TPI1	Triosephosphate isomerase	P60174	44147.2	KQSLGELIGTLNAAK	S	3			S58		0.835744	0.772529	0.735916	0.763749	0	n.d.	0	3.108	2.77
RAB8A	Ras-related protein Rab-8A	P61006	12525.7	FRTITTAYYR	T	4			T72		0.801461	0.707252	0.855159	0.882048	0	n.d.	0	n.s.	n.s.
RAB8A	Ras-related protein Rab-8A	P61006	12525.7	ANINVENAFFTLAR	T	11			T164		0.666654	0.748752	0.834464	0.978877	1	0	0	n.s.	n.s.
CXCR4	C-X-C chemokine receptor type 4	P61073	*TiO2	FKTSAQHALTSVSR	S	11			S319		0.711643	0.853424	0.738968	0.917103	1	0	0	n.s.	n.s.
CXCR4	C-X-C chemokine receptor type 4	P61073	*TiO2	TSAQHALTSVSR	S	9			S319		0.709611	0.615737	0.658989	0.447592	1	0	0	n.s.	n.s.
CXCR4	C-X-C chemokine receptor type 4	P61073	*TiO2	TSAQHALTSVSR	S	11			S321		0.701101	0.602396	0.78283	0.668417	1	0	0	n.s.	n.s.
ACTR2	Actin-related protein 2	P61160	30256.8	ILLTEPPMNPTKNR	T	11			T117		0.82709	0.604177	0.789575	0.738287	1	0	0	n.s.	n.s.
AP1S1	AP-1 complex subunit sigma-1A	P61966	2837.28	AIEQADLLQEEDESPR	S	14			S147		0.927009	0.856174	1.00145	0.913212	1	0	0	n.s.	n.s.
HNRNPK	Heterogeneous nuclear ribonucleoprotein K	P61978	6521.64	GSYGDLGGPIITTQVTIPK	S	2			S379		0.994921	1.4386	0.878069	1.23128	1	1	1	n.s.	n.s.
HNRNPK	Heterogeneous nuclear ribonucleoprotein K	P61978	6521.64	DYDDMSPR	S	6			S284		0.741312	0.739386	0.759366	0.829156	0	n.d.	0	n.s.	n.s.
TMSB4X	Thymosin beta-4	P62328	*TiO2	ETIEQEKQAGES	S	12			S44		0.729492	0.983023	0.346253	0.651622	0	n.d.	0	n.s.	n.s.
YWHAZ	14-3-3 protein zeta/delta	P63104	176769	VVSSIEQK	S	3			S63		0.676821	0.745728	0.645708	0.771871	0	n.d.	0	n.s.	n.s.
YWHAZ	14-3-3 protein zeta/delta	P63104	176769	VVSSIEQK	S	4			S64		0.759851	0.784453	0.759847	0.828023	0	n.d.	0	n.s.	n.s.
YWHAZ	14-3-3 protein zeta/delta	P63104	176769	TAFDEAIAELDTLSEESYK	S	14			S207		0.804323	0.847373	0.89186	0.647399	1	0	0	n.s.	n.s.
SKP1	S-phase kinase-associated protein 1	P63208	2168.71	GKTPEEIRK	T	4			T131		0.646363	0.745106	0.552826	0.80057	0	n.d.	0	n.s.	n.s.
EIF4G2	Eukaryotic translation initiation factor 4 gamma 2	P78344	3022.35	FSPTMGR	S	2			S395		0.811007	0.581385	1.17348	0.806041	1	0	0	n.s.	n.s.
EIF4G2	Eukaryotic translation initiation factor 4 gamma 2	P78344	3022.35	TQTPPLGQTPQLGLK	T	3			T508		0.900047	0.695345	0.854546	0.705704	1	0	0	n.s.	n.s.
ADAM17	Disintegrin and metalloproteinase domain-containing protein 17	P78536	5033.02	IIKPFPAPQTPGR	T	10			T735		0.806455	0.739473	0.687648	0.715748	1	0	0	n.s.	n.s.
MAP1A	Microtubule-associated protein 1A	P78559	750.93	ELSSPISPK	S	3	S	7	S2018	S2022	0.828588	0.815858	0.718761	0.734885	1	0	0	n.s.	n.s.
MAP1A	Microtubule-associated protein 1A	P78559	750.93	EESEPEVK	S	3			S644		0.669461	0.521138	0.928618	0.803484	1	0	0	n.s.	n.s.
MAP1A	Microtubule-associated protein 1A	P78559	750.93	WLAESPVGLPPEEEDK	S	5			S1776		0.709392	0.749226	0.970614	0.76369	1	0	0	n.s.	n.s.
MAP1A	Microtubule-associated protein 1A	P78559	750.93	WLAESPVGLPPEEEDKLTR	S	5			S1776		0.786438	0.772296	0.670994	0.743886	1	0	0	n.s.	n.s.
MAP1A	Microtubule-associated protein 1A	P78559	750.93	ALGLEESLVQEGR	S	7			S1626		0.711954	0.823896	0.773013	0.749713	0	n.d.	0	n.s.	n.s.
MAP1A	Microtubule-associated protein 1A	P78559	750.93	SSLLLDTVTSIPSSR	T	7			T871		0.734053	0.927741	0.839519	0.799571	0	n.d.	0	n.s.	n.s.
MAP1A	Microtubule-associated protein 1A	P78559	750.93	SHWDDSTSDSELEK	T	7			T2105		1.07031	1.15116	0.686639	0.70563	1	1	0	n.s.	n.s.
MAP1A	Microtubule-associated protein 1A	P78559	750.93	ELSSEPQTPPAQK	T	8			T504		0.747261	0.741212	0.577566	0.650661	1	0	0	n.s.	n.s.
MAP1A	Microtubule-associated protein 1A	P78559	750.93	SSLLLDTVTSIPSSR	S	10			S874		0.876998	0.79417	1.00037	0.968953	0	n.d.	0	n.s.	n.s.
MAP1A	Microtubule-associated protein 1A	P78559	750.93	NTSAEKELSSPISPK	S	13			S2022		0.903802	1.17302	0.457334	0.937036	1	0	0	n.s.	n.s.
MAP1A	Microtubule-associated protein 1A	P78559	750.93	SPFEIISPPASPPEMVGQR	S	1			S1791		0.785553	0.762591	0.996605	0.805968	1	0	0	n.s.	n.s.
MAP1A	Microtubule-associated protein 1A	P78559	750.93	CLSPDDSTVK	S	3			S986		0.725018	1.03417	0.671774	0.804294	1	0	0	n.s.	n.s.
MAP1A	Microtubule-associated protein 1A	P78559	750.93	GELSPSFLNPPLPPSIDDR	S	4			S2449		0.828911	0.655513	0.957917	0.776048	1	0	0	n.s.	n.s.
MAP1A	Microtubule-associated protein 1A	P78559	750.93	GELSPSFLNPPLPPSIDDRDLSTEEVR	S	4			S2449		0.926117	0.872998	0.866549	1.09933	1	0	0	n.s.	n.s.
MAP1A	Microtubule-associated protein 1A	P78559	750.93	ELSSPISPK	S	7			S2022		0.729651	0.73061	0.72753	0.702349	1	0	0	n.s.	n.s.
MAP1A	Microtubule-associated protein 1A	P78559	750.93	VPSAPGQESPIPDPK	S	9			S1818		0.801322	0.661482	0.659958	0.634092	1	0	0	n.s.	n.s.
MAP1A	Microtubule-associated protein 1A	P78559	750.93	AELEEMEEVHPSDEEEEDATK	S	12			S667		0.675997	0.69396	0.694505	0.51112	1	0	0	n.s.	n.s.
MAP1A	Microtubule-associated protein 1A	P78559	750.93	ELVLSSPEDLTQDFEEMKR	S	5	S	6	S526	S527	0.915659	0.881449	0.555824	0.693034	1	0	0	n.s.	n.s.
MAP1A	Microtubule-associated protein 1A	P78559	750.93	SPFEIISPPASPPEMVGQR	S	7	S	11	S1797	S1801	0.871465	0.626917	0.910535	0.682761	1	0	0	n.s.	n.s.
CCZ1B	Vacuolar fusion protein CCZ1 homolog B	P86790	878.878	HIEPELAGRDSPIR	S	11			S266		0.907845	0.678896	1.02462	0.898135	1	0	0	n.s.	n.s.
DAB2	Disabled homolog 2	P98082	841.475	SSPNPFVGSPPKGLSIQNGVK	S	15			S407		0.825571	0.867487	0.484024	0.682275	0	n.d.	0	n.s.	n.s.
DAB2	Disabled homolog 2	P98082	841.475	DILLVDLNSEIDTNQNSLR	S	17			S249		0.874501	0.814378	1.06777	0.816041	0	n.d.	0	n.s.	n.s.
DAB2	Disabled homolog 2	P98082	841.475	SGVDQMDLFGDMSTPPDLNSPTESK	S	20			S227		0.815724	0.817364	0.653069	0.75364	1	0	0	n.s.	n.s.
DAB2	Disabled homolog 2	P98082	841.475	SSPNPFVGSPPK	S	2			S394		0.881782	0.704513	0.833836	0.695251	1	0	0	n.s.	n.s.
DAB2	Disabled homolog 2	P98082	841.475	QVSLPVTK	S	3			S723		0.850355	0.911699	0.665774	0.743664	1	0	0	3.605	2.77
DAB2	Disabled homolog 2	P98082	841.475	SSPNPFVGSPPK	S	9			S401		0.845267	0.68176	0.844123	0.702	1	0	0	n.s.	n.s.
ARHGAP4	Rho GTPase-activating protein 4	P98171	1400.49	QGLGPASTTSPSPGPRSPK	S	17			S906		0.830805	0.779979	0.728974	0.811153	1	0	0	n.s.	n.s.
EFNB1	Ephrin-B1	P98172	1581	AAALSLSTLASPK	T	8			T284		0.665812	0.565041	0.571208	0.472632	1	0	0	n.s.	n.s.
EFNB1	Ephrin-B1	P98172	1581	AAALSLSTLASPK	S	11			S287		0.790305	0.716468	0.73861	0.787465	1	0	0	n.s.	n.s.
EFNB1	Ephrin-B1	P98172	1581	GGSGTAGTEPSDIIIPLR	S	3			S292		0.818278	0.93331	0.672542	0.736859	1	1	1	n.s.	n.s.
EFNB1	Ephrin-B1	P98172	1581	AAALSLSTLASPK	S	5			S281		0.806335	1.08521	0.578302	0.767733	1	0	0	n.s.	n.s.
EFNB1	Ephrin-B1	P98172	1581	AAALSLSTLASPK	S	7			S283		0.700112	0.750249	0.550619	0.531814	1	0	0	n.s.	n.s.
MPP1	55 kDa erythrocyte membrane protein	Q00013	6901.13	VASMAQSAPSEAPSCSPFGK	S	3			S230		0.870659	0.974461	0.562461	0.616544	1	0	0	n.s.	n.s.
MPP1	55 kDa erythrocyte membrane protein	Q00013	6901.13	VASMAQSAPSEAPSCSPFGKK	S	16			S243		0.78475	0.906114	0.542406	0.750513	1	0	0	n.s.	n.s.
MPP1	55 kDa erythrocyte membrane protein	Q00013	6901.13	QGSLHVGDEILEINGTNVTNHSVDQLQK	S	3			S110		0.720775	0.763248	0.522003	0.625744	0	n.d.	0	n.s.	n.s.
MPP1	55 kDa erythrocyte membrane protein	Q00013	6901.13	VASMAQSAPSEAPSCSPFGK	S	16			S243		0.82022	0.902016	0.754936	0.792151	1	0	0	n.s.	n.s.
HDLBP	Vigilin	Q00341	1043.77	VATLNSEEESDPPTYK	S	6			S31		0.915126	0.837679	0.787538	0.820173	0	n.d.	0	n.s.	n.s.
CDK16	Cyclin-dependent kinase 16	Q00536	1703.61	KISTEDINK	S	3			S110		0.864777	1.77358	0.48731	1.36059	0	n.d.	0	3.878	2.77
CDK16	Cyclin-dependent kinase 16	Q00536	1703.61	GPLSSAPEIVHEDLK	S	5			S65		0.689794	0.642734	0.637197	0.675178	0	n.d.	0	n.s.	n.s.
CDK16	Cyclin-dependent kinase 16	Q00536	1703.61	LTLNSPIFDKPLSR	S	5			S138		0.846196	0.872491	0.732484	0.896913	1	1	1	n.s.	n.s.
CDK16	Cyclin-dependent kinase 16	Q00536	1703.61	QLSMTLR	S	3			S12		0.633736	0.678949	0.700202	0.653408	0	n.d.	0	4.492	2.77
CDK17	Cyclin-dependent kinase 17	Q00537	804.585	ASLSEIGFGK	S	2			S180		0.845639	0.772233	1.04326	1.15576	1	1	0	9.792	2.77
CDK17	Cyclin-dependent kinase 17	Q00537	804.585	RISMEDLNK	S	3			S137		0.719921	0.935335	0.367703	0.57409	1	0	0	6.668	2.77
CDK17	Cyclin-dependent kinase 17	Q00537	804.585	RASLSEIGFGK	S	3			S180		1.0807	1.09978	0.945797	1.37589	1	1	0	9.792	2.77
CDK17	Cyclin-dependent kinase 17	Q00537	804.585	RLSLTLR	S	3			S9		1.25446	1.52298	0.922772	1.47789	1	1	1	7.995	2.77
CDK17	Cyclin-dependent kinase 17	Q00537	804.585	LQINSPPFDQPMSR	S	5			S165		0.808723	0.757123	0.951956	0.949738	1	0	0	n.s.	n.s.
PURA	Transcriptional activator protein Pur-alpha	Q00577	1886.59	GPGLGSTQGQTIALPAQGLIEFR	T	7			T183		0.916723	0.545225	0.828334	0.738676	1	0	0	n.s.	n.s.
PURA	Transcriptional activator protein Pur-alpha	Q00577	1886.59	GPGLGSTQGQTIALPAQGLIEFR	T	11			T187		1.30428	0.818275	1.03869	0.64397	1	0	0	n.s.	n.s.
PURA	Transcriptional activator protein Pur-alpha	Q00577	1886.59	GPGLGSTQGQTIALPAQGLIEFR	S	6			S182		0.805516	0.602849	0.901207	0.572266	1	0	0	n.s.	n.s.
CLTC	Clathrin heavy chain 1	Q00610	13610.9	GILRTPDTIRR	T	5			T394		0.909054	1.14935	0.56516	0.944538	1	0	0	n.s.	n.s.
CLTC	Clathrin heavy chain 1	Q00610	13610.9	TSIDAYDNFDNISLAQR	S	13			S1494		0.859956	0.7908	0.832293	0.733331	1	0	0	n.s.	n.s.
CLTC	Clathrin heavy chain 1	Q00610	13610.9	GILRTPDTIR	T	5			T394		0.847103	0.764487	0.894227	0.771311	1	0	0	n.s.	n.s.
PLCB2	1-phosphatidylinositol 4,5-bisphosphate phosphodiesterase beta-2	Q00722	2477.62	SLPREESAGAAPGEGPEGVDGR	S	1			S958		1.03123	2.15887	0.589426	1.51214	0	n.d.	0	3.441	2.77
PLCB2	1-phosphatidylinositol 4,5-bisphosphate phosphodiesterase beta-2	Q00722	2477.62	TASLEELR	S	3			S888		0.886278	0.891004	0.830211	0.875266	0	n.d.	0	3.559	2.77
PLCB2	1-phosphatidylinositol 4,5-bisphosphate phosphodiesterase beta-2	Q00722	2477.62	TSPYPIILSFENHVDSPR	S	16			S413		1.07532	0.87142	1.45338	1.00143	0	n.d.	0	n.s.	n.s.
SPTBN1	Spectrin beta chain, non-erythrocytic 1	Q01082	4563.58	RFSLFGK	S	3			S2358		0.655012	0.750358	0.568218	0.686514	0	n.d.	0	3.735	2.77
SPTBN1	Spectrin beta chain, non-erythrocytic 1	Q01082	4563.58	TSSKESSPIPSPTSDR	S	3			S2161		0.705091	0.853561	0.530582	0.564208	1	0	0	n.s.	n.s.
SPTBN1	Spectrin beta chain, non-erythrocytic 1	Q01082	4563.58	EIGQSVDEVEK	S	5			S2048		0.823993	0.814625	0.636642	0.737889	0	n.d.	0	n.s.	n.s.
SPTBN1	Spectrin beta chain, non-erythrocytic 1	Q01082	4563.58	ESSPIPSPTSDR	S	7			S2169		0.769408	0.860362	0.813417	0.786005	0	n.d.	0	n.s.	n.s.
SPTBN1	Spectrin beta chain, non-erythrocytic 1	Q01082	4563.58	ESSPIPSPTSDRK	S	7			S2169		0.83546	0.816588	0.737964	0.726879	0	n.d.	0	n.s.	n.s.
SPTBN1	Spectrin beta chain, non-erythrocytic 1	Q01082	4563.58	ESSPIPSPTSDR	S	2			S2164		0.811338	0.864697	1.0863	0.886738	1	0	0	n.s.	n.s.
SPTBN1	Spectrin beta chain, non-erythrocytic 1	Q01082	4563.58	ESSPIPSPTSDR	S	3			S2165		0.834425	0.832175	1.05402	0.776083	1	0	0	n.s.	n.s.
SPTBN1	Spectrin beta chain, non-erythrocytic 1	Q01082	4563.58	RPPSPEPSTK	S	4			S2102		0.69418	0.539344	0.729819	0.905876	1	0	0	3.381	2.77
SPTBN1	Spectrin beta chain, non-erythrocytic 1	Q01082	2477.62	TSSKESSPIPSPTSDR	S	7			S2165		1.00711	0.943383	0.834492	0.992161	1	0	0	n.s.	n.s.
SPTBN1	Spectrin beta chain, non-erythrocytic 1	Q01082	4563.58	AQTLPTSVVTITSESSPGKR	S	16			S2341		0.819816	0.820276	0.676934	0.832173	1	0	0	n.s.	n.s.
SPTBN1	Spectrin beta chain, non-erythrocytic 1	Q01082	4563.58	AQTLPTSVVTITSESSPGK	T	3			T2328		0.72883	0.906873	0.980643	0.790015	1	0	0	3.278	2.77
SPTBN1	Spectrin beta chain, non-erythrocytic 1	Q01082	4563.58	AQTLPTSVVTITSESSPGKR	T	3			T2328		0.849142	0.903923	0.632585	0.781834	1	0	0	3.278	2.77
SPTBN1	Spectrin beta chain, non-erythrocytic 1	Q01082	4563.58	TALPAQSAATLPAR	T	10			T2187		0.872657	0.849287	0.817159	0.853108	1	0	0	n.s.	n.s.
SPTBN1	Spectrin beta chain, non-erythrocytic 1	Q01082	4563.58	AKTALPAQSAATLPAR	T	12			T2187		0.755534	1.55915	0.584106	1.08738	1	0	0	n.s.	n.s.
AMPD2	AMP deaminase 2	Q01433	4708.87	SLAESELRSAPYEFPEESPIEQLEER	S	9			S142		0.802008	1.06751	0.53392	0.824144	0	n.d.	0	n.s.	n.s.
AMPD2	AMP deaminase 2	Q01433	4708.87	SAPYEFPEESPIEQLEER	S	10			S151		0.725607	0.64659	0.700164	0.721154	0	n.d.	0	n.s.	n.s.
AMPD2	AMP deaminase 2	Q01433	4708.87	GGLGAPPLQSAR	S	10			S97		0.914725	0.893106	0.879839	0.982822	0	n.d.	0	n.s.	n.s.
AMPD2	AMP deaminase 2	Q01433	4708.87	SLAESELR	S	1			S134		0.818447	1.13506	0.794369	0.898771	0	n.d.	0	n.s.	n.s.
AMPD2	AMP deaminase 2	Q01433	4708.87	SLPGPAPCLK	S	1			S100		0.703725	1.38461	0.545481	0.663507	1	0	0	n.s.	n.s.
AMPD2	AMP deaminase 2	Q01433	4708.87	QISQDVK	S	3			S168		0.662536	0.402274	0.923964	0.727086	1	0	0	4.297	2.77
AMPD2	AMP deaminase 2	Q01433	4708.87	QISQDVKLEPDILLR	S	3			S168		0.819559	1.05496	0.406416	0.757449	1	0	0	4.297	2.77
AMPD2	AMP deaminase 2	Q01433	4708.87	RASLQASTAAPEAR	S	3			S76		0.824076	1.62753	0.833498	1.32658	1	1	1	4.381	2.77
CAP1	Adenylyl cyclase-associated protein 1	Q01518	41747.5	QVAYIYK	Y	6			Y354		0.762475	0.778824	0.726418	0.803372	0	n.d.	0	n.s.	n.s.
CAP1	Adenylyl cyclase-associated protein 1	Q01518	41747.5	GYADSPSK	S	5			S34		0.580038	0.38886	0.847637	0.81258	0	n.d.	0	n.s.	n.s.
PFKP	ATP-dependent 6-phosphofructokinase, platelet type	Q01813	9689	SFAGNLNTYK	S	1			S386		0.787602	0.577847	0.997097	0.729957	1	0	0	3.268	2.77
PFKP	ATP-dependent 6-phosphofructokinase, platelet type	Q01813	9689	SFAGNLNTYKR	S	1			S386		0.828038	0.924162	0.600072	0.890456	1	0	0	3.268	2.77
PFKP	ATP-dependent 6-phosphofructokinase, platelet type	Q01813	9689	GRSFAGNLNTYK	S	3			S386		0.805399	0.627316	0.834069	0.687837	1	0	0	3.268	2.77
PLCB3	1-phosphatidylinositol 4,5-bisphosphate phosphodiesterase beta-3	Q01970	1709.34	RHNSISEAK	S	4			S1105		1.04547	2.2227	0.640537	2.68176	0	n.d.	0	4.073	2.77
PLCB3	1-phosphatidylinositol 4,5-bisphosphate phosphodiesterase beta-3	Q01970	1709.34	HNSISEAK	S	3			S1105		1.06755	1.49444	0.863216	2.81547	0	n.d.	0	4.073	2.77
EIF4G1	Eukaryotic translation initiation factor 4 gamma 1	Q04637	1926.42	AASLTEDR	S	3			S1209		0.636511	0.46074	1.18231	0.799406	1	0	0	n.s.	n.s.
EIF4G1	Eukaryotic translation initiation factor 4 gamma 1	Q04637	1926.42	KAASLTEDR	S	4			S1209		0.581168	0.540016	0.705146	0.702829	1	0	0	n.s.	n.s.
EIF4G1	Eukaryotic translation initiation factor 4 gamma 1	Q04637	1926.42	VVQRSSLSR	S	6			S1145		0.904805	1.99813	0.799164	1.67045	0	n.d.	0	4.038	2.77
EIF4G1	Eukaryotic translation initiation factor 4 gamma 1	Q04637	1926.42	EAALPPVSPLK	S	8			S1231		1.08536	1.16513	0.814109	0.923463	1	0	0	n.s.	n.s.
EIF4G1	Eukaryotic translation initiation factor 4 gamma 1	Q04637	1926.42	SFSKEVEER	S	1			S1185		0.838914	0.968516	0.527942	0.785042	1	-1	1	1.769	1.355
EIF4G1	Eukaryotic translation initiation factor 4 gamma 1	Q04637	1926.42	AASLTEDRDR	S	3			S1209		0.689588	0.718825	0.886144	0.98634	1	0	0	2.229	1.355
EIF4G1	Eukaryotic translation initiation factor 4 gamma 1	Q04637	1926.42	SFSKEVEER	S	3			S1187		0.831514	0.914503	0.541956	0.702818	1	0	0	2.781	2.77
EIF4G1	Eukaryotic translation initiation factor 4 gamma 1	Q04637	1926.42	KAASLTEDRDR	S	4			S1209		0.765572	0.854937	0.624157	0.842963	1	0	0	2.229	1.355
EIF4G1	Eukaryotic translation initiation factor 4 gamma 1	Q04637	1926.42	GLPLVDDGGWNTVPISK	T	12			T1054		0.764463	0.76079	0.659422	0.773057	1	0	0	n.s.	n.s.
ATP7A	Copper-transporting ATPase 1	Q04656	736.257	YNASSVTPESLR	T	7			T327		0.752866	0.70645	0.877552	0.78492	0	n.d.	0	n.s.	n.s.
PRKCQ	Protein kinase C theta type	Q04759	3871.28	LSFADR	S	2			S676		0.843149	0.6165	1.20268	0.781743	1	0	0	n.s.	n.s.
PRKCQ	Protein kinase C theta type	Q04759	3871.28	NFSFMNPGMER	S	3			S695		0.837694	0.765846	0.853635	0.863397	1	0	0	n.s.	n.s.
PRKCQ	Protein kinase C theta type	Q04759	3871.28	ALINSMDQNMFR	S	5			S685		0.845479	0.756054	0.899406	0.833377	1	0	0	n.s.	n.s.
PRKCQ	Protein kinase C theta type	Q04759	3871.28	TNTFCGTPDYIAPEILLGQK	T	3			T538		0.814273	0.594087	0.735789	0.70662	1	0	0	1.855	1.355
DNM1	Dynamin-1	Q05193	5232.5	RSPTSSPTPQR	S	6			S778		0.6996	0.520139	0.699069	0.721331	0	n.d.	0	n.s.	n.s.
DNM1	Dynamin-1	Q05193	5232.5	RAPAVPPARPGSR	S	12			S795		0.850706	0.791649	0.744765	0.788029	0	n.d.	0	n.s.	n.s.
DNM1	Dynamin-1	Q05193	5232.5	RSPTSSPTPQR	S	2			S774		0.728421	0.419137	0.915885	0.807392	0	n.d.	0	n.s.	n.s.
DNM1	Dynamin-1	Q05193	5232.5	APAVPPARPGSR	S	11			S795		0.86777	0.587312	0.712819	0.401465	0	n.d.	0	n.s.	n.s.
DNM1	Dynamin-1	Q05193	5232.5	RSPTSSPTPQR	S	2	S	6	S774	S778	0.835727	0.487008	0.942664	0.699688	0	n.d.	0	n.s.	n.s.
PTPN12	Tyrosine-protein phosphatase non-receptor type 12	Q05209	4303.18	TVSLTPSPTTQVETPDLVDHDNTSPLFR	S	3			S567		0.683325	0.75407	0.776111	0.932152	1	0	0	n.s.	n.s.
PTPN12	Tyrosine-protein phosphatase non-receptor type 12	Q05209	4303.18	QDSPPPKPPR	S	3			S332		0.725986	0.664578	0.836382	0.857719	1	-1	1	n.s.	n.s.
PTPN12	Tyrosine-protein phosphatase non-receptor type 12	Q05209	4303.18	TRSCLVEGDAK	S	3			S342		0.760594	0.943105	0.771762	0.746383	0	n.d.	0	2.781	2.77
PTPN12	Tyrosine-protein phosphatase non-receptor type 12	Q05209	4303.18	VSVTPPEESQNSDTPPRPDR	T	4			T509		1.00012	0.788639	1.30441	0.927138	1	0	0	n.s.	n.s.
PTPN12	Tyrosine-protein phosphatase non-receptor type 12	Q05209	4303.18	KVPLQEGPKSFDGNTLLNR	S	10			S449		0.781009	0.770308	0.562815	0.574651	0	n.d.	0	n.s.	n.s.
PTPN12	Tyrosine-protein phosphatase non-receptor type 12	Q05209	4303.18	TPLSFTNPLHSDDSDSDER	S	11			S603		0.900931	0.79578	0.745114	0.7412	1	0	0	n.s.	n.s.
PTPN12	Tyrosine-protein phosphatase non-receptor type 12	Q05209	4303.18	TVSLTPSPTTQVETPDLVDHDNTSPLFR	T	14			T578		0.843685	0.761432	0.896477	0.98391	1	0	0	n.s.	n.s.
PTPN12	Tyrosine-protein phosphatase non-receptor type 12	Q05209	4303.18	VSVTPPEESQNSDTPPRPDR	S	2			S507		0.936722	0.695674	1.22854	0.785164	0	n.d.	0	n.s.	n.s.
PTPN12	Tyrosine-protein phosphatase non-receptor type 12	Q05209	4303.18	NLSFEIK	S	3			S435		0.902769	0.939861	0.523304	0.797904	1	0	0	2.873	2.77
PTPN12	Tyrosine-protein phosphatase non-receptor type 12	Q05209	4303.18	KTVSLTPSPTTQVETPDLVDHDNTSPLFR	S	4			S567		0.917876	0.917526	0.63221	0.818783	1	0	0	n.s.	n.s.
PTPN12	Tyrosine-protein phosphatase non-receptor type 12	Q05209	4303.18	TVSLTPSPTTQVETPDLVDHDNTSPLFR	S	7			S571		0.842877	0.69601	0.997987	0.841424	1	-1	0	n.s.	n.s.
PTPN12	Tyrosine-protein phosphatase non-receptor type 12	Q05209	4303.18	KTVSLTPSPTTQVETPDLVDHDNTSPLFR	S	8			S571		0.800204	0.882934	0.600625	0.79607	1	-1	0	n.s.	n.s.
PTPN12	Tyrosine-protein phosphatase non-receptor type 12	Q05209	4303.18	DVDVSEDSPPPLPER	S	8			S673		0.908582	0.723003	1.05288	0.75063	1	0	0	n.s.	n.s.
PTPN12	Tyrosine-protein phosphatase non-receptor type 12	Q05209	4303.18	TPLSFTNPLHSDDSDSDER	S	14			S606		0.668322	0.649209	0.765034	0.743998	1	0	0	n.s.	n.s.
PTPN12	Tyrosine-protein phosphatase non-receptor type 12	Q05209	4303.18	IADGVNEINTENMVSSIEPEKQDSPPPKPPR	S	24			S332		0.872456	0.941134	0.610663	0.762442	1	-1	1	n.s.	n.s.
PTPN12	Tyrosine-protein phosphatase non-receptor type 12	Q05209	4303.18	TVSLTPSPTTQVETPDLVDHDNTSPLFR	S	24			S588		0.876074	0.779283	0.870804	0.884489	1	0	0	n.s.	n.s.
PTPN12	Tyrosine-protein phosphatase non-receptor type 12	Q05209	4303.18	TVSLTPSPTTQVETPDLVDHDNTSPLFR	T	5			T569		0.773931	0.750915	0.740098	0.858127	1	-1	0	n.s.	n.s.
PTPN12	Tyrosine-protein phosphatase non-receptor type 12	Q05209	4303.18	SFDGNTLLNR	T	6			T454		0.75187	0.672476	0.855963	0.80323	0	n.d.	0	n.s.	n.s.
PTPN12	Tyrosine-protein phosphatase non-receptor type 12	Q05209	4303.18	KTVSLTPSPTTQVETPDLVDHDNTSPLFR	T	6			T569		0.846497	0.907044	0.669642	0.806729	1	-1	0	n.s.	n.s.
PTPN12	Tyrosine-protein phosphatase non-receptor type 12	Q05209	4303.18	KTVSLTPSPTTQVETPDLVDHDNTSPLFR	S	4	S	8	S567	S571	0.859533	0.86304	0.814525	0.835002	1	-1	0	n.s.	n.s.
LIPE	Hormone-sensitive lipase	Q05469		SVSEAALAQPQGPLGTDSLK	S	3			S855		0.739484	0.840979	0.66647	0.809	0	n.d.	0	3.343	2.77
PRKCD	Protein kinase C delta type	Q05655	6217.4	SDSASSEPVGIYQGFEK	S	3			S304		0.861994	0.963683	0.780677	0.880738	1	0	0	4.246	2.77
PRKCD	Protein kinase C delta type	Q05655	6217.4	ARLSYSDK	S	4			S645		0.694374	0.587953	0.860283	0.804626	1	0	0	n.s.	n.s.
PRKCD	Protein kinase C delta type	Q05655	6217.4	RSDSASSEPVGIYQGFEK	S	4			S304		0.884462	0.924291	0.918578	0.790698	1	0	0	4.246	2.77
PRKCD	Protein kinase C delta type	Q05655	6217.4	NLIDSMDQSAFAGFSFVNPK	S	9			S658		0.831479	0.631284	0.896171	0.793832	1	0	0	n.s.	n.s.
PRKCD	Protein kinase C delta type	Q05655	6217.4	NLIDSMDQSAFAGFSFVNPK	S	15			S664		0.863618	0.640336	0.872379	0.741999	1	0	0	n.s.	n.s.
PRKCD	Protein kinase C delta type	Q05655	6217.4	ASTFCGTPDYIAPEILQGLK	T	3			T507		1.19077	0.47357	1.04453	0.840665	1	0	0	n.s.	n.s.
PRKCD	Protein kinase C delta type	Q05655	6217.4	SEDEAKFPTMNRR	T	9			T141		0.790088	0.995172	0.570179	0.790362	1	0	0	n.s.	n.s.
CALD1	Caldesmon	Q05682	10567.8	GFTEVKSQNGEFMTHK	S	7			S493		0.797444	0.820254	0.596186	0.676791	0	n.d.	0	n.s.	n.s.
CALD1	Caldesmon	Q05682	10567.8	EFDPTITDASLSLPSRR	S	10			S129		0.790797	0.661645	0.840011	0.730972	1	0	0	n.s.	n.s.
CALD1	Caldesmon	Q05682	10567.8	QKEFDPTITDASLSLPSRR	S	12			S129		0.787131	0.981835	0.587501	0.821899	1	0	0	n.s.	n.s.
CALD1	Caldesmon	Q05682	10567.8	EFDPTITDASLSLPSR	S	12			S131		0.819627	0.821478	0.975928	0.911135	1	0	0	n.s.	n.s.
CALD1	Caldesmon	Q05682	10567.8	QKEFDPTITDASLSLPSRR	S	14			S131		0.867134	0.963794	0.587686	0.748149	1	0	0	n.s.	n.s.
CALD1	Caldesmon	Q05682	10567.8	QKEFDPTITDASLSLPSR	S	14			S131		0.908808	0.809332	0.823751	0.789855	1	0	0	n.s.	n.s.
CALD1	Caldesmon	Q05682	10567.8	GSSLKIEER	S	2			S642		0.700368	1.00623	0.492933	0.771047	0	n.d.	0	n.s.	n.s.
CALD1	Caldesmon	Q05682	10567.8	GSSLKIEER	S	3			S643		0.668808	1.0624	0.41575	0.710872	0	n.d.	0	n.s.	n.s.
CALD1	Caldesmon	Q05682	10567.8	QSVDKVTSPTKV	S	8			S789		0.86827	0.97574	0.480072	0.721332	1	-1	0	n.s.	n.s.
CALD1	Caldesmon	Q05682	10567.8	EFDPTITDASLSLPSRR	S	12			S131		0.792489	0.698008	0.897067	0.780238	1	0	0	n.s.	n.s.
BTK	Tyrosine-protein kinase BTK	Q06187	11094.6	KTSPLNFK	S	3			S21		0.788284	0.778416	0.603807	0.760772	0	n.d.	0	n.s.	n.s.
BTK	Tyrosine-protein kinase BTK	Q06187	11094.6	YVLDDEYTSSVGSKFPVR	Y	7			Y551		0.882567	0.840483	0.657091	0.761215	1	0	0	n.s.	n.s.
BTK	Tyrosine-protein kinase BTK	Q06187	11094.6	FTNSETAEHIAQGLR	S	4			S604		0.933682	0.828818	0.56842	0.561913	0	n.d.	0	n.s.	n.s.
GFPT1	Glutamine--fructose-6-phosphate aminotransferase [isomerizing] 1	Q06210	1117.49	VDSTTCLFPVEEK	S	3			S261		0.693962	1.20224	0.73601	0.740156	1	0	0	n.s.	n.s.
KLC1	Kinesin light chain 1	Q07866	3032.84	SRESLNVDVVK	S	1			S521		0.895481	0.873925	0.702073	0.78178	1	0	0	4.73	2.77
KLC1	Kinesin light chain 1	Q07866	3032.84	VDSPTVTTTLK	S	3			S460		0.791255	0.699226	0.99128	0.882822	0	n.d.	0	n.s.	n.s.
SOS1	Son of sevenless homolog 1	Q07889	780.97	HLPSPPLTQEVDLHSIAGPPVPPR	S	4			S1275		0.824421	0.770417	0.774941	0.747491	1	0	0	n.s.	n.s.
SOS1	Son of sevenless homolog 1	Q07889	780.97	SASVSSISLTK	S	3			S1134		0.840049	1.21217	0.598468	0.887426	0	n.d.	0	n.s.	n.s.
SOS1	Son of sevenless homolog 1	Q07889	780.97	TSISDPPESPPLLPPREPVR	S	9			S1210		0.890688	0.674769	0.96253	0.766928	1	0	0	n.s.	n.s.
SOS2	Son of sevenless homolog 2	Q07890		ELSHPPLYR	S	3			S1315		0.812186	0.674947	0.77284	0.764592	0	n.d.	0	n.s.	n.s.
TNK2	Activated CDC42 kinase 1	Q07912	*TiO2	YATPQVIQAPGPR	Y	1			Y827		0.661708	0.638665	0.874083	0.979935	0	n.d.	0	n.s.	n.s.
ARHGAP1	Rho GTPase-activating protein 1	Q07960	9290.41	SSSPELVTHLK	S	3			S51		0.835929	0.742426	0.67606	0.76147	1	-1	0	n.s.	n.s.
SLC20A2	Sodium-dependent phosphate transporter 2	Q08357		LVGDTVSYSK	S	7			S422		0.865739	0.752428	0.800458	0.752492	0	n.d.	0	n.s.	n.s.
SLC20A2	Sodium-dependent phosphate transporter 2	Q08357		EGALSRVSDESLSK	S	8			S256		0.872213	0.730762	0.764543	0.730009	0	n.d.	0	2.808	2.77
DMTN	Dematin	Q08495	14476.1	QPLTSPGSVSPSR	S	8			S14		0.83565	0.620459	0.928017	0.747651	1	-1	0	n.s.	n.s.
DMTN	Dematin	Q08495	14476.1	LQKQPLTSPGSVSPSR	S	11			S14		0.902091	1.09418	0.772622	0.919873	1	-1	0	n.s.	n.s.
DMTN	Dematin	Q08495	14476.1	SLPDRTPFHTSLHQGTSK	S	1			S269		0.721269	0.870747	0.480234	0.706816	0	n.d.	0	1.619	1.355
DMTN	Dematin	Q08495	14476.1	SPGIISQASAPR	S	1			S105		0.810696	0.556098	0.770289	0.569924	1	0	0	n.s.	n.s.
DMTN	Dematin	Q08495	14476.1	STSPPPSPEVWADSR	S	1			S90		0.860097	0.823429	0.69842	0.760566	1	0	0	n.s.	n.s.
DMTN	Dematin	Q08495	14476.1	SSSLPAYGR	S	2			S288		0.840133	0.868928	0.804053	0.823122	1	0	0	n.s.	n.s.
DMTN	Dematin	Q08495	14476.1	LQSTEFSPSGSETGSPGLQNGEGQR	S	3			S303		0.644585	0.989789	0.667478	0.737712	0	n.d.	0	n.s.	n.s.
DMTN	Dematin	Q08495	14476.1	SSSLPAYGR	S	3			S289		0.803586	0.800969	0.767909	0.780509	1	0	0	n.s.	n.s.
DMTN	Dematin	Q08495	14476.1	TRSLPDR	S	3			S269		0.808627	0.536171	1.34589	0.84437	0	n.d.	0	n.s.	n.s.
DMTN	Dematin	Q08495	14476.1	DSSVPGSPSSIVAK	S	3			S22		0.866849	0.860744	0.659264	0.678679	1	-1	0	n.s.	n.s.
DMTN	Dematin	Q08495	14476.1	STSPPPSPEVWADSR	S	3			S92		0.874977	0.803477	0.843649	0.800199	1	0	0	n.s.	n.s.
DMTN	Dematin	Q08495	14476.1	GNSLPCVLEQK	S	3			S333		0.875323	2.14818	0.578309	1.06854	1	1	1	n.s.	n.s.
DMTN	Dematin	Q08495	14476.1	HLSAEDFSR	S	3			S372		0.893892	0.954026	0.857187	1.0411	1	0	0	3.811	2.77
DMTN	Dematin	Q08495	14476.1	QRESVGGSPQTK	S	4			S152		0.831659	1.75565	0.574763	1.82985	1	1	1	2.941	2.77
DMTN	Dematin	Q08495	14476.1	QPLTSPGSVSPSR	S	5			S11		0.870263	0.691585	0.842314	0.765718	1	-1	0	n.s.	n.s.
DMTN	Dematin	Q08495	14476.1	ESVGGSPQTK	S	6			S156		0.631297	0.321585	0.968645	0.612879	1	1	0	n.s.	n.s.
DMTN	Dematin	Q08495	14476.1	MDRGNSLPCVLEQK	S	6			S333		0.929997	2.10283	0.637231	1.13249	1	1	1	n.s.	n.s.
DMTN	Dematin	Q08495	14476.1	DSSVPGSPSSIVAK	S	7			S26		0.881445	0.916566	0.597337	0.764168	1	0	0	n.s.	n.s.
DMTN	Dematin	Q08495	14476.1	STSPPPSPEVWADSR	S	7			S96		0.921681	0.757837	0.772011	0.834444	1	0	0	n.s.	n.s.
DMTN	Dematin	Q08495	14476.1	QRESVGGSPQTK	S	8			S156		0.64619	0.530849	0.417198	0.708474	1	1	0	n.s.	n.s.
DMTN	Dematin	Q08495	14476.1	LQKQPLTSPGSVSPSR	S	8			S11		0.926296	1.63887	0.417503	0.988287	1	-1	0	n.s.	n.s.
DMTN	Dematin	Q08495	14476.1	SPGIISQASAPR	S	9			S113		0.804564	0.876808	0.805189	0.868107	1	0	0	n.s.	n.s.
DMTN	Dematin	Q08495	14476.1	QPLTSPGSVSPSR	S	10			S16		0.823506	0.649696	0.980966	0.678025	1	-1	0	n.s.	n.s.
DMTN	Dematin	Q08495	14476.1	LQKQPLTSPGSVSPSR	S	13			S16		0.805718	1.1479	0.580201	0.894519	1	-1	0	n.s.	n.s.
DMTN	Dematin	Q08495	14476.1	GAEEEEEEEDDDSGEEMK	S	13			S226		0.869144	1.07893	0.648564	0.721795	1	0	0	n.s.	n.s.
DMTN	Dematin	Q08495	14476.1	RGAEEEEEEEDDDSGEEMK	S	14			S226		1.07345	1.04111	0.569073	0.674868	1	0	0	n.s.	n.s.
DMTN	Dematin	Q08495	14476.1	DSSVPGSPSSIVAK	S	3	S	7	S22	S26	0.733433	0.645812	0.687444	0.711821	1	0	0	n.s.	n.s.
SPIRE1	Protein spire homolog 1	Q08AE8	*TiO2	LRPVSPEEIRR	S	5			S387		0.834439	0.788652	0.914934	0.99034	1	0	0	2.795	2.77
SPIRE1	Protein spire homolog 1	Q08AE8	*TiO2	KLRPVSPEEIR	S	6			S387		0.782935	0.765789	0.826631	0.782334	1	0	0	2.795	2.77
SPIRE1	Protein spire homolog 1	Q08AE8	*TiO2	FLPISSTPQPER	T	7			T509		0.883356	0.637253	0.975387	0.806195	0	n.d.	0	n.s.	n.s.
DMWD	Dystrophia myotonica WD repeat-containing protein	Q09019		SNSLPHPAGGGK	S	3			S495		0.688577	0.759317	0.619264	0.786507	1	0	0	3.332	2.77
DMWD	Dystrophia myotonica WD repeat-containing protein	Q09019		FATLTLQER	T	4			T525		0.888092	0.787597	0.855185	0.76265	0	n.d.	0	n.s.	n.s.
DMWD	Dystrophia myotonica WD repeat-containing protein	Q09019		YHSLGNISR	S	3			S545		1.15123	1.32503	0.90263	1.0167	0	n.d.	0	n.s.	n.s.
FCHO2	F-BAR domain only protein 2	Q0JRZ9		NLSNEELTK	S	3			S403		0.762863	0.859642	0.61371	0.783101	1	0	0	2.903	2.77
FCHO2	F-BAR domain only protein 2	Q0JRZ9		LSGINEIPRPFSPPVTSNTSPPPAAPLAR	S	12			S488		0.863568	0.879108	0.892343	0.92475	0	n.d.	0	n.s.	n.s.
NEXN	Nexilin	Q0ZGT2	6225.83	CLSLVMDDEIESEAKK	S	3			S226		0.695709	1.31879	0.466608	0.556544	1	0	0	n.s.	n.s.
NEXN	Nexilin	Q0ZGT2	6225.83	KESLSPGK	S	5			S243		0.685491	0.298693	0.973338	0.507389	1	0	0	n.s.	n.s.
NEXN	Nexilin	Q0ZGT2	6225.83	TISQEFLTPGK	T	8			T370		0.813423	0.802362	0.88347	0.855811	1	-1	0	n.s.	n.s.
NEXN	Nexilin	Q0ZGT2	6225.83	TISQEFLTPGKLEINFEELLK	T	8			T370		0.939816	0.958815	0.583328	0.835447	1	-1	0	n.s.	n.s.
NEXN	Nexilin	Q0ZGT2	6225.83	CLSLVMDDEIESEAK	S	3			S226		0.680308	1.20728	0.690737	0.580502	1	0	0	n.s.	n.s.
NEXN	Nexilin	Q0ZGT2	6225.83	TISQEFLTPGKLEINFEELLK	S	3			S365		0.849057	0.890664	0.557896	0.742222	1	-1	0	n.s.	n.s.
NEXN	Nexilin	Q0ZGT2	6225.83	TISQEFLTPGK	S	3			S365		0.884176	0.671006	0.882171	0.68141	1	-1	0	n.s.	n.s.
NEXN	Nexilin	Q0ZGT2	6225.83	ESLSPGK	S	4			S243		0.656366	0.20872	1.15284	0.502595	1	0	0	n.s.	n.s.
NEXN	Nexilin	Q0ZGT2	6225.83	EMLASDDEEDVSSK	S	5			S80		0.771629	0.696475	0.849711	0.666027	1	0	0	n.s.	n.s.
NEXN	Nexilin	Q0ZGT2	6225.83	EMLASDDEEDVSSKVEK	S	5			S80		0.806319	0.950508	0.485701	0.635164	1	0	0	n.s.	n.s.
NEXN	Nexilin	Q0ZGT2	6225.83	YEEQRPSLK	S	7			S218		1.05815	3.31216	0.660795	1.95752	1	1	1	n.s.	n.s.
NEXN	Nexilin	Q0ZGT2	6225.83	NMVVDDDSPEMYK	S	8			S357		0.905389	0.851222	0.803562	0.827898	1	0	0	n.s.	n.s.
NEXN	Nexilin	Q0ZGT2	6225.83	IRYEEQRPSLK	S	9			S218		1.00472	3.81314	0.486565	2.26208	1	1	1	3.33	2.77
TMEM94	Transmembrane protein 94	Q12767	*TiO2	GIKDDEHIVLEPGDLFPPFSPPPSPR	S	24			S225		0.832544	0.789233	0.853525	0.684115	0	n.d.	0	n.s.	n.s.
TMEM94	Transmembrane protein 94	Q12767	*TiO2	LGMNSPF	S	5			S1354		0.880515	0.657207	0.857069	0.793422	0	n.d.	0	n.s.	n.s.
SCAP	Sterol regulatory element-binding protein cleavage-activating protein	Q12770		AGPEEPGDSPPLR	S	9			S851		0.948616	0.872663	0.832565	0.786088	0	n.d.	0	n.s.	n.s.
AKAP13	A-kinase anchor protein 13	Q12802	611.765	SLSPFR	S	3			S1559		0.830287	0.89317	0.755503	0.971199	0	n.d.	0	n.s.	n.s.
AKAP13	A-kinase anchor protein 13	Q12802	611.765	ERPRSAVLLVDETATTPIFANR	S	5			S1876		0.94973	0.87276	0.790135	0.795737	1	0	0	2.889	2.77
AKAP13	A-kinase anchor protein 13	Q12802	611.765	SAVLLVDETATTPIFANRR	S	1			S1876		0.943557	0.813855	0.759987	0.797931	1	0	0	2.889	2.77
AKAP13	A-kinase anchor protein 13	Q12802	611.765	IPSFFPSPEEPPSPSAPSIAK	S	13			S2709		0.803973	0.852637	0.682579	0.766501	1	0	0	n.s.	n.s.
STX4	Syntaxin-4	Q12846	3805.19	AIEPQKEEADENYNSVNTR	S	15			S117		0.916162	1.01644	0.676371	0.853995	1	0	0	n.s.	n.s.
STX4	Syntaxin-4	Q12846	3805.19	VALVVHPGTAR	T	9			T31		0.800218	0.814267	0.837514	0.769129	0	n.d.	0	n.s.	n.s.
MAP4K2	Mitogen-activated protein kinase kinase kinase kinase 2	Q12851	1237.99	DVSLQDPR	S	3			S8		0.73426	0.841704	0.868187	0.905027	0	n.d.	0	2.914	2.77
MAP4K2	Mitogen-activated protein kinase kinase kinase kinase 2	Q12851	1237.99	SASEFQELDSPDDTMGTIK	T	14			T398		0.90257	0.908696	0.685232	0.856725	1	0	0	n.s.	n.s.
MAP4K2	Mitogen-activated protein kinase kinase kinase kinase 2	Q12851	1237.99	SASEFQELDSPDDTMGTIK	S	10			S394		0.918999	0.933552	0.702705	0.799868	1	0	0	n.s.	n.s.
LRMP	Lymphoid-restricted membrane protein	Q12912	1446.69	TRKPSLSEK	S	5			S459		0.825242	1.3378	0.558696	1.33386	1	1	1	5.554	2.77
LRMP	Lymphoid-restricted membrane protein	Q12912	1446.69	RVTIASLPR	S	6			S378		0.783972	0.71119	0.754134	0.71784	1	0	0	n.s.	n.s.
LRMP	Lymphoid-restricted membrane protein	Q12912	1446.69	SASPTIEAQGTSPAHDNIAFQDSTSK	S	3			S131		0.820368	0.77402	0.72189	0.692142	1	0	0	n.s.	n.s.
LRMP	Lymphoid-restricted membrane protein	Q12912	1446.69	SASLNSKPSSLR	S	3			S363		0.937861	2.36746	0.652913	1.17146	0	n.d.	0	2.992	2.77
LRMP	Lymphoid-restricted membrane protein	Q12912	1446.69	VTIASLPR	S	5			S378		0.720965	0.520988	0.766952	0.574302	1	0	0	n.s.	n.s.
LRMP	Lymphoid-restricted membrane protein	Q12912	1446.69	QSEHRPSLPR	S	7			S418		2.92764	18.636	0.292424	12.9998	1	1	1	3.897	2.77
LRMP	Lymphoid-restricted membrane protein	Q12912	1446.69	RVTIASLPR	T	3			T375		1.3169	3.73775	0.801019	2.75864	1	1	1	7.105	2.77
PTPRJ	Receptor-type tyrosine-protein phosphatase eta	Q12913	3567.16	NNEVSFSQIKPK	S	5			S1009		0.797507	0.855627	0.546733	0.702763	1	0	0	n.s.	n.s.
PTPRJ	Receptor-type tyrosine-protein phosphatase eta	Q12913	3567.16	NNEVSFSQIKPK	S	7			S1011		0.786256	0.941731	0.554739	0.743113	0	n.d.	0	n.s.	n.s.
BNIP2	BCL2/adenovirus E1B 19 kDa protein-interacting protein 2	Q12982	3084.69	GSITEYTAAEEK	S	2			S114		0.802997	0.740049	0.79485	0.754244	1	0	0	4.124	2.77
BNIP2	BCL2/adenovirus E1B 19 kDa protein-interacting protein 2	Q12982	3084.69	KGSITEYTAAEEKEDGR	S	3			S114		0.877799	0.922337	0.776438	0.953794	1	0	0	4.124	2.77
BNIP2	BCL2/adenovirus E1B 19 kDa protein-interacting protein 2	Q12982	3084.69	KGSITEYTAAEEK	S	3			S114		0.982156	0.891903	0.81047	0.951882	1	0	0	4.124	2.77
NFX1	Transcriptional repressor NF-X1	Q12986	699.146	EHSPSESEKEVVGADPR	S	7			S154		0.859336	0.805601	0.735114	0.803718	0	n.d.	0	n.s.	n.s.
NFX1	Transcriptional repressor NF-X1	Q12986	699.146	RQDPQVVSPFSR	S	8			S326		0.844822	0.821407	0.778041	0.753793	0	n.d.	0	n.s.	n.s.
ARHGAP5	Rho GTPase-activating protein 5	Q13017		THSDASDDEAFTTSK	S	6			S1176		0.815183	0.812328	0.779282	0.82546	0	n.d.	0	1.724	1.355
ARHGAP5	Rho GTPase-activating protein 5	Q13017		GSEEDPLLSPVETWK	S	9			S1202		0.810059	0.612664	1.01664	0.6568	1	0	0	n.s.	n.s.
STRN3	Striatin-3	Q13033	1380.79	NLEQILNGGESPKQK	S	11			S229		0.849508	0.861747	0.528424	0.680928	1	0	0	n.s.	n.s.
STK4	Serine/threonine-protein kinase 4	Q13043	4325.81	AVGDEMGTVR	T	8			T340		0.649486	0.576053	0.708873	0.617395	1	0	0	n.s.	n.s.
FLII	Protein flightless-1 homolog	Q13045	6762.42	NAEAVLQSPGLSGK	S	8			S856		0.800967	0.777631	0.701614	0.836771	1	0	0	n.s.	n.s.
LCP2	Lymphocyte cytosolic protein 2	Q13094	9252.42	LPAPSIDR	S	5			S234		0.696886	0.680708	0.862942	0.60904	0	n.d.	0	n.s.	n.s.
LCP2	Lymphocyte cytosolic protein 2	Q13094	9252.42	SSPLPGK	S	1			S297		0.709532	0.260881	1.25237	0.436669	0	n.d.	0	n.s.	n.s.
LCP2	Lymphocyte cytosolic protein 2	Q13094	9252.42	NHSPLPPPQTNHEEPSR	S	3			S207		1.10449	1.16745	0.809968	0.991033	1	0	0	n.s.	n.s.
LCP2	Lymphocyte cytosolic protein 2	Q13094	9252.42	ENDEDDVHQRPLPQPALLPMSSNTFPSR	T	24			T341		0.957517	0.911149	0.770303	0.786689	1	0	0	n.s.	n.s.
PRKAA1	5'-AMP-activated protein kinase catalytic subunit alpha-1	Q13131	2006.47	IGHYILGDTLGVGTFGK	T	9			T32		0.765314	0.744344	0.740246	0.759007	0	n.d.	0	n.s.	n.s.
PRKAA1	5'-AMP-activated protein kinase catalytic subunit alpha-1	Q13131	2006.47	SGSVSNYR	S	3			S496		0.71638	0.634964	0.919122	0.926606	0	n.d.	0	3.527	2.77
PPFIA1	Liprin-alpha-1	Q13136	707.54	RIPHSPAR	S	5			S708		0.824304	0.658971	0.907412	0.953102	1	0	0	n.s.	n.s.
PPFIA1	Liprin-alpha-1	Q13136	707.54	GALHTVSHEDIR	S	7			S763		0.861788	0.714906	0.703585	0.732164	1	0	0	n.s.	n.s.
PPFIA1	Liprin-alpha-1	Q13136	707.54	GALHTVSHEDIR	T	5			T761		0.834019	0.673075	0.817575	0.763784	1	0	0	n.s.	n.s.
PPFIA1	Liprin-alpha-1	Q13136	707.54	GLAAGSAETLPANFR	T	9			T1159		0.778172	0.706379	0.714203	0.688972	1	0	0	n.s.	n.s.
EIF2B5	Translation initiation factor eIF-2B subunit epsilon	Q13144	1099.42	GGSPQMDDIK	S	3			S544		0.7044	0.785617	0.681818	0.618369	1	0	0	n.s.	n.s.
EIF2B5	Translation initiation factor eIF-2B subunit epsilon	Q13144	1099.42	GGSPQMDDIKVFQNEVLGTLQR	S	3			S544		0.718806	1.10565	0.5433	0.669124	1	0	0	n.s.	n.s.
PAK1	Serine/threonine-protein kinase PAK 1	Q13153		SVIEPLPVTPTR	T	9			T212		0.878427	0.776433	0.920259	0.830305	0	n.d.	0	n.s.	n.s.
PAK2	Serine/threonine-protein kinase PAK 2	Q13177	5079.94	FYDSNTVK	T	6			T134		0.693574	0.692591	0.7823	0.766003	0	n.d.	0	n.s.	n.s.
PAK2	Serine/threonine-protein kinase PAK 2	Q13177	5079.94	SVIDPVPAPVGDSHVDGAAK	S	1			S197		0.661283	0.457821	0.672119	0.480422	1	0	0	n.s.	n.s.
PAK2	Serine/threonine-protein kinase PAK 2	Q13177	5079.94	IISIFSGTEK	S	3			S55		0.554363	0.262083	0.727098	0.394507	1	0	0	n.s.	n.s.
PAK2	Serine/threonine-protein kinase PAK 2	Q13177	5079.94	YLSFTPPEKDGFPSGTPALNAK	S	3			S141		0.78847	0.859317	0.494539	0.700256	1	0	0	n.s.	n.s.
PAK2	Serine/threonine-protein kinase PAK 2	Q13177	5079.94	YLSFTPPEK	S	3			S141		0.819717	0.643253	0.87253	0.670648	1	0	0	n.s.	n.s.
PAK2	Serine/threonine-protein kinase PAK 2	Q13177	5079.94	FYDSNTVK	S	4			S132		0.881402	0.902857	0.627676	0.657128	0	n.d.	0	n.s.	n.s.
PAK2	Serine/threonine-protein kinase PAK 2	Q13177	5079.94	IISIFSGTEK	S	6			S58		0.829949	0.764496	0.696156	0.750198	1	0	0	n.s.	n.s.
STK3	Serine/threonine-protein kinase 3	Q13188	2856.43	TSVESVGTMR	S	5			S333		0.852501	0.851417	0.77267	0.717638	0	n.d.	0	n.s.	n.s.
STK3	Serine/threonine-protein kinase 3	Q13188	2856.43	ELEEEEENSDEDELDSHTMVK	S	9			S316		0.805897	0.889219	0.63519	0.585716	1	0	0	n.s.	n.s.
STK3	Serine/threonine-protein kinase 3	Q13188	2856.43	TSVESVGTMR	T	8			T336		0.731931	0.72432	0.799393	0.73385	1	0	0	n.s.	n.s.
PSMD2	26S proteasome non-ATPase regulatory subunit 2	Q13200	3180.53	FGGSGSQVDSAR	S	4			S361		0.772132	0.707432	0.837634	0.778877	0	n.d.	0	n.s.	n.s.
PSMD2	26S proteasome non-ATPase regulatory subunit 2	Q13200	3180.53	FGGSGSQVDSAR	S	6			S363		0.768548	0.724926	0.792002	0.814992	1	0	0	n.s.	n.s.
MMRN1	Multimerin-1	Q13201	31146.2	SKSINVLIR	S	3			S382		0.913657	0.909955	0.789321	0.869608	0	n.d.	0	n.s.	n.s.
MMRN1	Multimerin-1	Q13201	31146.2	DQALQLQVLNSR	S	11			S901		0.782933	0.896459	1.10261	1.01539	0	n.d.	0	n.s.	n.s.
MMRN1	Multimerin-1	Q13201	31146.2	EFQSLLK	S	4			S373		0.912419	0.916479	0.717883	0.731924	0	n.d.	0	n.s.	n.s.
MAP3K1	Mitogen-activated protein kinase kinase kinase 1	Q13233		ATSPEAGGGGGALK	T	2			T20		0.701766	0.692782	0.669857	0.8924	0	n.d.	0	n.s.	n.s.
SLA	Src-like-adapter	Q13239		LQEDPEGTENPLGVDESLFSYGLR	S	20			S226		0.830405	1.00487	0.895217	0.805498	0	n.d.	0	n.s.	n.s.
G3BP1	Ras GTPase-activating protein-binding protein 1	Q13283	891.022	SSSPAPADIAQTVQEDLR	S	3			S232		0.742685	0.646598	0.725741	0.758052	1	0	0	n.s.	n.s.
GRB10	Growth factor receptor-bound protein 10	Q13322	?	SIQPQVSPR	S	7			S104		0.79097	0.802338	0.801129	0.812828	1	0	0	n.s.	n.s.
ILK	Integrin-linked protein kinase	Q13418	59955.4	VRDWSTR	S	5			S228		0.730409	0.908387	0.886515	0.960613	0	n.d.	0	n.s.	n.s.
ILK	Integrin-linked protein kinase	Q13418	59955.4	TRPRNGTLNKHSGIDFK	T	7			T181		0.737132	1.48499	0.252077	0.892821	0	n.d.	0	4.486	2.77
ILK	Integrin-linked protein kinase	Q13418	59955.4	NGTLNK	T	3			T181		0.663706	0.152855	0.896201	0.202423	0	n.d.	0	4.486	2.77
ILK	Integrin-linked protein kinase	Q13418	59955.4	NGTLNKHSGIDFK	T	3			T181		0.770785	1.30697	0.220912	0.853788	0	n.d.	0	4.486	2.77
ILK	Integrin-linked protein kinase	Q13418	59955.4	DTFWKGTTR	T	7			T172		0.779185	0.499958	0.88162	0.610376	1	-1	1	n.s.	n.s.
NNT	NAD(P) transhydrogenase, mitochondrial	Q13423	6849.16	VALSPAGVQNLVK	S	4			S75		0.726459	0.711473	0.863055	0.870788	0	n.d.	0	n.s.	n.s.
SNTB2	Beta-2-syntrophin	Q13425	750.689	GLGPPSPPAPPR	S	6			S95		0.756902	0.501171	0.988184	0.807448	1	0	0	n.s.	n.s.
SNTB2	Beta-2-syntrophin	Q13425	750.689	GPAGEAGASPPVRR	S	9			S110		0.764469	0.672296	0.813812	0.695329	1	0	0	n.s.	n.s.
SNTB2	Beta-2-syntrophin	Q13425	750.689	GPAGEAGASPPVR	S	9			S110		0.836781	0.746025	0.74591	0.786535	1	0	0	n.s.	n.s.
GOLGA4	Golgin subfamily A member 4	Q13439	656.242	VPSVESLFR	S	3			S71		0.959497	0.751572	0.969228	0.796937	1	0	0	n.s.	n.s.
PDAP1	28 kDa heat- and acid-stable phosphoprotein	Q13442	2543.48	MQSLSLNK	S	3			S176		0.707389	1.01642	0.591993	0.782422	0	n.d.	0	3.111	1.355
PDAP1	28 kDa heat- and acid-stable phosphoprotein	Q13442	2543.48	MQSLSLNK	S	5			S178		0.741671	0.838609	0.571163	0.619348	0	n.d.	0	n.s.	n.s.
ADAM9	Disintegrin and metalloproteinase domain-containing protein 9	Q13443	614.398	HVSPVTPPR	S	3			S758		0.827101	0.781804	0.748913	0.827074	1	0	0	n.s.	n.s.
MYO9B	Unconventional myosin-IXb	Q13459	1428.02	SLLQSLSR	S	5			S766		0.710306	0.866978	0.800905	0.785391	0	n.d.	0	n.s.	n.s.
MYO9B	Unconventional myosin-IXb	Q13459	1428.02	RTSFSTSDVSK	S	5			S1356		0.883767	0.944393	0.593977	0.730467	1	1	1	n.s.	n.s.
MYO9B	Unconventional myosin-IXb	Q13459	1428.02	AAGMSSPGAQSHPEELPR	S	6			S717		0.828329	0.965251	0.899804	0.954264	1	0	0	n.s.	n.s.
MYO9B	Unconventional myosin-IXb	Q13459	1428.02	LVAAASPSAMLSQSLDLSDR	S	6			S1323		0.863898	0.694088	1.0136	0.742863	1	0	0	n.s.	n.s.
MYO9B	Unconventional myosin-IXb	Q13459	1428.02	VSPPAPGSAPETPEDK	S	8			S1267		0.903853	0.854754	0.754786	0.771337	1	0	0	n.s.	n.s.
MYO9B	Unconventional myosin-IXb	Q13459	1428.02	VSPPAPGSAPETPEDK	T	12			T1271		0.899308	0.87137	0.788359	0.733868	1	0	0	n.s.	n.s.
MYO9B	Unconventional myosin-IXb	Q13459	1428.02	KPGDASSLPDAGLSPGSQVDSK	S	14			S1405		0.754228	0.923055	0.577317	0.615942	0	n.d.	0	n.s.	n.s.
MYO9B	Unconventional myosin-IXb	Q13459	1428.02	SFSQMISEK	S	1			S1043		0.895562	1.47744	0.68024	0.949056	0	n.d.	0	n.s.	n.s.
MYO9B	Unconventional myosin-IXb	Q13459	1428.02	RTSFSTSDVSK	S	3			S1354		1.89435	2.74501	1.09924	2.67444	1	1	1	6.668	2.77
MYO9B	Unconventional myosin-IXb	Q13459	1428.02	TSFSTSDVSK	S	4			S1356		0.745248	0.771798	0.709623	0.733088	1	1	1	1.414	1.355
MYO9B	Unconventional myosin-IXb	Q13459	1428.02	VQEKPDSPGGSTQIQR	S	7			S1290		0.871769	0.90988	0.665135	0.83426	1	0	0	n.s.	n.s.
MYO9B	Unconventional myosin-IXb	Q13459	1428.02	LVAAASPSAMLSQSLDLSDR	S	14			S1331		0.870616	0.7783	0.996815	0.913015	1	0	0	n.s.	n.s.
MYO9B	Unconventional myosin-IXb	Q13459	1428.02	KLVAAASPSAMLSQSLDLSDR	S	15			S1331		0.897958	1.01966	0.726435	1.11592	1	0	0	n.s.	n.s.
MYO9B	Unconventional myosin-IXb	Q13459	1428.02	ATGAALTPTEERR	T	7			T1346		0.664758	0.464834	0.675181	0.572352	1	-1	1	n.s.	n.s.
MYO9B	Unconventional myosin-IXb	Q13459	1428.02	ATGAALTPTEER	T	7			T1346		0.942086	1.07546	0.826618	0.974399	1	-1	1	n.s.	n.s.
MYO9B	Unconventional myosin-IXb	Q13459	1428.02	VSPPAPGSAPETPEDK	S	8	T	12	S1267	T1271	0.797285	0.879801	0.646363	0.850063	1	0	0	n.s.	n.s.
ROCK1	Rho-associated protein kinase 1	Q13464	3762.8	LLDLSDSTSVASFPSADETDGNLPESR	T	8	S	12	T1101	S1105	0.705319	0.664979	0.875602	0.96071	1	0	0	n.s.	n.s.
ROCK1	Rho-associated protein kinase 1	Q13464	3762.8	LLDLSDSTSVASFPSADETDGNLPESR	T	8			T1101		0.805819	0.746374	0.981324	1.01521	1	0	0	n.s.	n.s.
ROCK1	Rho-associated protein kinase 1	Q13464	3762.8	LLDLSDSTSVASFPSADETDGNLPESR	T	8	S	9	T1101	S1102	0.917306	0.756191	0.947113	1.04488	1	0	0	n.s.	n.s.
NFATC2	Nuclear factor of activated T-cells, cytoplasmic 2	Q13469	604.175	TSPDPSPVSAAPSK	S	2			S326		0.856236	0.955833	0.672064	0.780722	0	n.d.	0	n.s.	n.s.
NFATC2	Nuclear factor of activated T-cells, cytoplasmic 2	Q13469	604.175	DAGLLVEQPPLAGVAASPR	S	17			S148		0.892919	0.805683	1.07485	1.09397	1	0	0	n.s.	n.s.
BIRC2	Baculoviral IAP repeat-containing protein 2	Q13490		YIPTEDVSGLSLEEQLR	S	11			S557		0.813786	0.864057	1.00589	0.98313	0	n.d.	0	n.s.	n.s.
MTM1	Myotubularin	Q13496	2827.31	LSDPPTSPSSPSQMMPHVQTHF	S	10			S591		0.852999	0.707373	0.827216	0.870551	1	0	0	n.s.	n.s.
MTM1	Myotubularin	Q13496	2827.31	YNSHSLENESIKR	S	5			S13		0.906997	0.999196	0.646124	0.928217	1	0	0	n.s.	n.s.
SQSTM1	Sequestosome-1	Q13501	635.889	LTPVSPESSSTEEK	S	5			S272		0.79201	0.786531	0.692165	0.717834	1	0	0	n.s.	n.s.
SQSTM1	Sequestosome-1	Q13501	635.889	SRLTPVSPESSSTEEK	T	4			T269		0.858257	0.961493	0.604674	0.780845	1	0	0	n.s.	n.s.
EIF4EBP2	Eukaryotic translation initiation factor 4E-binding protein 2	Q13542	*TiO2	TVAISDAAQLPHDYCTTPGGTLFSTTPGGTR	T	26			T46		0.816265	1.27442	0.743975	0.79071	0	n.d.	0	n.s.	n.s.
CAMK2G	Calcium/calmodulin-dependent protein kinase type II subunit gamma	Q13555	1485.38	QETVECLR	T	4			T287		0.575186	0.710309	0.646236	0.504073	0	n.d.	0	1.445	1.355
DCTN2	Dynactin subunit 2	Q13561	7266.57	GLDFSDR	S	5			S70		0.857329	0.912884	0.832436	0.761658	0	n.d.	0	n.s.	n.s.
IQGAP2	Ras GTPase-activating-like protein IQGAP2	Q13576	8101.99	IQSLLR	S	3			S759		0.800004	0.702925	0.772139	0.730812	0	n.d.	0	n.s.	n.s.
IQGAP2	Ras GTPase-activating-like protein IQGAP2	Q13576	8101.99	YGSIVDDER	S	3			S16		1.47921	6.70269	0.532455	4.35079	1	1	1	n.s.	n.s.
IQGAP2	Ras GTPase-activating-like protein IQGAP2	Q13576	8101.99	HSQSMIEDAQLPLEQK	S	4			S1358		0.854966	0.79274	0.710112	0.733819	1	0	0	n.s.	n.s.
STIM1	Stromal interaction molecule 1	Q13586	7422.53	SHSPSSPDPDTPSPVGDSR	T	11			T626		0.844316	0.899027	0.749007	0.755681	0	n.d.	0	n.s.	n.s.
STIM1	Stromal interaction molecule 1	Q13586	7422.53	SHSPSSPDPDTPSPVGDSR	S	13			S628		0.865924	0.806281	0.966767	0.890537	0	n.d.	0	n.s.	n.s.
STIM1	Stromal interaction molecule 1	Q13586	7422.53	LIEGVHPGSLVEKLPDSPALAK	S	17			S575		0.689379	0.651732	0.495154	0.632595	1	-1	1	n.s.	n.s.
STIM1	Stromal interaction molecule 1	Q13586	7422.53	SHSPSSPDPDTPSPVGDSR	S	3			S618		1.02538	0.935512	0.668383	0.750519	1	0	0	n.s.	n.s.
STIM1	Stromal interaction molecule 1	Q13586	7422.53	LPDSPALAKK	S	4			S575		0.69776	0.711534	0.488919	0.640598	1	-1	1	n.s.	n.s.
STIM1	Stromal interaction molecule 1	Q13586	7422.53	AEQSLHDLQER	S	4			S257		0.726701	0.751496	0.726149	0.688499	0	n.d.	0	n.s.	n.s.
STIM1	Stromal interaction molecule 1	Q13586	7422.53	LPDSPALAK	S	4			S575		0.763724	0.550228	0.912664	0.657563	1	-1	1	n.s.	n.s.
STIM1	Stromal interaction molecule 1	Q13586	7422.53	SHSPSSPDPDTPSPVGDSR	S	5			S620		1.38621	1.36239	0.658873	0.780314	1	-1	0	n.s.	n.s.
STIM1	Stromal interaction molecule 1	Q13586	7422.53	LTEPQHGLGSQR	S	10			S512		0.642163	0.574104	0.468125	0.460008	1	0	0	n.s.	n.s.
STIM1	Stromal interaction molecule 1	Q13586	7422.53	KAVAEEDNGSIGEETDSSPGR	S	10			S660		0.806328	0.874789	0.605978	0.684667	1	0	0	n.s.	n.s.
STIM1	Stromal interaction molecule 1	Q13586	7422.53	AHSLMELSPSAPPGGSPHLDSSR	S	16			S608		0.863107	0.924199	0.671985	0.855282	1	0	0	n.s.	n.s.
SNX1	Sorting nexin-1	Q13596	7422.53	AVGTQTLSGAGLLK	T	6			T278		0.84318	0.829901	0.94964	0.779607	0	n.d.	0	n.s.	n.s.
MTMR2	Myotubularin-related protein 2	Q13614	1093.32	ASSPAQCVTPVQTVV	S	3			S631		0.768951	0.755213	0.607038	0.600653	0	n.d.	0	2.819	2.77
MTMR3	Myotubularin-related protein 3	Q13615	606.504	RCSDPSLNEK	S	3			S633		0.972642	0.886127	1.53852	1.12851	0	n.d.	0	5.324	2.77
CUL4A	Cullin-4A	Q13619	1423.62	KGSFSALVGR	S	3			S10		1.80629	5.87775	0.627267	4.71102	1	1	1	4.108	2.77
RAB31	Ras-related protein Rab-31	Q13636	1403.94	FVQDHFDHNISPTIGASFMTK	S	11			S35		0.826088	0.831766	0.714509	0.747989	1	0	0	n.s.	n.s.
FHL1	Four and a half LIM domains protein 1	Q13642	14474.1	QVIGTGSFFPK	T	5			T138		0.753581	0.619525	1.03891	0.856324	0	n.d.	0	n.s.	n.s.
FHL1	Four and a half LIM domains protein 1	Q13642	14474.1	CLHPLANETFVAK	T	9			T79		0.779233	1.04925	0.76727	0.670106	1	0	0	n.s.	n.s.
SPTAN1	Spectrin alpha chain, non-erythrocytic 1	Q13813	3234.47	SLQQLAEER	S	1			S1217		0.820043	0.599023	0.933661	0.69998	1	0	0	n.s.	n.s.
SPTAN1	Spectrin alpha chain, non-erythrocytic 1	Q13813	3234.47	WRSLQQLAEER	S	3			S1217		0.894407	0.777231	0.813339	0.882837	1	0	0	n.s.	n.s.
SNTB1	Beta-1-syntrophin	Q13884	5730.97	KGSPVSEIGWETPPPESPR	T	12			T214		0.863749	0.786999	0.789056	0.827302	1	0	0	n.s.	n.s.
SNTB1	Beta-1-syntrophin	Q13884	5730.97	GSPQAGVDLSFATR	S	2			S389		0.769295	0.588575	1.18708	0.627824	1	0	0	n.s.	n.s.
SNTB1	Beta-1-syntrophin	Q13884	5730.97	LVHSGPGKGSPQAGVDLSFATR	S	10			S389		0.823914	0.854253	0.632851	0.779495	1	0	0	n.s.	n.s.
SNTB1	Beta-1-syntrophin	Q13884	5730.97	GSPVSEIGWETPPPESPR	S	16			S219		0.815077	0.889837	1.06995	0.859898	1	0	0	n.s.	n.s.
SNTB1	Beta-1-syntrophin	Q13884	5730.97	KGSPVSEIGWETPPPESPR	S	17			S219		0.77778	0.804308	0.612234	0.768409	1	0	0	n.s.	n.s.
SNTB1	Beta-1-syntrophin	Q13884	5730.97	GAGAGHPGAGGAQPPDSPAGVR	S	17			S87		0.837202	0.830351	0.808176	0.80988	1	0	0	n.s.	n.s.
SNTB1	Beta-1-syntrophin	Q13884	5730.97	KGSPVSEIGWETPPPESPR	T	12	S	17	T214	S219	0.802721	0.807295	0.928163	0.954229	1	0	0	n.s.	n.s.
PRKG1	cGMP-dependent protein kinase 1	Q13976	3501.39	EDSPSEDPVFLR	S	3			S273		0.880571	0.80944	1.02926	0.789573	0	n.d.	0	n.s.	n.s.
PRKG1	cGMP-dependent protein kinase 1	Q13976	3501.39	GTVNVTREDSPSEDPVFLR	S	10			S273		0.911082	0.800683	0.799862	0.776773	0	n.d.	0	n.s.	n.s.
PRKG1	cGMP-dependent protein kinase 1	Q13976	3501.39	TWTFCGTPEYVAPEIILNK	T	3			T517		0.844977	0.78617	0.780737	0.716184	1	0	0	n.s.	n.s.
IL16	Pro-interleukin-16	Q14005		LPQESPPLPESR	S	5			S566		0.820815	0.721464	0.930709	0.790803	0	n.d.	0	n.s.	n.s.
SEPT6	Septin-6	Q14141	10625.9	TAAELLQSQGSQAGGSQTLK	T	18			T418		0.815484	0.92716	0.710303	0.814565	1	0	0	n.s.	n.s.
SEPT6	Septin-6	Q14141	10625.9	KTAAELLQSQGSQAGGSQTLK	T	19			T418		0.732417	0.864529	0.761979	0.81626	1	0	0	n.s.	n.s.
SEPT6	Septin-6	Q14141	10625.9	TAAELLQSQGSQAGGSQTLKR	T	18			T418		0.807569	0.930169	0.668119	0.770173	1	0	0	n.s.	n.s.
SEPT6	Septin-6	Q14141	10625.9	KTAAELLQSQGSQAGGSQTLKR	T	19			T418		0.863058	1.0053	0.518294	0.731743	1	0	0	n.s.	n.s.
ARHGEF7	Rho guanine nucleotide exchange factor 7	Q14155	3103.13	KPSDEEFASR	S	3			S694		0.846819	0.971483	0.632019	0.75597	1	0	0	4.954	2.77
EFR3A	Protein EFR3 homolog A	Q14156	1533.76	LSVPYVPQVTDEDRLSR	S	16			S694		0.793206	0.736531	0.833081	0.77375	1	0	0	n.s.	n.s.
UBAP2L	Ubiquitin-associated protein 2-like	Q14157	838.856	SPAVATSTAAPPPPSSPLPSK	S	7			S445		0.901913	1.03753	0.689751	0.792681	1	0	0	n.s.	n.s.
UBAP2L	Ubiquitin-associated protein 2-like	Q14157	838.856	RYPSSISSSPQK	S	9			S609		0.813283	0.75846	0.706801	0.755894	1	0	0	n.s.	n.s.
UBAP2L	Ubiquitin-associated protein 2-like	Q14157	838.856	SPAVATSTAAPPPPSSPLPSK	S	16			S454		0.864678	0.965248	0.702339	0.798708	1	0	0	n.s.	n.s.
SCRIB	Protein scribble homolog	Q14160	*TiO2	MKSLEQDALR	S	3			S1508		0.605523	0.467158	0.557064	0.515755	0	n.d.	0	2.87	2.77
SCRIB	Protein scribble homolog	Q14160	*TiO2	VQSPEPPAPER	S	3			S1475		0.840041	0.768253	0.937489	0.783911	0	n.d.	0	n.s.	n.s.
SCRIB	Protein scribble homolog	Q14160	*TiO2	ALSPAELR	S	3			S1486		0.847905	0.84482	0.894075	0.824423	0	n.d.	0	2.805	2.77
SCRIB	Protein scribble homolog	Q14160	*TiO2	LRVQSPEPPAPER	S	5			S1475		0.776477	0.955031	0.773332	0.812903	0	n.d.	0	n.s.	n.s.
SCRIB	Protein scribble homolog	Q14160	*TiO2	LPLLPPESPGPLR	S	8			S853		1.34789	0.716582	1.03639	0.667054	1	0	0	n.s.	n.s.
SCRIB	Protein scribble homolog	Q14160	*TiO2	RVSLVGADDLR	S	3			S1378		0.813092	1.54672	0.810896	1.49708	0	n.d.	0	3.978	2.77
SCRIB	Protein scribble homolog	Q14160	*TiO2	MVEPENAVTITPLRPEDDYSPR	S	20			S835		0.962765	0.808569	0.775205	0.721779	1	0	0	n.s.	n.s.
SCARF1	Scavenger receptor class F member 1	Q14162	1610.85	AKRPSVSFAEGTK	S	5			S589		1.62895	2.53054	0.721156	1.99135	1	1	1	4.114	2.77
SCARF1	Scavenger receptor class F member 1	Q14162	1610.85	SSGELSSPLR	S	7			S611		0.41751	0.215472	0.962333	0.306564	1	0	0	n.s.	n.s.
SCARF1	Scavenger receptor class F member 1	Q14162	1610.85	RSSGELSSPLR	S	8			S611		0.557062	0.358399	0.74784	0.390315	1	0	0	n.s.	n.s.
SCARF1	Scavenger receptor class F member 1	Q14162	1610.85	GSPGLASGSVGQSPNSAPK	S	16			S756		0.782071	0.861786	0.809899	0.771823	0	n.d.	0	n.s.	n.s.
SCARF1	Scavenger receptor class F member 1	Q14162	1610.85	RSSGELSSPLR	S	2			S605		1.0734	0.929406	0.769069	0.955784	1	1	1	2.903	2.77
SCARF1	Scavenger receptor class F member 1	Q14162	1610.85	RSSGELSSPLR	S	3			S606		1.55749	1.56809	1.25214	1.95887	1	1	0	5.446	2.77
SCARF1	Scavenger receptor class F member 1	Q14162	1610.85	RPSVSFAEGTK	S	3			S589		2.01178	2.22434	1.37792	2.36562	1	1	1	4.114	2.77
SCARF1	Scavenger receptor class F member 1	Q14162	1610.85	HFGSFQK	S	4			S714		0.612113	1.45935	0.435687	0.778153	1	1	1	n.s.	n.s.
SCARF1	Scavenger receptor class F member 1	Q14162	1610.85	RSSGELSSPLR	S	7	S	8	S610	S611	1.18382	0.946309	1.60315	1.4148	1	0	0	n.s.	n.s.
TTLL12	Tubulin--tyrosine ligase-like protein 12	Q14166	1432.79	SSPGQTPEEGAQALAEFAALHGPALR	S	2			S16		0.864045	0.683231	0.952631	0.860107	1	0	0	n.s.	n.s.
CTTN	Src substrate cortactin	Q14247	10753.9	LPSSPVYEDAASFK	S	3			S417		0.823283	0.67418	0.860638	0.772106	1	0	0	n.s.	n.s.
CTTN	Src substrate cortactin	Q14247	10753.9	AELSYRGPVSGTEPEPVYSMEAADYR	S	4			S432		0.77401	1.18155	0.512098	0.858468	0	n.d.	0	n.s.	n.s.
CTTN	Src substrate cortactin	Q14247	10753.9	AKTQTPPVSPAPQPTEERLPSSPVYEDAASFK	T	5			T401		0.896712	1.4796	0.372988	0.856129	1	-1	0	n.s.	n.s.
CTTN	Src substrate cortactin	Q14247	10753.9	LQLHESQK	S	6			S261		0.600276	0.607199	0.890662	0.7031	0	n.d.	0	n.s.	n.s.
CTTN	Src substrate cortactin	Q14247	10753.9	LQLHESQKDYK	S	6			S261		0.675454	0.955286	0.486674	0.643758	0	n.d.	0	n.s.	n.s.
CTTN	Src substrate cortactin	Q14247	10753.9	TVPVEAVTSK	S	9			S345		0.779858	0.799534	0.798258	0.826744	0	n.d.	0	n.s.	n.s.
CTTN	Src substrate cortactin	Q14247	10753.9	GPVSGTEPEPVYSMEAADYR	S	13			S447		0.864048	0.702964	0.821092	0.740872	1	0	0	n.s.	n.s.
CTTN	Src substrate cortactin	Q14247	10753.9	AELSYRGPVSGTEPEPVYSMEAADYR	Y	18			Y446		0.791611	1.5745	0.409153	0.934706	1	0	0	n.s.	n.s.
CTTN	Src substrate cortactin	Q14247	10753.9	HCSQVDSVR	S	3			S113		0.68708	0.717575	0.795092	0.984595	0	n.d.	0	n.s.	n.s.
CTTN	Src substrate cortactin	Q14247	10753.9	LPSSPVYEDAASFKAELSYR	S	4			S418		0.8102	2.62075	0.20253	1.36176	1	0	0	n.s.	n.s.
CTTN	Src substrate cortactin	Q14247	10753.9	LPSSPVYEDAASFK	S	4			S418		0.861044	0.690614	0.805462	0.695189	1	0	0	n.s.	n.s.
CTTN	Src substrate cortactin	Q14247	10753.9	TQTPPVSPAPQPTEER	S	7			S405		0.911736	0.941239	0.940545	0.813876	1	0	0	n.s.	n.s.
CTTN	Src substrate cortactin	Q14247	10753.9	AKTQTPPVSPAPQPTEER	S	9			S405		0.888966	0.984189	0.686742	0.936729	1	0	0	n.s.	n.s.
CTTN	Src substrate cortactin	Q14247	10753.9	TQTPPVSPAPQPTEER	T	1			T399		0.949552	0.785231	1.06861	0.745307	1	-1	0	2.814	2.77
CTTN	Src substrate cortactin	Q14247	10753.9	TQTPPVSPAPQPTEER	T	3			T401		0.919902	0.633057	1.23597	0.700908	1	-1	0	n.s.	n.s.
CTTN	Src substrate cortactin	Q14247	10753.9	TQTPPVSPAPQPTEERLPSSPVYEDAASFK	T	3			T401		0.928838	1.03791	0.541207	0.765326	1	-1	0	n.s.	n.s.
CTTN	Src substrate cortactin	Q14247	10753.9	AKTQTPPVSPAPQPTEER	T	5			T401		0.898702	0.888765	0.733699	0.770272	1	-1	0	n.s.	n.s.
CTTN	Src substrate cortactin	Q14247	10753.9	GPVSGTEPEPVYSMEAADYR	Y	12			Y446		0.779774	0.667003	0.844214	0.662859	1	0	0	n.s.	n.s.
CTTN	Src substrate cortactin	Q14247	10753.9	TQTPPVSPAPQPTEER	T	1	S	7	T399	S405	0.980526	0.79884	1.44653	1.01077	1	-1	0	2.814	2.77
CTTN	Src substrate cortactin	Q14247	10753.9	TQTPPVSPAPQPTEER	T	3	S	7	T401	S405	0.847435	0.954894	0.704576	0.812541	1	-1	0	n.s.	n.s.
CTTN	Src substrate cortactin	Q14247	10753.9	TQTPPVSPAPQPTEERLPSSPVYEDAASFK	T	3	S	7	T401	S405	0.881177	1.13011	0.77562	0.988752	1	-1	0	n.s.	n.s.
CTTN	Src substrate cortactin	Q14247	10753.9	AKTQTPPVSPAPQPTEER	T	5	S	9	T401	S405	0.973659	0.991159	0.835817	0.852904	1	-1	0	n.s.	n.s.
TRIM25	E3 ubiquitin/ISG15 ligase TRIM25	Q14258	2071.47	ASAPSPNAQVACDHCLK	S	5			S100		0.839486	1.16877	0.641683	0.77403	1	0	0	n.s.	n.s.
PTK2B	Protein-tyrosine kinase 2-beta	Q14289	1369.98	NSLPQIPMLNLEAR	S	2			S375		0.962626	1.01955	0.956581	0.953401	1	0	0	4.638	2.77
PTK2B	Protein-tyrosine kinase 2-beta	Q14289	1369.98	RNSLPQIPMLNLEAR	S	3			S375		0.819931	0.862238	0.83368	0.881625	1	0	0	4.638	2.77
PDE3A	cGMP-inhibited 3',5'-cyclic phosphodiesterase A	Q14432	1357.62	SLPPGLLR	S	1			S428		0.82879	1.95845	0.63951	1.47882	1	1	1	3.073	2.77
PDE3A	cGMP-inhibited 3',5'-cyclic phosphodiesterase A	Q14432	1357.62	ISPLSSPCSSPLQGTPASSLVSK	S	2			S520		0.844576	0.875933	0.782185	0.85682	1	0	0	n.s.	n.s.
PDE3A	cGMP-inhibited 3',5'-cyclic phosphodiesterase A	Q14432	1357.62	RTSLPCIPR	T	2			T311		2.13522	5.28941	1.5885	3.4003	1	1	1	n.s.	n.s.
PRPSAP1	Phosphoribosyl pyrophosphate synthase-associated protein 1	Q14558	2509.08	LGLAVIHGEAQCTELDMDDGRHSPPMVK	S	23			S215		0.825282	0.8637	0.754339	0.855188	1	0	0	n.s.	n.s.
ITPR1	Inositol 1,4,5-trisphosphate receptor type 1	Q14643	2432.54	DQLLEASAATR	S	7			S1928		0.907426	0.740722	1.03892	0.95765	0	n.d.	0	n.s.	n.s.
ITPR1	Inositol 1,4,5-trisphosphate receptor type 1	Q14643	2432.54	RDSVLAASR	S	3			S1598		0.980738	1.07264	1.11525	1.39186	1	-1	1	7.135	2.77
RASA3	Ras GTPase-activating protein 3	Q14644	8292.77	RDSIIGK	S	3			S90		0.679425	0.73541	0.790882	1.07366	0	n.d.	0	4.643	2.77
RASA3	Ras GTPase-activating protein 3	Q14644	8292.77	TKYGSQEHPIGDK	S	5			S809		0.779748	0.922789	0.459962	0.679758	1	0	0	n.s.	n.s.
RASA3	Ras GTPase-activating protein 3	Q14644	8292.77	YGSQEHPIGDK	S	3			S809		0.765774	0.845471	0.609241	0.665812	1	0	0	n.s.	n.s.
RASA3	Ras GTPase-activating protein 3	Q14644	8292.77	TVQTLGSLSKSK	S	11			S528		0.86314	0.809148	0.568449	0.695799	0	n.d.	0	n.s.	n.s.
IRF3	Interferon regulatory factor 3	Q14653	981.47	SPSLDNPTPFPNLGPSENPLKR	S	3			S175		0.948333	0.944279	0.845082	0.811307	1	0	0	n.s.	n.s.
RFTN1	Raftlin	Q14699	735.864	ALVGICTGHSNPGEDAR	S	10			S555		0.741707	1.06823	0.850326	0.907235	1	0	0	n.s.	n.s.
PPP2R5D	Serine/threonine-protein phosphatase 2A 56 kDa regulatory subunit delta isoform	Q14738	1293.84	RKSELPQDVYTIK	S	3			S573		1.32332	2.57724	0.589967	1.91316	1	1	1	5.681	2.77
GOLGB1	Golgin subfamily B member 1	Q14789	749.374	QASPETSASPDGSQNLVYETELLR	S	3			S3010		0.844975	0.824122	0.93466	0.941748	0	n.d.	0	3.3	2.77
MEF2D	Myocyte-specific enhancer factor 2D	Q14814		SEPVSPSR	S	5			S444		0.708608	0.584192	0.822795	0.724163	0	n.d.	0	n.s.	n.s.
MEF2D	Myocyte-specific enhancer factor 2D	Q14814		LLSPQQPALQR	S	3			S180		0.90344	0.840206	0.866368	0.875506	0	n.d.	0	n.s.	n.s.
LASP1	LIM and SH3 domain protein 1	Q14847	19093.9	MGPSGGEGMEPERRDSQDGSSYR	S	16			S146		1.28213	3.24799	0.40984	2.32389	1	1	1	5.827	2.77
LASP1	LIM and SH3 domain protein 1	Q14847	19093.9	GFSVVADTPELQR	T	8			T104		0.838559	0.650617	0.811205	0.676455	1	-1	1	n.s.	n.s.
GAPVD1	GTPase-activating protein and VPS9 domain-containing protein 1	Q14C86	1283.16	FSTLTDDPSPR	S	9			S1019		0.825388	0.777024	1.00908	0.838326	0	n.d.	0	n.s.	n.s.
GAPVD1	GTPase-activating protein and VPS9 domain-containing protein 1	Q14C86	1283.16	SSDIVSSVR	S	1			S902		0.825988	0.722058	0.902252	0.724982	1	-1	1	2.965	2.77
GAPVD1	GTPase-activating protein and VPS9 domain-containing protein 1	Q14C86	1283.16	SRSSDIVSSVR	S	3			S902		0.817002	0.851672	0.717805	0.817692	1	-1	1	2.965	2.77
SEPT2	Septin-2	Q15019	7473.84	IYHLPDAESDEDEDFK	S	9			S218		0.61084	0.669438	0.622899	0.55615	1	0	0	n.s.	n.s.
SEPT2	Septin-2	Q15019	7473.84	IYHLPDAESDEDEDFKEQTR	S	9			S218		1.04975	1.07226	0.533382	0.795597	1	0	0	n.s.	n.s.
R3HDM1	R3H domain-containing protein 1	Q15032		ASSFSGISVLTR	S	3			S381		0.779968	0.763151	0.863387	0.906797	0	n.d.	0	n.s.	n.s.
SNX17	Sorting nexin-17	Q15036	1354.26	RSDSQQAVK	S	4			S409		0.594579	0.399319	0.524175	0.532806	0	n.d.	0	3.184	2.77
SNX17	Sorting nexin-17	Q15036	1354.26	RVGGTLRR	T	5			T403		0.56308	0.736179	0.634956	0.822258	0	n.d.	0	n.s.	n.s.
SNX17	Sorting nexin-17	Q15036	1354.26	LSAVSLR	S	5			S440		0.767198	0.820696	0.687834	0.702322	0	n.d.	0	n.s.	n.s.
SNX17	Sorting nexin-17	Q15036	1354.26	SPPLLESPDATR	S	7			S421		0.798368	0.736031	0.786815	0.804294	1	0	0	n.s.	n.s.
SNX17	Sorting nexin-17	Q15036	1354.26	VTSSVPLPSGSTSSPGR	S	14			S336		0.871653	0.928179	0.813896	0.844963	0	n.d.	0	n.s.	n.s.
JOSD1	Josephin-1	Q15040		SESLELPQAAPPQIYHEK	S	3			S15		0.775773	0.832909	0.793117	0.892315	0	n.d.	0	n.s.	n.s.
ARHGEF6	Rho guanine nucleotide exchange factor 6	Q15052	1560.86	KPSEEEYVIR	S	3			S640		1.23927	3.75812	0.559651	2.19065	1	1	1	4.822	2.77
ARHGEF6	Rho guanine nucleotide exchange factor 6	Q15052	1560.86	KDSIPQVLLPEEEK	S	3			S684		1.26272	2.73755	0.610817	1.94992	1	1	1	3.773	2.77
ARHGEF6	Rho guanine nucleotide exchange factor 6	Q15052	1560.86	SSERPLSPK	S	7			S225		0.671241	0.527549	0.723763	0.992095	0	n.d.	0	n.s.	n.s.
EIF4H	Eukaryotic translation initiation factor 4H	Q15056	1801.81	AYSSFGGGR	S	4			S14		0.845391	0.865875	0.958498	0.845404	0	n.d.	0	n.s.	n.s.
ACAP2	Arf-GAP with coiled-coil, ANK repeat and PH domain-containing protein 2	Q15057	1057.35	SSPSTGSLDSGNESK	S	7			S384		0.7755	0.762541	0.715821	0.767805	1	0	0	n.s.	n.s.
EEA1	Early endosome antigen 1	Q15075	1664.36	SLGSADELFK	S	4			S52		0.832788	0.790294	0.593843	0.75978	0	n.d.	0	n.s.	n.s.
PDIA6	Protein disulfide-isomerase A6	Q15084	13311	DGELPVEDDIDLSDVELDDLGKDEL	S	13			S428		0.853909	0.964029	0.578029	0.769947	1	1	1	n.s.	n.s.
PEA15	Astrocytic phosphoprotein PEA-15	Q15121	4646.64	LTRIPSAK	S	6			S104		0.596271	1.24593	0.248366	0.665722	0	n.d.	0	n.s.	n.s.
PEA15	Astrocytic phosphoprotein PEA-15	Q15121	4646.64	QPSEEEIIK	S	3			S116		0.742922	0.746271	0.714927	0.555209	1	0	0	n.s.	n.s.
PEA15	Astrocytic phosphoprotein PEA-15	Q15121	4646.64	DIIRQPSEEEIIK	S	7			S116		0.709812	0.942008	0.422397	0.571237	1	0	0	n.s.	n.s.
PLEC	Plectin	Q15149	4461.14	RASFAEK	S	3			S1721		0.717265	0.56914	0.817585	0.934918	0	n.d.	0	4.592	2.77
PLEC	Plectin	Q15149	4461.14	SDEGQLSPATR	S	7			S720		0.777789	0.656296	0.790429	0.753363	0	n.d.	0	n.s.	n.s.
PPP2R5A	Serine/threonine-protein phosphatase 2A 56 kDa regulatory subunit alpha isoform	Q15172	1577.52	SQGSQAELHPLPQLK	S	4			S49		0.804784	0.9096	1.20543	0.91183	0	n.d.	0	n.s.	n.s.
PPP2R5A	Serine/threonine-protein phosphatase 2A 56 kDa regulatory subunit alpha isoform	Q15172	1577.52	SQGSSQFR	S	5			S42		0.747683	0.546702	0.924595	0.88123	0	n.d.	0	n.s.	n.s.
PTGES3	Prostaglandin E synthase 3	Q15185	7374.75	DWEDDSDEDMSNFDR	S	6			S113		0.651151	0.701338	0.625992	0.500841	1	0	0	n.s.	n.s.
STK38	Serine/threonine-protein kinase 38	Q15208	2463.03	QLAFSTVGTPDYIAPEVFMQTGYNK	S	5			S281		0.761568	0.987362	0.87981	0.831833	1	0	0	1.405	1.355
STK38	Serine/threonine-protein kinase 38	Q15208	2463.03	FEGLTAR	T	5			T452		0.72761	0.710875	0.760985	0.790492	1	0	0	n.s.	n.s.
STK38	Serine/threonine-protein kinase 38	Q15208	2463.03	RFEGLTAR	T	6			T452		0.757151	0.783203	0.782961	0.795121	1	0	0	n.s.	n.s.
RALBP1	RalA-binding protein 1	Q15311	785.461	TPSSEEISPTK	T	1			T27		0.788432	0.614394	0.937668	0.853833	1	0	0	n.s.	n.s.
RALBP1	RalA-binding protein 1	Q15311	785.461	TPSSEEISPTKFPGLYR	T	1			T27		0.796178	0.849728	0.602193	0.760423	1	0	0	n.s.	n.s.
PCBP1	Poly(rC)-binding protein 1	Q15365	15438.6	QQSHFAMMHGGTGFAGIDSSSPEVK	S	21			S264		0.830227	0.875801	0.75218	0.873004	0	n.d.	0	n.s.	n.s.
PCBP1	Poly(rC)-binding protein 1	Q15365	15438.6	QICLVMLETLSQSPQGR	S	13			S173		0.758765	0.819646	0.843649	0.699656	1	0	0	n.s.	n.s.
PCBP1	Poly(rC)-binding protein 1	Q15365	15438.6	VMTIPYQPMPASSPVICAGGQDR	S	13			S190		1.03457	0.794659	0.90071	0.782468	1	0	0	n.s.	n.s.
PCBP2	Poly(rC)-binding protein 2	Q15366	9733	GVTIPYRPKPSSSPVIFAGGQDR	S	13			S189		0.869165	0.888014	0.617273	0.81806	1	0	0	n.s.	n.s.
RSU1	Ras suppressor protein 1	Q15404	42815	LNTLPR	T	3			T100		0.825162	0.693723	0.988046	0.996683	1	0	0	n.s.	n.s.
RPS6KA1	Ribosomal protein S6 kinase alpha-1	Q15418	1320.42	GFSFVATGLMEDDGKPR	S	3			S380		0.843052	0.86111	0.722166	0.744162	0	n.d.	0	n.s.	n.s.
SKIV2L	Helicase SKI2W	Q15477	994.287	ASSLEDLVLK	S	3			S256		0.699884	0.719983	0.599495	0.731439	1	-1	0	n.s.	n.s.
MAPRE2	Microtubule-associated protein RP/EB family member 2	Q15555	7600.51	ASSSGSASK	S	3			S229		0.875736	0.22423	0.855199	0.325546	0	n.d.	0	3.403	2.77
MAPRE2	Microtubule-associated protein RP/EB family member 2	Q15555	7600.51	RASSSGSASK	S	3			S228		1.2227	0.807519	0.64481	1.09097	0	n.d.	0	4.905	2.77
TSN	Translin	Q15631	2554.69	LLNLKNDSLR	S	8			S190		0.739143	1.33427	0.317852	1.00549	0	n.d.	0	n.s.	n.s.
SF1	Splicing factor 1	Q15637	791.978	SPSPEPIYNSEGK	S	3			S82		0.84284	0.836244	0.887277	0.798322	0	n.d.	0	n.s.	n.s.
TRIP10	Cdc42-interacting protein 4	Q15642	1295.12	APSDSSLGTPSDGRPELR	S	3			S296		0.96438	0.923572	0.822981	0.934978	1	0	0	n.s.	n.s.
TRIP10	Cdc42-interacting protein 4	Q15642	1295.12	VLSNRGDSLSR	S	8			S482		0.749405	0.855603	0.649978	0.855983	0	n.d.	0	n.s.	n.s.
MYLK	Myosin light chain kinase, smooth muscle	Q15746	4151.57	KSSTGSPTSPLNAEK	S	3			S1773		1.24499	3.32168	0.716638	2.04113	1	1	1	3.324	2.77
MYLK	Myosin light chain kinase, smooth muscle	Q15746	4151.57	SSTGSPTSPLNAEK	T	4			T1774		0.775931	0.638314	0.747691	0.690918	1	1	0	n.s.	n.s.
MYLK	Myosin light chain kinase, smooth muscle	Q15746	4151.57	SSTGSPTSPLNAEK	S	5			S1776		0.793251	0.418127	0.925819	0.599406	1	1	0	n.s.	n.s.
MYLK	Myosin light chain kinase, smooth muscle	Q15746	4151.57	DEVEVSDDDEKEPEVDYR	S	6			S1438		0.727378	0.791961	0.746667	0.696669	1	-1	1	n.s.	n.s.
MYLK	Myosin light chain kinase, smooth muscle	Q15746	4151.57	RLENAGSLK	S	7			S1617		0.866291	0.866125	0.784966	0.946338	0	n.d.	0	n.s.	n.s.
MYLK	Myosin light chain kinase, smooth muscle	Q15746	4151.57	APGLGVLSPSGEER	S	8			S365		0.798752	0.679046	0.986007	0.842183	0	n.d.	0	n.s.	n.s.
MYLK	Myosin light chain kinase, smooth muscle	Q15746	4151.57	KSSTGSPTSPLNAEK	S	9			S1779		0.804793	0.567343	0.685508	0.562368	1	1	0	n.s.	n.s.
MYLK	Myosin light chain kinase, smooth muscle	Q15746	4151.57	SSLPPVLGTESDATVK	T	14			T1221		0.687673	0.695894	0.872695	0.792947	0	n.d.	0	n.s.	n.s.
MYLK	Myosin light chain kinase, smooth muscle	Q15746	4151.57	IEGYPDPEVVWFKDDQSIR	S	17			S1848		0.797125	0.72182	0.718985	0.818939	0	n.d.	0	n.s.	n.s.
MYLK	Myosin light chain kinase, smooth muscle	Q15746	4151.57	LSSMAMISGLSGR	S	2			S1759		0.851637	1.11132	0.784977	0.854674	1	0	0	n.s.	n.s.
MYLK	Myosin light chain kinase, smooth muscle	Q15746	4151.57	SSLPPVLGTESDATVK	S	2			S1209		0.911942	1.92546	0.878032	1.22959	0	n.d.	0	n.s.	n.s.
MYLK	Myosin light chain kinase, smooth muscle	Q15746	4151.57	LSSMAMISGLSGR	S	3			S1760		0.762532	1.079	0.803854	0.867899	1	0	0	n.s.	n.s.
MYLK	Myosin light chain kinase, smooth muscle	Q15746	4151.57	TAPQTPVLQK	T	5			T335		0.793767	0.702738	0.680139	0.665902	0	n.d.	0	n.s.	n.s.
HERC1	Probable E3 ubiquitin-protein ligase HERC1	Q15751		SESLTAESR	S	3			S1491		0.703042	0.693757	0.878874	1.01888	0	n.d.	0	n.s.	n.s.
CD226	CD226 antigen	Q15762	2844.62	EDIYVNYPTFSR	Y	4			Y322		0.954322	0.935463	1.20552	0.994984	1	0	0	n.s.	n.s.
CD226	CD226 antigen	Q15762	2844.62	EDIYVNYPTFSR	S	11			S329		0.744931	0.517356	0.857749	0.684396	1	-1	0	n.s.	n.s.
CD226	CD226 antigen	Q15762	2844.62	DLFTESWDTQK	S	6			S290		0.788021	0.605401	0.909811	0.66404	1	0	0	n.s.	n.s.
CD226	CD226 antigen	Q15762	2844.62	DLFTESWDTQKAPNNYR	S	6			S290		0.825197	0.884077	0.661938	0.79919	1	0	0	n.s.	n.s.
CD226	CD226 antigen	Q15762	2844.62	DLFTESWDTQKAPNNYR	T	4			T288		0.750105	0.717039	0.567331	0.622843	1	0	0	n.s.	n.s.
CD226	CD226 antigen	Q15762	2844.62	EDIYVNYPTFSR	T	9			T327		0.715146	0.557205	0.904499	0.640146	1	-1	0	n.s.	n.s.
STK11	Serine/threonine-protein kinase STK11	Q15831		IDSTEVIYQPR	S	3			S31		0.819479	0.796751	1.07144	0.86565	1	0	0	n.s.	n.s.
ZYX	Zyxin	Q15942	72650.5	FSPVTPK	T	5			T270		0.678155	0.610327	0.703277	0.681243	1	-1	1	n.s.	n.s.
ZYX	Zyxin	Q15942	72650.5	FTPVASKFSPGAPGGSGSQPNQK	S	6			S278		0.918241	1.1427	0.48589	0.780017	0	n.d.	0	n.s.	n.s.
ZYX	Zyxin	Q15942	72650.5	VNPFRPGDSEPPPAPGAQR	S	9			S44		0.809111	0.990657	0.766424	0.880844	0	n.d.	0	n.s.	n.s.
ZYX	Zyxin	Q15942	72650.5	LGHPEALSAGTGSPQPPSFTYAQQR	T	11			T306		0.791664	0.811567	0.712344	0.800382	1	0	0	n.s.	n.s.
ZYX	Zyxin	Q15942	72650.5	EKVSSIDLEIDSLSSLLDDMTK	S	12			S150		0.727156	0.99527	0.621235	0.779128	1	0	0	n.s.	n.s.
ZYX	Zyxin	Q15942	72650.5	QHPVPPPAQNQNQVRSPGAPGPLTLK	S	16			S344		0.86894	1.3189	1.38011	0.995889	1	0	0	n.s.	n.s.
ZYX	Zyxin	Q15942	72650.5	SPGAPGPLTLK	S	1			S344		0.907045	0.608492	0.778428	0.683908	1	0	0	n.s.	n.s.
ZYX	Zyxin	Q15942	72650.5	FSPVTPK	S	2			S267		0.795272	0.573172	0.942641	0.70133	1	-1	0	n.s.	n.s.
ZYX	Zyxin	Q15942	72650.5	FSPGAPGGSGSQPNQK	S	2			S281		0.816645	0.67765	0.877054	0.749759	1	0	0	n.s.	n.s.
ZYX	Zyxin	Q15942	72650.5	VSSGYVPPPVATPFSSK	S	3			S170		0.786359	0.933519	0.604868	0.803728	0	n.d.	0	n.s.	n.s.
ZYX	Zyxin	Q15942	72650.5	VSSIDLEIDSLSSLLDDMTK	S	3			S143		0.865588	0.887544	0.83229	0.806259	1	1	0	n.s.	n.s.
ZYX	Zyxin	Q15942	72650.5	ARVSSGYVPPPVATPFSSK	S	4			S169		0.92512	1.90841	0.635057	1.25399	0	n.d.	0	n.s.	n.s.
ZYX	Zyxin	Q15942	72650.5	GPPASSPAPAPK	S	5			S258		0.737835	0.582132	0.709779	0.866324	1	0	0	n.s.	n.s.
ZYX	Zyxin	Q15942	72650.5	EKVSSIDLEIDSLSSLLDDMTK	S	5			S143		0.858531	1.06807	0.653647	0.775489	1	1	0	n.s.	n.s.
ZYX	Zyxin	Q15942	72650.5	GPPASSPAPAPK	S	6			S259		0.746493	0.567481	0.706582	0.874593	1	0	0	n.s.	n.s.
ZYX	Zyxin	Q15942	72650.5	LGHPEALSAGTGSPQPPSFTYAQQR	S	8			S303		0.893471	0.892367	0.729451	0.840445	1	0	0	n.s.	n.s.
ZYX	Zyxin	Q15942	72650.5	GPPASSPAPAPKFSPVTPK	S	14			S267		0.782813	1.02407	0.394287	0.742306	1	-1	0	n.s.	n.s.
ZYX	Zyxin	Q15942	72650.5	VSSGYVPPPVATPFSSK	T	12			T179		0.862493	0.777076	0.930037	0.806827	0	n.d.	0	n.s.	n.s.
SEPT7	Septin-7	Q16181	9163.34	ILEQQNSSRTLEK	T	10			T426		0.815539	0.834246	0.63177	0.791531	1	0	0	n.s.	n.s.
CCDC6	Coiled-coil domain-containing protein 6	Q16204	1912.44	RSNSPDKFK	S	4			S419		0.779996	0.664132	0.694603	0.719841	0	n.d.	0	3.535	2.77
CCDC6	Coiled-coil domain-containing protein 6	Q16204	1912.44	SGGIVISPFRLEELTNR	S	7			S52		0.887071	0.823803	1.02173	0.974019	0	n.d.	0	n.s.	n.s.
CCDC6	Coiled-coil domain-containing protein 6	Q16204	1912.44	LDQPVSAPPSPR	S	6			S240		0.916948	0.849048	1.06209	0.994497	1	0	0	n.s.	n.s.
CCDC6	Coiled-coil domain-containing protein 6	Q16204	1912.44	LDQPVSAPPSPR	S	10			S244		0.841675	0.839526	0.737732	0.812591	1	0	0	n.s.	n.s.
CCDC6	Coiled-coil domain-containing protein 6	Q16204	1912.44	LDQPVSAPPSPR	S	6	S	10	S240	S244	0.863851	0.913115	0.789191	0.79048	1	0	0	n.s.	n.s.
PKN1	Serine/threonine-protein kinase N1	Q16512	1326.65	LIPNATGTGTFSPGASPGSEAR	S	12			S533		0.856439	0.726419	0.851804	0.816017	0	n.d.	0	n.s.	n.s.
PKN1	Serine/threonine-protein kinase N1	Q16512	1326.65	TDVSNFDEEFTGEAPTLSPPR	S	18			S916		0.799236	0.788972	0.906379	0.815616	1	0	0	n.s.	n.s.
PKN1	Serine/threonine-protein kinase N1	Q16512	1326.65	TSTFCGTPEFLAPEVLTDTSYTR	T	3			T774		0.69676	0.57688	1.26177	1.1293	1	1	0	n.s.	n.s.
PKN2	Serine/threonine-protein kinase N2	Q16513	723.189	ASSLGEIDESSELR	S	3			S583		0.773196	0.97077	0.747834	0.896323	0	n.d.	0	3.259	2.77
MAPK14	Mitogen-activated protein kinase 14	Q16539	7831.39	HTDDEMTGYVATR	T	7			T180		0.799103	0.866847	0.765756	0.785097	1	0	0	n.s.	n.s.
MAPK14	Mitogen-activated protein kinase 14	Q16539	7831.39	HTDDEMTGYVATR	Y	9			Y182		0.855128	0.84302	0.829389	0.879059	1	0	0	n.s.	n.s.
MAPK14	Mitogen-activated protein kinase 14	Q16539	7831.39	HTDDEMTGYVATR	T	7	Y	9	T180	Y182	1.12885	1.1871	0.833961	0.954938	1	0	0	n.s.	n.s.
DPYSL2	Dihydropyrimidinase-related protein 2	Q16555	5421.54	ANITSLG	T	4			T569		0.76828	0.850693	0.815783	0.97543	0	n.d.	0	n.s.	n.s.
DPYSL2	Dihydropyrimidinase-related protein 2	Q16555	5421.54	GLYDGPVCEVSVTPK	T	13			T509		0.778382	1.0781	0.868841	0.910097	0	n.d.	0	n.s.	n.s.
MAP3K11	Mitogen-activated protein kinase kinase kinase 11	Q16584		TPDSPPTPAPLLLDLGIPVGQR	S	4			S705		0.97849	0.813875	0.994609	0.846797	1	0	0	n.s.	n.s.
MAP3K11	Mitogen-activated protein kinase kinase kinase 11	Q16584		GGTVSPPPGTSR	S	5			S740		0.690821	0.674116	0.654245	0.753517	0	n.d.	0	n.s.	n.s.
MAP3K11	Mitogen-activated protein kinase kinase kinase 11	Q16584		ITVQASPGLDR	S	6			S507		0.864854	0.774636	0.826723	0.86482	0	n.d.	0	n.s.	n.s.
MAP3K11	Mitogen-activated protein kinase kinase kinase 11	Q16584		NVFEVGPGDSPTFPR	S	10			S524		0.898916	0.568563	1.28271	0.795279	1	0	0	n.s.	n.s.
DBN1	Drebrin	Q16643	7167.19	KSESEVEEAAAIIAQRPDNPR	S	4			S274		0.822283	0.813838	0.665392	0.813487	1	0	0	n.s.	n.s.
DBN1	Drebrin	Q16643	7167.19	LSSPVLHR	S	2			S141		0.794915	0.844053	0.779534	0.837592	1	0	0	n.s.	n.s.
DBN1	Drebrin	Q16643	7167.19	LSSPVLHR	S	3			S142		0.793637	0.806027	0.85104	0.890576	1	0	0	n.s.	n.s.
DBN1	Drebrin	Q16643	7167.19	SPSDSSTASTPVAEQIER	S	3			S339		0.987927	0.857699	0.917881	0.830872	1	0	0	n.s.	n.s.
DBN1	Drebrin	Q16643	7167.19	MAPTPIPTRSPSDSSTASTPVAEQIER	S	10			S337		0.947488	0.883933	0.771185	0.827703	1	0	0	n.s.	n.s.
DBN1	Drebrin	Q16643	7167.19	MAPTPIPTRSPSDSSTASTPVAEQIER	S	12			S339		0.958995	1.16648	0.682821	0.874306	1	0	0	n.s.	n.s.
DBN1	Drebrin	Q16643	7167.19	MAPTPIPTRSPSDSSTASTPVAEQIER	T	4			T331		0.813773	0.843372	0.820151	0.839029	1	0	0	n.s.	n.s.
DBN1	Drebrin	Q16643	7167.19	MAPTPIPTR	T	4			T331		0.826709	0.742515	0.893105	0.853523	1	0	0	n.s.	n.s.
DBN1	Drebrin	Q16643	7167.19	MAPTPIPTRSPSDSSTASTPVAEQIER	T	8			T335		0.888124	0.893358	0.800895	0.883025	1	0	0	n.s.	n.s.
DBN1	Drebrin	Q16643	7167.19	SPSDSSTASTPVAEQIER	T	10			T346		0.81457	0.777782	0.817152	0.876446	1	0	0	n.s.	n.s.
RTN1	Reticulon-1	Q16799	2471	REQDSPPMKPSALDAIR	S	5			S487		0.842614	0.721068	0.932208	0.731243	1	0	0	n.s.	n.s.
RTN1	Reticulon-1	Q16799	2471	EQDSPPMKPSALDAIREETGVR	S	4			S487		0.786754	1.16629	0.352947	0.718699	1	0	0	n.s.	n.s.
RTN1	Reticulon-1	Q16799	2471	EQDSPPMKPSALDAIR	S	4			S487		0.799829	0.624416	0.770382	0.58406	1	0	0	n.s.	n.s.
RTN1	Reticulon-1	Q16799	2471	GSISEDELITAIK	S	4			S352		0.809269	0.801858	0.581909	0.530782	1	0	0	n.s.	n.s.
RTN1	Reticulon-1	Q16799	2471	GSISEDELITAIKEAK	S	4			S352		0.864476	2.70048	0.154551	1.06857	1	0	0	n.s.	n.s.
RTN1	Reticulon-1	Q16799	2471	GATPAPQAGEPSPGLGAR	S	12			S48		0.803296	0.804063	0.911312	0.852342	1	0	0	n.s.	n.s.
PCK2	Phosphoenolpyruvate carboxykinase [GTP], mitochondrial	Q16822	2237.58	YVAAAFPSACGK	S	8			S304		0.869868	1.56218	0.756871	0.912209	0	n.d.	0	n.s.	n.s.
EXOC3L4	Exocyst complex component 3-like protein 4	Q17RC7	1166.08	EAEEPQTPAQGSRR	S	12			S29		0.649117	0.689111	0.526676	0.577282	0	n.d.	0	n.s.	n.s.
EXOC3L4	Exocyst complex component 3-like protein 4	Q17RC7	1166.08	RSSCSLFR	S	3			S80		1.10021	3.21443	0.596031	1.50057	1	1	0	4.773	2.77
EXOC3L4	Exocyst complex component 3-like protein 4	Q17RC7	1166.08	LGLGSLR	S	5			S52		0.680028	0.720005	0.619182	0.627565	1	0	0	n.s.	n.s.
CPEB4	Cytoplasmic polyadenylation element-binding protein 4	Q17RY0		QQLSPSPGQEAGILPETEK	S	4			S97		0.86964	0.879748	0.774404	0.809378	0	n.d.	0	n.s.	n.s.
INF2	Inverted formin-2	Q27J81	*TiO2	AHKSVQANLDQSQR	S	4			S359		0.615491	0.714933	0.253525	0.385075	1	0	0	n.s.	n.s.
INF2	Inverted formin-2	Q27J81	*TiO2	EHNSMWASLSSPDAEAVEPDFSSIER	S	8			S586		1.06088	0.811266	0.87313	0.896554	1	0	0	n.s.	n.s.
INF2	Inverted formin-2	Q27J81	*TiO2	DPTSLLGVLQAEADSTSEGLEDAVHSR	S	15			S1147		0.783587	0.550403	1.06852	0.735435	1	0	0	n.s.	n.s.
INF2	Inverted formin-2	Q27J81	*TiO2	DPTSLLGVLQAEADSTSEGLEDAVHSR	S	17			S1149		0.899991	0.789263	1.02553	0.710076	1	0	0	n.s.	n.s.
INF2	Inverted formin-2	Q27J81	*TiO2	VNPPTLR	T	5			T561		0.648123	0.569428	0.92752	0.730344	1	0	0	n.s.	n.s.
INF2	Inverted formin-2	Q27J81	*TiO2	RVNPPTLR	T	6			T561		0.697248	0.696297	0.719424	0.693762	1	0	0	n.s.	n.s.
INF2	Inverted formin-2	Q27J81	*TiO2	SFSEDAVTDSSGSGTLPR	T	15			T1206		0.712449	0.609438	0.774936	0.632288	1	0	0	n.s.	n.s.
INF2	Inverted formin-2	Q27J81	*TiO2	GARPPAAGPGGDEDEDEEDTAPESALDTSLDK	T	20			T1179		0.958075	1.11666	0.835902	0.698307	1	0	0	n.s.	n.s.
KIAA1109	Uncharacterized protein KIAA1109	Q2LD37	617.642	SRSVSDSSVPR	S	3			S4367		1.00415	1.57294	0.847969	1.38159	0	n.d.	0	3.365	2.77
KIAA1109	Uncharacterized protein KIAA1109	Q2LD37	617.642	TPGGFSPGIPFQTEEGR	S	6			S3706		0.789646	0.723113	0.869897	0.720133	0	n.d.	0	n.s.	n.s.
KIAA1109	Uncharacterized protein KIAA1109	Q2LD37	617.642	GSVLQESPVTK	S	7			S2368		0.745237	0.708735	0.690052	0.715875	0	n.d.	0	n.s.	n.s.
KIAA1109	Uncharacterized protein KIAA1109	Q2LD37	617.642	SLSGTATER	S	3			S3781		0.700909	0.668915	0.90071	0.950483	0	n.d.	0	n.s.	n.s.
KIAA1109	Uncharacterized protein KIAA1109	Q2LD37	617.642	VDAASPGPR	S	5			S3653		0.80585	0.614597	0.883832	0.842924	0	n.d.	0	n.s.	n.s.
KIAA1109	Uncharacterized protein KIAA1109	Q2LD37	617.642	SDENVLDSPK	S	8			S1355		0.838409	0.779159	0.723847	0.769229	0	n.d.	0	n.s.	n.s.
KIAA1109	Uncharacterized protein KIAA1109	Q2LD37	617.642	VVFENEQDNSSLTK	S	11			S2755		0.806745	0.859112	0.713251	0.750127	0	n.d.	0	n.s.	n.s.
KIAA1109	Uncharacterized protein KIAA1109	Q2LD37	617.642	TGIPGSSGLGSPLGR	S	11			S4124		0.916604	0.963869	0.810757	0.871927	0	n.d.	0	n.s.	n.s.
KIAA1109	Uncharacterized protein KIAA1109	Q2LD37	617.642	ALETIPITPVER	T	8			T3996		0.842558	0.762372	0.879294	0.830243	1	0	0	n.s.	n.s.
AAK1	AP2-associated protein kinase 1	Q2M2I8	601.216	RILSDVTHSAVFGVPASK	S	4			S637		0.977286	0.85695	0.848684	0.781562	1	0	0	n.s.	n.s.
AAK1	AP2-associated protein kinase 1	Q2M2I8	601.216	ILSDVTHSAVFGVPASK	S	3			S637		0.810127	0.739432	0.690847	0.739929	1	0	0	n.s.	n.s.
AAK1	AP2-associated protein kinase 1	Q2M2I8	601.216	VGSLTPPSSPK	S	9			S624		0.892296	0.755133	0.743702	0.811703	1	0	0	n.s.	n.s.
AAK1	AP2-associated protein kinase 1	Q2M2I8	601.216	VQTTPPPAVQGQK	T	3			T605		0.893755	0.993893	0.63226	0.83049	0	n.d.	0	n.s.	n.s.
AAK1	AP2-associated protein kinase 1	Q2M2I8	601.216	VQTTPPPAVQGQK	T	4			T606		0.826495	0.86704	0.731599	0.769287	0	n.d.	0	n.s.	n.s.
AAK1	AP2-associated protein kinase 1	Q2M2I8	601.216	VGSLTPPSSPK	S	8	S	9	S623	S624	0.751026	0.710174	0.581007	0.726741	1	0	0	n.s.	n.s.
AAK1	AP2-associated protein kinase 1	Q2M2I8	601.216	VGSLTPPSSPK	T	5	S	9	T620	S624	0.856938	0.776727	0.648139	0.775501	1	0	0	n.s.	n.s.
LRRFIP1	Leucine-rich repeat flightless-interacting protein 1	Q32MZ4	1459.56	RGSGDTSISIDTEASIR	S	3			S120		0.952315	1.01673	0.804354	1.00539	1	0	0	5.727	2.77
LRRFIP1	Leucine-rich repeat flightless-interacting protein 1	Q32MZ4	1459.56	CTLPEHESPSQDISDACEAESTER	S	8			S733		0.927464	1.01745	0.904864	0.917073	1	0	0	n.s.	n.s.
EML3	Echinoderm microtubule-associated protein-like 3	Q32P44	1313.43	AISSANLLVR	S	3			S176		0.745096	0.731016	0.814184	0.712311	0	n.d.	0	n.s.	n.s.
EML3	Echinoderm microtubule-associated protein-like 3	Q32P44	1313.43	KAISSANLLVR	S	4			S176		0.799794	0.862951	0.615945	0.68855	0	n.d.	0	n.s.	n.s.
EML3	Echinoderm microtubule-associated protein-like 3	Q32P44	1313.43	TPSLSPASSLDV	T	1			T885		1.0187	0.853676	0.873776	0.808716	0	n.d.	0	n.s.	n.s.
EML3	Echinoderm microtubule-associated protein-like 3	Q32P44	1313.43	VLGAGGAGPAPATPSR	T	13			T881		0.918393	0.695435	1.00602	0.910396	1	0	0	n.s.	n.s.
LSM12	Protein LSM12 homolog	Q3MHD2	*TiO2	TETPPPLASLNVSK	T	3			T75		0.778723	0.746504	0.763774	0.69765	1	0	0	n.s.	n.s.
TBC1D25	TBC1 domain family member 25	Q3MII6	*TiO2	QASLDGLQQLR	S	3			S506		0.800123	0.769711	0.768336	0.773036	1	0	0	3.786	2.77
CCDC88A	Girdin	Q3V6T2	616.305	QKSLTLTPTR	S	3			S1417		0.835624	1.28552	0.562973	0.893494	0	n.d.	0	4	2.77
LGALSL	Galectin-related protein	Q3ZCW2	30967.7	LDDGHLNNSLSSPVQADVYFPR	S	9			S22		0.84097	0.835917	0.759287	0.799262	1	0	0	n.s.	n.s.
LGALSL	Galectin-related protein	Q3ZCW2	30967.7	LDDGHLNNSLSSPVQADVYFPR	S	12			S25		0.904855	1.02243	0.903155	0.99327	1	0	0	n.s.	n.s.
RIC1	RAB6A-GEF complex partner protein 1	Q4ADV7	?	SISLSQSAENVPASK	S	3			S1017		0.885772	0.859675	0.845628	0.784506	0	n.d.	0	n.s.	n.s.
VPS26B	Vacuolar protein sorting-associated protein 26B	Q4G0F5	3062.06	FEGTTSLGEVR	S	6			S319		0.804899	0.660035	0.934579	0.963254	0	n.d.	0	n.s.	n.s.
DUSP28	Dual specificity phosphatase 28	Q4G0W2	*TiO2	RGAASPVPPPLVR	S	5			S13		0.885635	0.68739	0.863038	0.728686	1	0	0	n.s.	n.s.
DUSP28	Dual specificity phosphatase 28	Q4G0W2	*TiO2	GAASPVPPPLVR	S	4			S13		0.835341	0.961588	0.778976	0.887481	1	0	0	n.s.	n.s.
TBC1D10B	TBC1 domain family member 10B	Q4KMP7	826.6	HGAPAAPSPPPRGSR	S	8			S22		0.801507	1.5976	0.498414	1.13894	1	0	0	n.s.	n.s.
TBC1D10B	TBC1 domain family member 10B	Q4KMP7	826.6	TEEARPSPAPGPGTPTGTPTR	T	14			T148		0.975106	0.80718	0.91771	0.761381	1	0	0	n.s.	n.s.
TBC1D10B	TBC1 domain family member 10B	Q4KMP7	826.6	ADGPPGPHDGGDRPSAEAR	S	15			S799		0.912236	0.897529	0.851273	0.794595	1	0	0	n.s.	n.s.
TBC1D10B	TBC1 domain family member 10B	Q4KMP7	826.6	AAGGAPSPPPPVRR	S	7			S678		0.492916	0.284567	0.59377	0.251873	1	0	0	n.s.	n.s.
TBC1D10B	TBC1 domain family member 10B	Q4KMP7	826.6	AAGGAPSPPPPVR	S	7			S678		1.07112	1.21189	0.949207	1.45181	1	0	0	n.s.	n.s.
TBC1D10B	TBC1 domain family member 10B	Q4KMP7	826.6	ALAAGADSPK	S	8			S132		0.850044	0.646792	0.98274	0.799978	1	0	0	n.s.	n.s.
TBC1D10B	TBC1 domain family member 10B	Q4KMP7	826.6	HGAPAAPSPPPR	S	8			S22		0.906977	0.679929	0.954462	0.775691	1	0	0	n.s.	n.s.
TBC1D10B	TBC1 domain family member 10B	Q4KMP7	826.6	RHGAPAAPSPPPR	S	9			S22		0.907936	0.77432	0.776477	0.824998	1	0	0	n.s.	n.s.
TBC1D10B	TBC1 domain family member 10B	Q4KMP7	826.6	QQPPLGPSSSLLSLPGLK	S	13			S661		0.889492	0.761034	0.681158	0.810327	1	0	0	n.s.	n.s.
TBC1D10B	TBC1 domain family member 10B	Q4KMP7	826.6	QQPPLGPSSSLLSLPGLK	S	9	S	13	S657	S661	1.05936	1.00363	0.654806	0.825525	1	0	0	n.s.	n.s.
ANO6	Anoctamin-6	Q4KMQ2	3977.57	SSAFGTLNWFTK	T	6			T160		0.700527	0.6602	0.710291	0.854286	1	0	0	n.s.	n.s.
ANO6	Anoctamin-6	Q4KMQ2	3977.57	MIEAVDNNLRPKSE	S	13			S909		0.857268	0.812702	0.700593	0.894933	0	n.d.	0	n.s.	n.s.
GRIPAP1	GRIP1-associated protein 1	Q4V328	1944.15	SLSSSPQAQPPRPAELSDEEVAELFQR	S	3			S690		0.915905	0.965318	0.79645	0.908379	1	0	0	n.s.	n.s.
GRIPAP1	GRIP1-associated protein 1	Q4V328	1944.15	LQDILTNSK	S	8			S639		0.751892	0.849215	0.681926	0.736477	0	n.d.	0	n.s.	n.s.
PDCD4	Programmed cell death protein 4	Q53EL6	*TiO2	FVSEGDGGR	S	3			S457		0.678376	0.730418	0.869572	0.945545	0	n.d.	0	3.281	2.77
CRTC2	CREB-regulated transcription coactivator 2	Q53ET0	736.046	QFSPTMSPTLSSITQGVPLDTSK	S	3			S456		0.685854	0.835031	0.597013	0.785944	0	n.d.	0	n.s.	n.s.
PLEKHO1	Pleckstrin homology domain-containing family O member 1	Q53GL0	1239.73	RADSDRIQPSADR	S	4			S227		0.747411	1.11078	0.508547	0.768599	0	n.d.	0	3.457	2.77
PLEKHO1	Pleckstrin homology domain-containing family O member 1	Q53GL0	1239.73	CASLEEILSQR	S	3			S271		0.819848	1.76545	0.842191	0.88378	1	0	0	1.591	1.355
PLEKHO1	Pleckstrin homology domain-containing family O member 1	Q53GL0	1239.73	ADSDRIQPSADR	S	3			S227		0.938474	0.88994	0.788588	0.795511	0	n.d.	0	3.457	2.77
PLEKHO1	Pleckstrin homology domain-containing family O member 1	Q53GL0	1239.73	SVAQLAGSRR	S	8			S221		0.627513	0.58921	0.635356	0.573344	0	n.d.	0	n.s.	n.s.
PLEKHO1	Pleckstrin homology domain-containing family O member 1	Q53GL0	1239.73	SVAQLAGSR	S	8			S221		0.664141	0.619213	0.759964	0.64362	0	n.d.	0	n.s.	n.s.
PLEKHO1	Pleckstrin homology domain-containing family O member 1	Q53GL0	1239.73	GATYTPQAPK	T	5			T254		0.661852	0.549281	0.678417	0.575628	1	0	0	n.s.	n.s.
PARP10	Poly [ADP-ribose] polymerase 10	Q53GL7	548.949	AGPVSPGCVK	S	5			S431		0.890095	1.21467	0.795365	0.886501	0	n.d.	0	n.s.	n.s.
AKIRIN2	Akirin-2	Q53H80		TLDFDPLLSPASPK	S	9			S18		0.958833	0.677978	0.614227	0.583209	0	n.d.	0	n.s.	n.s.
ARHGAP15	Rho GTPase-activating protein 15	Q53QZ3	832.818	NHSQHILK	S	3			S64		0.918644	1.21895	0.752193	1.00244	1	0	0	3.016	2.77
ARHGAP15	Rho GTPase-activating protein 15	Q53QZ3	832.818	LSQSKSMILTDVGK	S	6			S43		0.729008	0.608551	0.597678	0.589789	1	0	0	n.s.	n.s.
ARHGAP15	Rho GTPase-activating protein 15	Q53QZ3	832.818	SMILTDVGK	S	1			S43		0.730511	0.39337	1.01299	0.544872	1	0	0	n.s.	n.s.
ARHGAP15	Rho GTPase-activating protein 15	Q53QZ3	832.818	SSSTELLSHYDSDIK	S	3			S212		0.837334	0.722813	0.688674	0.689126	1	0	0	n.s.	n.s.
PAN3	PAN2-PAN3 deadenylation complex subunit PAN3	Q58A45		ITPHTSPAPR	S	6			S354		0.616921	0.643235	0.784704	0.778013	0	n.d.	0	n.s.	n.s.
PRRT3	Proline-rich transmembrane protein 3	Q5FWE3		SIDAALFR	S	1			S815		0.892027	0.86156	0.689873	0.701742	0	n.d.	0	n.s.	n.s.
PPP6R3	Serine/threonine-protein phosphatase 6 regulatory subunit 3	Q5H9R7	1836.34	HIAFTPESQRR	T	5			T631		0.845737	0.765666	0.730916	0.747088	0	n.d.	0	n.s.	n.s.
PPP6R3	Serine/threonine-protein phosphatase 6 regulatory subunit 3	Q5H9R7	1836.34	IQQFDDGGSDEEDIWEEK	S	9			S617		0.851857	0.853852	0.651175	0.786411	1	0	0	n.s.	n.s.
GCSAML	Germinal center-associated signaling and motility-like protein	Q5JQS6	1066.39	SSLSSNDDGYENIDSLTR	S	2			S81		0.849845	0.953729	0.934041	1.23584	1	1	0	n.s.	n.s.
GCSAML	Germinal center-associated signaling and motility-like protein	Q5JQS6	1066.39	ERSETEYALLR	S	3			S106		0.888448	1.56552	0.797636	1.25078	1	1	1	3.278	2.77
GCSAML	Germinal center-associated signaling and motility-like protein	Q5JQS6	1066.39	SSLSSNDDGYENIDSLTR	S	15			S94		0.79997	0.592866	0.729245	0.571253	1	-1	0	n.s.	n.s.
GCSAML	Germinal center-associated signaling and motility-like protein	Q5JQS6	1066.39	SETEYALLR	T	3			T108		0.960145	1.36777	0.67999	0.901635	0	n.d.	0	3.03	2.77
GCSAML	Germinal center-associated signaling and motility-like protein	Q5JQS6	1066.39	ERSETEYALLR	T	5			T108		0.932987	1.23814	0.843494	1.07054	0	n.d.	0	3.03	2.77
GCSAML	Germinal center-associated signaling and motility-like protein	Q5JQS6	1066.39	SETEYALLR	Y	5			Y110		0.876283	0.826738	0.752456	0.695821	1	0	0	n.s.	n.s.
GCSAML	Germinal center-associated signaling and motility-like protein	Q5JQS6	1066.39	ERSETEYALLR	Y	7			Y110		0.834808	0.710949	0.74274	0.780456	1	0	0	n.s.	n.s.
WDR44	WD repeat-containing protein 44	Q5JSH3	7380.59	LTQTSSTEQLNVLETETEVLNK	S	5			S161		0.812686	0.626179	0.814655	0.693118	1	1	0	n.s.	n.s.
WDR44	WD repeat-containing protein 44	Q5JSH3	7380.59	VLQLEDDSLDSK	S	8			S81		0.785194	0.695039	0.842574	0.815748	0	n.d.	0	n.s.	n.s.
WDR44	WD repeat-containing protein 44	Q5JSH3	7380.59	YNTEGRVSPSPSQESLSSSK	S	8			S561		0.882009	0.634799	0.786646	0.68841	1	0	0	n.s.	n.s.
WDR44	WD repeat-containing protein 44	Q5JSH3	7380.59	VSPSPSQESLSSSK	S	2			S561		0.917842	0.658222	1.02499	0.751761	1	0	0	n.s.	n.s.
WDR44	WD repeat-containing protein 44	Q5JSH3	7380.59	SNSGRELTDEEILASVMIK	S	3			S344		0.865554	1.05396	0.529728	0.892809	1	1	1	3.53	2.77
WDR44	WD repeat-containing protein 44	Q5JSH3	7380.59	VGNESPVQELK	S	5			S50		0.803994	0.635633	0.700669	0.608069	1	0	0	n.s.	n.s.
WDR44	WD repeat-containing protein 44	Q5JSH3	7380.59	LTQTSSTEQLNVLETETEVLNKEAVEVK	S	6			S162		0.867509	0.949135	0.805174	0.812195	1	1	0	n.s.	n.s.
WDR44	WD repeat-containing protein 44	Q5JSH3	7380.59	ELSDQATASPIVAR	S	9			S96		0.886891	0.845622	0.91734	0.873825	1	0	0	n.s.	n.s.
WDR44	WD repeat-containing protein 44	Q5JSH3	7380.59	EYVSNDAAQSDDEEK	S	10			S403		0.756244	0.763382	0.722618	0.626038	1	0	0	n.s.	n.s.
WDR44	WD repeat-containing protein 44	Q5JSH3	7380.59	GKELSDQATASPIVAR	S	11			S96		0.779587	0.8558	0.554763	0.721196	1	0	0	n.s.	n.s.
WDR44	WD repeat-containing protein 44	Q5JSH3	7380.59	ETENTAYKVGNESPVQELK	S	13			S50		0.833025	1.19764	0.374722	0.732975	1	0	0	n.s.	n.s.
WDR44	WD repeat-containing protein 44	Q5JSH3	7380.59	GGGDVLEPVSSDSLSTK	S	13			S197		0.876736	0.794157	0.61696	0.68115	1	0	0	n.s.	n.s.
WDR44	WD repeat-containing protein 44	Q5JSH3	7380.59	GGGDVLEPVSSDSLSTK	S	15			S199		0.798924	0.811273	0.701471	0.685777	1	0	0	n.s.	n.s.
WDR44	WD repeat-containing protein 44	Q5JSH3	7380.59	LTQTSSTEQLNVLETETEVLNK	T	2			T158		0.865171	0.692725	0.745838	0.733801	1	0	0	n.s.	n.s.
WDR44	WD repeat-containing protein 44	Q5JSH3	7380.59	HLTPEPDIVASTK	T	3			T219		0.897207	0.826937	0.620728	0.694745	1	0	0	n.s.	n.s.
DOCK11	Dedicator of cytokinesis protein 11	Q5JSL3	1065.61	RLSKPGTAAELR	S	3			S12		0.758496	1.15788	0.559889	0.959434	0	n.d.	0	4.065	2.77
DOCK11	Dedicator of cytokinesis protein 11	Q5JSL3	1065.61	SQTMPALR	T	3			T1352		0.838878	0.814063	0.895807	0.936677	0	n.d.	0	n.s.	n.s.
DOCK11	Dedicator of cytokinesis protein 11	Q5JSL3	1065.61	KSQTMPALR	T	4			T1352		0.7213	0.667567	0.735451	0.745655	0	n.d.	0	n.s.	n.s.
FGD3	FYVE, RhoGEF and PH domain-containing protein 3	Q5JSP0	1633.72	SCGETFNSITKR	S	8			S547		0.731249	1.12701	0.718893	0.863111	1	0	0	n.s.	n.s.
FGD3	FYVE, RhoGEF and PH domain-containing protein 3	Q5JSP0	1633.72	VTPQEEADSDVGEEPDSENTPQK	S	9			S128		0.88852	0.71376	0.709969	0.642112	1	0	0	n.s.	n.s.
FGD3	FYVE, RhoGEF and PH domain-containing protein 3	Q5JSP0	1633.72	AHCGDPVSLAAAGDGSPDIGPTGELSGSLK	S	16			S56		0.930591	0.804506	0.918348	0.804749	1	0	0	n.s.	n.s.
FGD3	FYVE, RhoGEF and PH domain-containing protein 3	Q5JSP0	1633.72	GSSTPPGPIAALGMPDTGPGSSSLGK	S	3			S8		0.869901	0.89853	0.747265	0.79173	1	0	0	n.s.	n.s.
FGD3	FYVE, RhoGEF and PH domain-containing protein 3	Q5JSP0	1633.72	SCGETFNSITK	S	8			S547		0.816968	1.24088	0.668528	0.841289	1	0	0	n.s.	n.s.
TJAP1	Tight junction-associated protein 1	Q5JTD0	*TiO2	GSPEEELPLPAFEK	S	2			S300		0.903616	0.755092	0.710293	0.646561	1	0	0	n.s.	n.s.
TJAP1	Tight junction-associated protein 1	Q5JTD0	*TiO2	AFVDRTPPPAAVAQR	T	6			T422		0.870478	0.843329	0.79757	0.815393	1	0	0	n.s.	n.s.
TOR1AIP1	Torsin-1A-interacting protein 1	Q5JTV8		LQQQHSEQPPLQPSPVMTR	S	14			S143		0.903196	0.8846	0.764326	0.841342	1	0	0	n.s.	n.s.
SPECC1	Cytospin-B	Q5M775	1505.73	ASSEDTLNKPGSTAASGVVR	S	3			S55		0.760473	0.700039	0.702938	0.663393	1	0	0	3.473	2.77
SPECC1	Cytospin-B	Q5M775	1505.73	RASSEDTLNKPGSTAASGVVR	S	4			S55		0.761658	0.756306	0.603969	0.626458	1	0	0	3.473	2.77
SPECC1	Cytospin-B	Q5M775	1505.73	SVSSPTSSNTPTPTK	S	4			S134		0.768692	0.691087	0.745035	0.841633	1	1	0	n.s.	n.s.
SPECC1	Cytospin-B	Q5M775	1505.73	ASSEDTLNKPGSTAASGVVR	S	2			S54		0.708895	0.735332	0.592245	0.62893	1	0	0	4.746	2.77
SPECC1	Cytospin-B	Q5M775	1505.73	SVSSPTSSNTPTPTK	S	3			S133		0.790191	0.832307	0.671453	0.675516	1	1	0	n.s.	n.s.
SPECC1	Cytospin-B	Q5M775	1505.73	SSKSSTSLAFESR	S	4			S37		0.657288	0.622498	0.515325	0.498853	0	n.d.	0	n.s.	n.s.
SPECC1	Cytospin-B	Q5M775	1505.73	TSPTPPESATTVK	T	1			T809		0.904191	0.797697	0.837934	0.771229	1	0	0	n.s.	n.s.
SLC35D3	Solute carrier family 35 member D3	Q5M8T2	642.275	DYLIENEELPSP	S	11			S415		0.823614	0.787215	0.708419	0.737	1	0	0	n.s.	n.s.
SLC35D3	Solute carrier family 35 member D3	Q5M8T2	642.275	KDYLIENEELPSP	S	12			S415		0.821922	0.899567	0.737182	0.801208	1	0	0	n.s.	n.s.
FAM21B	WASH complex subunit FAM21B	Q5SNT6	933.356	GSLFGSPPTSVPPATK	S	6			S616		0.856139	0.852593	0.741021	0.75458	0	n.d.	0	n.s.	n.s.
FAM21B	WASH complex subunit FAM21B	Q5SNT6	933.356	RTPSDDEEDNLFTPPK	S	4			S245		0.971852	0.956023	0.755701	0.671903	1	0	0	3.876	2.77
LY6G6F	Lymphocyte antigen 6 complex locus protein G6f	Q5SQ64	11677.2	DASIPQFKPEIQVYENIHLAR	S	3			S270		0.763699	0.829543	0.567936	0.640517	1	0	0	n.s.	n.s.
LY6G6F	Lymphocyte antigen 6 complex locus protein G6f	Q5SQ64	11677.2	DASIPQFKPEIQVYENIHLAR	Y	14			Y281		0.897908	0.912881	0.618578	0.769655	1	0	0	n.s.	n.s.
ATAT1	Alpha-tubulin N-acetyltransferase 1	Q5SQI0		LLLAADPGGSPAQR	S	10			S315		0.780902	0.634713	0.713748	0.524191	0	n.d.	0	n.s.	n.s.
CEP170	Centrosomal protein of 170 kDa	Q5SW79	771.189	LRTSPALK	T	4			T1259		0.721452	0.782505	0.715795	0.81866	0	n.d.	0	2.862	2.77
CEP170	Centrosomal protein of 170 kDa	Q5SW79	771.189	VFDESLNFR	S	5			S1362		0.812106	0.809548	0.819025	0.775087	0	n.d.	0	n.s.	n.s.
CEP170	Centrosomal protein of 170 kDa	Q5SW79	771.189	ERSESLDPDSSMDTTLILK	S	5			S881		0.828228	0.93898	0.730648	0.784803	1	0	0	3.892	2.77
CEP170	Centrosomal protein of 170 kDa	Q5SW79	771.189	FTIQLQLSQK	S	8			S122		0.729899	0.817719	0.657914	0.762072	0	n.d.	0	n.s.	n.s.
CEP170	Centrosomal protein of 170 kDa	Q5SW79	771.189	SDSEATISR	S	1			S1165		0.672367	0.38013	1.23242	0.70208	0	n.d.	0	n.s.	n.s.
CEP170	Centrosomal protein of 170 kDa	Q5SW79	771.189	QKSEEPSVSIPFLQTALLR	S	3			S446		0.750618	0.705896	0.655014	0.633315	0	n.d.	0	n.s.	n.s.
CEP170	Centrosomal protein of 170 kDa	Q5SW79	771.189	SESLDPDSSMDTTLILK	S	3			S881		0.893822	0.898351	0.827947	0.845011	1	0	0	3.892	2.77
CEP170	Centrosomal protein of 170 kDa	Q5SW79	771.189	LGEASDSELADADK	S	5			S1112		0.924906	1.38343	0.682895	0.890237	1	0	0	n.s.	n.s.
CEP170	Centrosomal protein of 170 kDa	Q5SW79	771.189	VVTQRSEIGEK	S	6			S667		0.77443	0.671705	0.79252	0.70222	0	n.d.	0	n.s.	n.s.
CEP170	Centrosomal protein of 170 kDa	Q5SW79	771.189	LGSLSARSDSEATISR	S	8			S1165		0.899797	0.756977	0.6925	0.703446	0	n.d.	0	n.s.	n.s.
LDLRAP1	Low density lipoprotein receptor adapter protein 1	Q5SW96	1790.33	ALIRSPSLAK	S	5			S14		0.784978	0.695437	0.668587	0.727647	1	0	0	n.s.	n.s.
FNBP1L	Formin-binding protein 1-like	Q5T0N5	1974.35	TISDGTISASKQESGK	S	3			S295		0.859009	1.06462	0.281737	0.679578	1	0	0	n.s.	n.s.
FNBP1L	Formin-binding protein 1-like	Q5T0N5	1974.35	RHSSDINHLVTQGR	S	3			S488		1.25092	1.13288	2.29375	1.93188	1	0	0	5.219	2.77
FNBP1L	Formin-binding protein 1-like	Q5T0N5	1974.35	TISDGTISASK	S	3			S295		0.79659	0.612569	0.810975	0.608123	1	0	0	n.s.	n.s.
FKBP15	FK506-binding protein 15	Q5T1M5	964.72	SSLSGDEEDELFKGATLK	S	4			S1164		0.919468	1.59651	0.32742	0.956434	1	0	0	n.s.	n.s.
FKBP15	FK506-binding protein 15	Q5T1M5	964.72	SSLSGDEEDELFK	S	2			S1162		0.862099	1.19662	0.704554	0.86014	1	1	1	3.838	2.77
FKBP15	FK506-binding protein 15	Q5T1M5	964.72	RPSQEQSASASSGQPQAPLNR	S	3			S956		0.73304	1.29025	0.619169	0.852661	1	0	0	8.059	2.77
FKBP15	FK506-binding protein 15	Q5T1M5	964.72	SNSLSEQLAINTSPDAVK	S	3			S346		0.819096	1.00984	0.740905	0.926846	1	0	0	n.s.	n.s.
FKBP15	FK506-binding protein 15	Q5T1M5	964.72	SSLSGDEEDELFK	S	4			S1164		0.935323	0.892048	0.697838	0.707362	1	0	0	n.s.	n.s.
FKBP15	FK506-binding protein 15	Q5T1M5	964.72	DSAAPSPIPGADNLSADPVVSPPTSIPFK	S	6			S311		0.876215	0.92456	0.636335	0.766916	1	1	1	n.s.	n.s.
FKBP15	FK506-binding protein 15	Q5T1M5	964.72	LSLTSDPEEGDPLALGPESPGEPQPPQLK	S	19			S1114		0.915618	0.927029	0.619361	0.756168	1	0	0	n.s.	n.s.
TMEM63B	CSC1-like protein 2	Q5T3F8	905.72	LTSVSSSVDFDQR	S	3			S111		0.772954	0.798994	0.901619	0.861768	1	0	0	3.186	2.77
TMEM63B	CSC1-like protein 2	Q5T3F8	905.72	LTSVSSSVDFDQR	S	6			S114		0.883528	0.765308	0.885294	0.824644	1	0	0	n.s.	n.s.
UBR4	E3 ubiquitin-protein ligase UBR4	Q5T4S7	1474.35	ISESLVR	S	4			S1754		0.771914	0.900934	0.962024	1.00266	0	n.d.	0	n.s.	n.s.
UBR4	E3 ubiquitin-protein ligase UBR4	Q5T4S7	1474.35	ELASPVSPELR	S	4			S178		0.821464	0.793319	0.828053	0.617215	0	n.d.	0	n.s.	n.s.
UBR4	E3 ubiquitin-protein ligase UBR4	Q5T4S7	1474.35	ELASPVSPELR	S	7			S181		0.779883	0.451024	0.899678	0.808827	0	n.d.	0	n.s.	n.s.
UBR4	E3 ubiquitin-protein ligase UBR4	Q5T4S7	1474.35	HVTLPSSPR	S	7			S2719		0.715051	0.718755	0.860924	0.900715	1	0	0	n.s.	n.s.
UBR4	E3 ubiquitin-protein ligase UBR4	Q5T4S7	1474.35	AAPPPPPPPPPLESSPR	S	14			S619		0.91675	1.02337	0.783949	0.884551	1	0	0	n.s.	n.s.
UBR4	E3 ubiquitin-protein ligase UBR4	Q5T4S7	1474.35	HVTLPSSPR	T	3			T2715		0.625261	0.628825	0.864962	0.917625	1	0	0	4.778	2.77
STXBP5	Syntaxin-binding protein 5	Q5T5C0	3339.33	KLSLPTDLKPDLDVK	S	3			S759		1.61389	2.12507	0.758859	2.42751	1	1	1	4.619	2.77
STXBP5	Syntaxin-binding protein 5	Q5T5C0	3339.33	SRQPSGAGLCDISEGTVVPEDR	S	5			S692		0.85577	1.06156	0.77438	0.896071	0	n.d.	0	4.468	2.77
STXBP5	Syntaxin-binding protein 5	Q5T5C0	3339.33	QPSGAGLCDISEGTVVPEDR	S	3			S692		0.986198	1.58168	0.862547	1.11403	0	n.d.	0	4.468	2.77
ARHGAP21	Rho GTPase-activating protein 21	Q5T5U3	886.081	KDSSSEVFSDAAK	S	3			S923		0.851042	1.34345	0.554827	0.878546	0	n.d.	0	3.976	2.77
ARHGAP21	Rho GTPase-activating protein 21	Q5T5U3	886.081	HNKSPTLSCR	S	4			S1513		0.68849	1.00571	0.622122	0.913994	1	0	0	n.s.	n.s.
ARHGAP21	Rho GTPase-activating protein 21	Q5T5U3	886.081	TQSPHSPKEESER	S	6			S1098		0.622784	0.766423	0.719615	0.983345	1	0	0	n.s.	n.s.
ARHGAP21	Rho GTPase-activating protein 21	Q5T5U3	886.081	EKPPSGRQTPQPLR	T	9			T746		0.891067	1.12621	0.657317	1.07931	1	0	0	n.s.	n.s.
ARHGAP21	Rho GTPase-activating protein 21	Q5T5U3	886.081	STSHDRVPQSVQIR	S	1			S440		1.45757	1.17654	1.37464	1.78978	0	n.d.	0	7.414	2.77
ARHGAP21	Rho GTPase-activating protein 21	Q5T5U3	886.081	GKSTGSLLTPTR	S	3			S1741		0.795961	0.725976	0.772269	0.740115	1	0	0	n.s.	n.s.
ARHGAP21	Rho GTPase-activating protein 21	Q5T5U3	886.081	SVSQERLEDSVLMK	S	3			S458		0.876616	1.0117	0.548706	0.830461	0	n.d.	0	3.724	2.77
ARHGAP21	Rho GTPase-activating protein 21	Q5T5U3	886.081	AQPSSSEDELDNVFFK	S	6			S1432		0.832346	0.785743	0.845374	0.734794	1	0	0	n.s.	n.s.
ARHGAP21	Rho GTPase-activating protein 21	Q5T5U3	886.081	GISQDRSPLVK	S	7			S615		0.955966	0.825719	0.661896	0.755429	1	0	0	n.s.	n.s.
ARHGAP21	Rho GTPase-activating protein 21	Q5T5U3	886.081	MEIQVPPSPTDVAK	S	8			S252		0.843864	0.791567	0.676309	0.78705	1	0	0	n.s.	n.s.
ARHGAP21	Rho GTPase-activating protein 21	Q5T5U3	886.081	LRTSTSDLSR	T	3			T1859		0.820127	0.76582	0.890883	0.908262	1	0	0	1.526	1.355
ARHGAP21	Rho GTPase-activating protein 21	Q5T5U3	886.081	LIECDTLSR	T	6			T1701		0.79891	1.1999	1.45727	0.75747	1	0	0	n.s.	n.s.
CAMSAP1	Calmodulin-regulated spectrin-associated protein 1	Q5T5Y3	631.605	GTAAFSPSHPLLPLR	S	6			S416		0.860916	0.746626	0.745678	0.817397	0	n.d.	0	n.s.	n.s.
CAMSAP1	Calmodulin-regulated spectrin-associated protein 1	Q5T5Y3	631.605	RPSEGPQPLVR	S	3			S629		1.50953	3.40139	0.979581	2.29028	0	n.d.	0	5.481	2.77
CAMSAP1	Calmodulin-regulated spectrin-associated protein 1	Q5T5Y3	631.605	SLLSNVSIEDEEEELVAIVR	S	7			S534		0.698188	0.724671	1.15257	0.863673	1	0	0	n.s.	n.s.
CAMSAP1	Calmodulin-regulated spectrin-associated protein 1	Q5T5Y3	631.605	ADVVPQQADPEFPRASPR	S	16			S563		0.8229	0.81463	0.7071	0.81172	1	0	0	n.s.	n.s.
FRY	Protein furry homolog	Q5TBA9	606.019	QLSGSTPSLNK	S	5			S2507		0.761671	0.845793	0.484823	0.713055	0	n.d.	0	n.s.	n.s.
FRY	Protein furry homolog	Q5TBA9	606.019	VLTTFLPDSSVSGTSL	S	15			S3012		0.699201	0.618855	1.03732	0.96482	0	n.d.	0	1.879	1.355
FRY	Protein furry homolog	Q5TBA9	606.019	SFSVPK	S	3			S1983		0.726078	0.762247	0.679663	0.785862	0	n.d.	0	3.724	2.77
FRY	Protein furry homolog	Q5TBA9	606.019	NSDLLTVLSR	S	9			S1936		0.827812	0.970879	0.87008	0.835407	1	0	0	n.s.	n.s.
SH3PXD2A	SH3 and PX domain-containing protein 2A	Q5TCZ1	*TiO2	NSSFSTAR	S	3			S1017		0.47673	0.302237	0.841986	0.530653	0	n.d.	0	3.841	2.77
SH3PXD2A	SH3 and PX domain-containing protein 2A	Q5TCZ1	*TiO2	RSSSDLITLPATTPPCPTKK	S	3			S819		0.900719	1.99929	0.512925	0.922202	1	0	0	6.23	2.77
SH3PXD2A	SH3 and PX domain-containing protein 2A	Q5TCZ1	*TiO2	YEEPEYDIPAFGFDSEPELSEEPVEDR	S	15			S567		0.895862	0.846181	0.998165	0.69884	1	0	0	n.s.	n.s.
SH3PXD2A	SH3 and PX domain-containing protein 2A	Q5TCZ1	*TiO2	NESLTATDGLR	S	3			S1002		0.578505	0.586289	0.582461	0.635852	0	n.d.	0	3.297	2.77
SH3PXD2A	SH3 and PX domain-containing protein 2A	Q5TCZ1	*TiO2	SASDAGIR	S	3			S724		0.819792	1.16074	0.854074	1.5582	0	n.d.	0	n.s.	n.s.
SH3PXD2A	SH3 and PX domain-containing protein 2A	Q5TCZ1	*TiO2	AASQGSDSPLLPAQR	S	3			S1038		0.877931	0.828236	0.827253	0.840013	1	0	0	2.862	2.77
SH3PXD2A	SH3 and PX domain-containing protein 2A	Q5TCZ1	*TiO2	RNSSFSTAR	S	3			S1016		1.1425	1.74159	0.994374	2.72283	0	n.d.	0	5.173	2.77
SH3PXD2A	SH3 and PX domain-containing protein 2A	Q5TCZ1	*TiO2	RNESLTATDGLR	S	4			S1002		0.675182	0.716496	0.590201	0.488736	0	n.d.	0	3.297	2.77
SH3PXD2A	SH3 and PX domain-containing protein 2A	Q5TCZ1	*TiO2	LAQGSPAVAR	S	5			S406		0.688546	0.701508	0.84906	0.932679	0	n.d.	0	n.s.	n.s.
SH3PXD2A	SH3 and PX domain-containing protein 2A	Q5TCZ1	*TiO2	AQISSPNLR	S	5			S421		0.805856	0.801912	0.775888	0.828847	1	0	0	n.s.	n.s.
DDI2	Protein DDI1 homolog 2	Q5TDH0	891.414	LFSADPFDLEAQAK	S	3			S194		0.833434	1.83909	0.958315	1.18006	0	n.d.	0	2.77	2.77
DDI2	Protein DDI1 homolog 2	Q5TDH0	891.414	IDFSSIAVPGTSSPR	S	13			S106		0.961908	1.05329	1.11703	1.45213	0	n.d.	0	n.s.	n.s.
RASIP1	Ras-interacting protein 1	Q5U651		SVSELSLQGR	S	3			S328		0.852096	0.719326	1.00554	0.834484	0	n.d.	0	2.773	2.77
PIK3R6	Phosphoinositide 3-kinase regulatory subunit 6	Q5UE93	1074.28	DLPTGADELPAPGSPEMER	S	14			S358		0.834179	0.767504	0.851163	0.815724	1	0	0	n.s.	n.s.
STRIP1	Striatin-interacting protein 1	Q5VSL9	*TiO2	AASPPASASDLIEQQQK	S	3			S335		0.844043	0.750055	0.738716	0.725774	1	0	0	1.447	1.355
STRIP1	Striatin-interacting protein 1	Q5VSL9	*TiO2	AASPPASASDLIEQQQKR	S	3			S335		0.885474	1.69319	0.419782	1.07347	1	0	0	1.447	1.355
CDC42BPA	Serine/threonine-protein kinase MRCK alpha	Q5VT25	1186.07	EFSGGSYSAK	S	3			S1651		0.711559	0.877435	0.522666	0.696292	0	n.d.	0	n.s.	n.s.
CDC42BPA	Serine/threonine-protein kinase MRCK alpha	Q5VT25	1186.07	RYSFRVPEEER	S	3			S1545		0.932284	1.55116	0.777968	1.43573	0	n.d.	0	5.465	2.77
CDC42BPA	Serine/threonine-protein kinase MRCK alpha	Q5VT25	1186.07	TVFSGSVSIPSITK	S	8			S1613		0.603257	0.554464	0.92068	0.975119	0	n.d.	0	n.s.	n.s.
CDC42BPA	Serine/threonine-protein kinase MRCK alpha	Q5VT25	1186.07	SLSLESTDR	S	1			S1719		0.91701	0.944425	0.784461	0.846254	0	n.d.	0	n.s.	n.s.
CDC42BPA	Serine/threonine-protein kinase MRCK alpha	Q5VT25	1186.07	SLSLESTDR	S	3			S1721		1.21108	1.57989	0.931873	1.34785	0	n.d.	0	1.711	1.355
YOD1	Ubiquitin thioesterase OTU1	Q5VVQ6	2764.64	SSPAFTKR	S	1			S129		0.737595	0.691358	0.675793	0.959195	0	n.d.	0	n.s.	n.s.
SNX30	Sorting nexin-30	Q5VWJ9	1082.49	ALPSTGPHSLR	S	9			S16		0.767987	0.662996	0.715935	0.724979	0	n.d.	0	n.s.	n.s.
PEAR1	Platelet endothelial aggregation receptor 1	Q5VY43	1816.87	DLPSLPGGPR	S	4			S933		0.878443	1.54259	1.05759	1.36711	1	0	0	n.s.	n.s.
PEAR1	Platelet endothelial aggregation receptor 1	Q5VY43	1816.87	NSHIPGHYDLPPVR	Y	8			Y1019		1.06247	0.909245	0.983053	0.827322	0	n.d.	0	n.s.	n.s.
PEAR1	Platelet endothelial aggregation receptor 1	Q5VY43	1816.87	REPPPGPLDRGSSR	S	12			S883		0.79465	0.706144	0.800604	0.735189	0	n.d.	0	n.s.	n.s.
PEAR1	Platelet endothelial aggregation receptor 1	Q5VY43	1816.87	GLISEEELGASVASLSSENPYATIR	S	17			S921		0.917615	0.719889	0.966924	0.977759	1	0	0	n.s.	n.s.
PEAR1	Platelet endothelial aggregation receptor 1	Q5VY43	1816.87	DSVGSQPPLPPGLPPGHYDSPK	Y	18			Y1007		0.803016	0.909007	0.880746	0.86012	1	0	0	n.s.	n.s.
PEAR1	Platelet endothelial aggregation receptor 1	Q5VY43	1816.87	DSVGSQPPLPPGLPPGHYDSPK	S	20			S1009		0.882921	0.806249	0.833336	0.759058	0	n.d.	0	n.s.	n.s.
PEAR1	Platelet endothelial aggregation receptor 1	Q5VY43	1816.87	HPPSPPLR	S	4			S1029		0.858577	0.698343	0.902989	0.734683	1	0	0	n.s.	n.s.
PEAR1	Platelet endothelial aggregation receptor 1	Q5VY43	1816.87	GPPSGSPPRQPPQFWDSQR	S	4			S951		0.897827	0.795595	0.841469	0.797108	1	0	0	n.s.	n.s.
PEAR1	Platelet endothelial aggregation receptor 1	Q5VY43	1816.87	HPPSPPLRR	S	4			S1029		0.909357	0.729156	0.888224	0.73664	1	0	0	n.s.	n.s.
PEAR1	Platelet endothelial aggregation receptor 1	Q5VY43	1816.87	GPPSGSPPR	S	6			S953		0.795921	0.303348	1.46695	0.47997	1	0	0	n.s.	n.s.
PEAR1	Platelet endothelial aggregation receptor 1	Q5VY43	1816.87	GPPSGSPPRQPPQFWDSQR	S	6			S953		0.884264	0.696097	0.762595	0.643483	1	0	0	n.s.	n.s.
PEAR1	Platelet endothelial aggregation receptor 1	Q5VY43	1816.87	DSGTYEQPSPLIHDR	S	9			S983		0.781883	0.744711	0.98492	0.828136	1	0	0	n.s.	n.s.
PEAR1	Platelet endothelial aggregation receptor 1	Q5VY43	1816.87	GLISEEELGASVASLSSENPYATIR	S	14			S918		0.800493	0.644209	1.34488	0.802745	1	0	0	n.s.	n.s.
PEAR1	Platelet endothelial aggregation receptor 1	Q5VY43	1816.87	GLISEEELGASVASLSSENPYATIR	T	23			T927		0.907151	0.6728	1.13392	0.85231	1	0	0	n.s.	n.s.
PEAR1	Platelet endothelial aggregation receptor 1	Q5VY43	1816.87	GLISEEELGASVASLSSENPYATIR	Y	21			Y925		0.998227	0.836905	1.11458	0.800446	1	0	0	n.s.	n.s.
PEAR1	Platelet endothelial aggregation receptor 1	Q5VY43	1816.87	GLISEEELGASVASLSSENPYATIR	S	11	S	14	S915	S918	1.03786	0.786147	1.37424	0.964815	1	0	0	n.s.	n.s.
ZCCHC6	Terminal uridylyltransferase 7	Q5VYS8	*TiO2	KDSFQENEDGYR	S	3			S132		1.4545	2.27801	1.02446	1.94629	1	1	1	4.508	2.77
DENND4C	DENN domain-containing protein 4C	Q5VZ89	728.988	RSSLYGIAK	S	3			S948		0.829128	1.28561	0.649444	1.05531	0	n.d.	0	4.568	2.77
DENND4C	DENN domain-containing protein 4C	Q5VZ89	728.988	LFSPVIAR	S	3			S989		0.841338	0.73722	0.844595	0.907014	1	0	0	n.s.	n.s.
DENND4C	DENN domain-containing protein 4C	Q5VZ89	728.988	STSLSALVR	S	3			S1089		0.922901	1.19618	0.808518	1.00827	1	0	0	4.2	2.77
DENND4C	DENN domain-containing protein 4C	Q5VZ89	728.988	SSLYGIAK	S	1			S947		0.832467	1.31209	0.611233	1.1338	0	n.d.	0	n.s.	n.s.
DENND4C	DENN domain-containing protein 4C	Q5VZ89	728.988	SSPVPEMLEESQELLEPVVDDVPK	S	2			S890		0.887994	0.619472	0.736164	0.716241	1	0	0	n.s.	n.s.
DENND4C	DENN domain-containing protein 4C	Q5VZ89	728.988	VPSGIFDVNSR	S	3			S753		0.734704	0.47361	0.992572	0.590775	1	0	0	n.s.	n.s.
DENND4C	DENN domain-containing protein 4C	Q5VZ89	728.988	SCSFSSESR	S	3			S810		0.743418	1.59949	1.03793	1.47049	0	n.d.	0	n.s.	n.s.
DENND4C	DENN domain-containing protein 4C	Q5VZ89	728.988	ISSVPNSLSKR	S	3			S1387		0.816629	1.43942	0.398249	1.01111	1	0	0	n.s.	n.s.
DENND4C	DENN domain-containing protein 4C	Q5VZ89	728.988	ISSVPNSLSK	S	3			S1387		0.836596	0.591479	0.832171	0.572389	1	0	0	n.s.	n.s.
DENND4C	DENN domain-containing protein 4C	Q5VZ89	728.988	VPSGIFDVNSR	S	10			S760		0.785385	0.699927	0.990579	0.729949	1	0	0	n.s.	n.s.
CARMIL1	F-actin-uncapping protein LRRC16A	Q5VZK9	1004.81	DGQSSPQPSPR	S	5			S1315		0.863919	0.585417	0.914438	0.848183	0	n.d.	0	n.s.	n.s.
CARMIL1	F-actin-uncapping protein LRRC16A	Q5VZK9	1004.81	TASRPDDIPDSPSSPK	S	11			S1288		0.852629	0.869658	0.654362	0.768975	1	0	0	n.s.	n.s.
CARMIL1	F-actin-uncapping protein LRRC16A	Q5VZK9	1004.81	TASRPDDIPDSPSSPK	S	14			S1291		0.80037	0.821241	0.648349	0.872123	1	0	0	n.s.	n.s.
CARMIL1	F-actin-uncapping protein LRRC16A	Q5VZK9	1004.81	SERPPTILMTEEPSSPK	S	15			S1094		0.788136	0.739505	0.781826	0.79796	1	0	0	n.s.	n.s.
CARMIL1	F-actin-uncapping protein LRRC16A	Q5VZK9	1004.81	SIITVEELTEIERLEDLDTCMMTPK	T	23			T916		0.827768	0.969855	0.844081	1.05507	1	0	0	n.s.	n.s.
CARMIL1	F-actin-uncapping protein LRRC16A	Q5VZK9	1004.81	SNDSGEEAEKEFIFV	S	4			S1360		0.959569	1.0002	0.588199	0.712446	1	0	0	n.s.	n.s.
CARMIL1	F-actin-uncapping protein LRRC16A	Q5VZK9	1004.81	GAVRSPPVDCPR	S	5			S1101		0.698823	0.688233	0.727058	0.809831	1	0	0	n.s.	n.s.
CARMIL1	F-actin-uncapping protein LRRC16A	Q5VZK9	1004.81	LEDLDTCMMTPK	T	10			T916		0.774993	0.827341	0.912507	0.953098	1	0	0	n.s.	n.s.
KANK2	KN motif and ankyrin repeat domain-containing protein 2	Q63ZY3	1068.93	AQSLEPYGTGLR	S	3			S356		0.843629	0.903341	0.80483	0.871371	0	n.d.	0	3.059	2.77
KANK2	KN motif and ankyrin repeat domain-containing protein 2	Q63ZY3	1068.93	ERVPSVAEAPQLRPAGTAAAK	S	5			S540		1.45713	4.235	0.5474	3.01288	1	1	1	3.392	2.77
KANK2	KN motif and ankyrin repeat domain-containing protein 2	Q63ZY3	1068.93	ALAMPGRPESPPVFR	S	10			S375		0.816192	0.806027	0.750702	0.828697	1	0	0	n.s.	n.s.
LARP1B	La-related protein 1B	Q659C4		IGSPLSPK	S	3			S340		0.840055	0.784728	0.723195	0.856828	0	n.d.	0	n.s.	n.s.
TBC1D9B	TBC1 domain family member 9B	Q66K14	1012.27	ALLSSSDDPPAEVDIFELLK	S	4			S752		0.790917	0.75492	0.739316	0.862428	1	0	0	n.s.	n.s.
MAP1S	Microtubule-associated protein 1S	Q66K74	1353.09	LSLSPLR	S	4			S657		1.05635	0.849152	1.09103	0.91267	1	0	0	n.s.	n.s.
MAP1S	Microtubule-associated protein 1S	Q66K74	1353.09	KAVPMAPAPASPGSSNDSSAR	S	11			S759		0.810762	0.981048	0.687129	0.881413	1	0	0	n.s.	n.s.
MAP1S	Microtubule-associated protein 1S	Q66K74	1353.09	AVPMAPAPASPGSSNDSSAR	S	10			S759		0.827717	0.737291	0.933281	0.899307	1	0	0	n.s.	n.s.
KAZN	Kazrin	Q674X7	*TiO2	SSTPSDINSPR	S	9			S339		0.789855	0.894882	0.869412	0.980703	0	n.d.	0	n.s.	n.s.
KAZN	Kazrin	Q674X7	*TiO2	QPSVISDASAAEGDR	S	3			S318		0.819162	0.782365	0.787344	0.703994	0	n.d.	0	n.s.	n.s.
KAZN	Kazrin	Q674X7	*TiO2	QAVRVSPCHSR	S	6			S310		0.819524	0.977422	0.826277	0.816113	0	n.d.	0	n.s.	n.s.
RAP1GAP2	Rap1 GTPase-activating protein 2	Q684P5	2326.72	SETSSNPSSPEICPNK	S	5	S	8	S609	S612	1.00606	0.580693	0.976509	0.682332	1	0	0	n.s.	n.s.
RAP1GAP2	Rap1 GTPase-activating protein 2	Q684P5	2326.72	QELANSSDATLPDRPLSPPLTAPPTMK	S	17	T	21	S45	T49	0.922489	0.826952	0.767795	0.82254	1	0	0	n.s.	n.s.
RAP1GAP2	Rap1 GTPase-activating protein 2	Q684P5	2326.72	KQELANSSDATLPDRPLSPPLTAPPTMK	S	18	T	22	S45	T49	0.822186	0.79481	0.541226	0.731531	1	0	0	n.s.	n.s.
RAP1GAP2	Rap1 GTPase-activating protein 2	Q684P5	2326.72	NQSRSPIK	S	5			S558		0.588281	0.341291	0.825088	0.942698	0	n.d.	0	n.s.	n.s.
RAP1GAP2	Rap1 GTPase-activating protein 2	Q684P5	2326.72	NQSRSPIKR	S	5			S558		0.626624	0.486729	0.750208	0.903531	0	n.d.	0	n.s.	n.s.
RAP1GAP2	Rap1 GTPase-activating protein 2	Q684P5	2326.72	KQELANSSDATLPDRPLSPPLTAPPTMK	T	11			T38		0.831715	0.973329	0.632643	0.728036	1	0	0	n.s.	n.s.
RAP1GAP2	Rap1 GTPase-activating protein 2	Q684P5	2326.72	SGLFPR	S	1			S564		0.784653	0.697285	0.651618	0.756344	1	1	1	3.165	2.77
RAP1GAP2	Rap1 GTPase-activating protein 2	Q684P5	2326.72	SVSFGGFGWIDK	S	1			S7		1.42039	2.03385	1.02375	1.70513	1	1	1	4.381	2.77
RAP1GAP2	Rap1 GTPase-activating protein 2	Q684P5	2326.72	RSGLFPR	S	2			S564		0.8283	0.861231	0.696436	0.728435	1	1	1	3.165	2.77
RAP1GAP2	Rap1 GTPase-activating protein 2	Q684P5	2326.72	SVSFGGFGWIDK	S	3			S9		0.813295	0.405422	0.846801	0.577275	1	1	0	3.522	2.77
RAP1GAP2	Rap1 GTPase-activating protein 2	Q684P5	2326.72	SHSMETMVGGQK	S	3			S507		0.849748	0.732616	0.824483	0.784513	1	0	0	3.543	2.77
RAP1GAP2	Rap1 GTPase-activating protein 2	Q684P5	2326.72	TTFSPPVVAATVK	S	4			S544		0.945197	0.87145	0.772114	0.807498	0	n.d.	0	n.s.	n.s.
RAP1GAP2	Rap1 GTPase-activating protein 2	Q684P5	2326.72	QELANSSDATLPDRPLSPPLTAPPTMK	T	10			T38		0.880617	0.756853	0.797515	0.758824	1	0	0	n.s.	n.s.
DENND2C	DENN domain-containing protein 2C	Q68D51	866.355	LAQLQPSSK	S	7			S468		0.580375	0.633055	0.763056	0.811899	0	n.d.	0	n.s.	n.s.
DENND2C	DENN domain-containing protein 2C	Q68D51	866.355	SFEFEDIQHFR	S	1			S271		0.790256	0.905467	0.945232	0.992026	0	n.d.	0	4.068	2.77
DENND2C	DENN domain-containing protein 2C	Q68D51	866.355	YLSESGVTPYKER	S	3			S221		0.84742	1.10876	0.513261	0.827782	1	0	0	n.s.	n.s.
DENND2C	DENN domain-containing protein 2C	Q68D51	866.355	YLSESGVTPYK	S	3			S221		0.9208	0.726241	0.901087	0.709553	1	0	0	n.s.	n.s.
DENND2C	DENN domain-containing protein 2C	Q68D51	866.355	TTVQTLSR	T	5			T12		0.686705	0.661693	0.809542	0.86894	1	-1	1	n.s.	n.s.
MCTP1	Multiple C2 and transmembrane domain-containing protein 1	Q6DN14	793.351	TADTPSPSPPPPVGTGNAPAR	S	8			S57		0.772579	0.959944	1.02802	0.890882	0	n.d.	0	n.s.	n.s.
MCTP1	Multiple C2 and transmembrane domain-containing protein 1	Q6DN14	793.351	GPAAASGAAGGTPPGGR	T	12			T146		0.837175	0.723705	1.01419	0.901689	1	0	0	n.s.	n.s.
MCTP1	Multiple C2 and transmembrane domain-containing protein 1	Q6DN14	793.351	SSSLPGTACLEQLLEPPPPPAEPAR	S	3			S200		0.881702	0.932607	0.834163	0.743591	0	n.d.	0	n.s.	n.s.
CIAPIN1	Anamorsin	Q6FI81	1696.05	VLLSDSNLHDA	S	4			S305		0.693296	0.814188	0.764823	0.804975	0	n.d.	0	n.s.	n.s.
RALGAPA1	Ral GTPase-activating protein subunit alpha-1	Q6GYQ0	668.729	RGSSPGSLEIPK	S	3			S860		0.707529	0.658796	0.758737	0.647139	1	0	0	6.992	2.77
RALGAPA1	Ral GTPase-activating protein subunit alpha-1	Q6GYQ0	668.729	SSSTSDILEPFTVER	S	3			S797		0.909948	0.866932	0.826861	0.854479	1	0	0	3.116	2.77
RALGAPA1	Ral GTPase-activating protein subunit alpha-1	Q6GYQ0	668.729	QKTVDIDDAQILPR	T	3			T754		0.877848	0.808097	0.622779	0.706775	0	n.d.	0	2.911	2.77
LAMTOR1	Ragulator complex protein LAMTOR1	Q6IAA8	5970.8	LLLDPSSPPTK	S	7			S27		0.686266	0.735476	0.696305	0.746869	1	0	0	n.s.	n.s.
LAMTOR1	Ragulator complex protein LAMTOR1	Q6IAA8	5970.8	KLLLDPSSPPTK	S	8			S27		0.77386	0.904288	0.560333	0.743944	1	0	0	n.s.	n.s.
LAMTOR1	Ragulator complex protein LAMTOR1	Q6IAA8	5970.8	TDEQALLSSILAK	S	8			S55		0.791455	1.00933	1.08038	0.811244	0	n.d.	0	n.s.	n.s.
LAMTOR1	Ragulator complex protein LAMTOR1	Q6IAA8	5970.8	ALNGAEPNYHSLPSAR	S	11			S42		0.750791	0.699452	0.903053	0.871214	0	n.d.	0	n.s.	n.s.
KIAA0930	Uncharacterized protein KIAA0930	Q6ICG6	*TiO2	VTSFSTPPTPER	S	5	T	9	S289	T293	0.835188	0.862787	0.928012	0.9222	0	n.d.	0	n.s.	n.s.
KIAA0930	Uncharacterized protein KIAA0930	Q6ICG6	*TiO2	KSHSANDSEEFFR	S	4			S324		0.86063	0.875421	0.735691	0.924111	0	n.d.	0	n.s.	n.s.
KIAA0930	Uncharacterized protein KIAA0930	Q6ICG6	*TiO2	SLVGSWLK	S	5			S362		0.93612	0.727622	0.671616	0.712263	1	0	0	n.s.	n.s.
KIAA0930	Uncharacterized protein KIAA0930	Q6ICG6	*TiO2	NNRPAFFSPSLK	S	8			S304		0.784392	0.526597	1.03408	0.771351	0	n.d.	0	n.s.	n.s.
KIAA0930	Uncharacterized protein KIAA0930	Q6ICG6	*TiO2	NNRPAFFSPSLKR	S	8			S304		0.807643	0.637185	0.670819	0.809707	0	n.d.	0	n.s.	n.s.
KIAA0930	Uncharacterized protein KIAA0930	Q6ICG6	*TiO2	VTSFSTPPTPER	T	9			T293		0.879836	0.693251	1.08059	0.856064	0	n.d.	0	n.s.	n.s.
RAB12	Ras-related protein Rab-12	Q6IQ22	2122.17	AGGGGGLGAGSPALSGGQGR	S	11			S21		0.823124	0.710177	0.761282	0.782681	1	0	0	n.s.	n.s.
PLEKHA7	Pleckstrin homology domain-containing family A member 7	Q6IQ23		SRSMLEVPR	S	3			S556		0.61333	0.712938	0.835916	0.866927	0	n.d.	0	n.s.	n.s.
PLEKHA7	Pleckstrin homology domain-containing family A member 7	Q6IQ23		SLPLDQTLPR	T	7			T454		0.972271	1.02529	0.954578	0.94863	0	n.d.	0	n.s.	n.s.
PLEKHA7	Pleckstrin homology domain-containing family A member 7	Q6IQ23		SVDISLGDSPRR	S	9			S612		0.862028	0.869065	0.799193	0.722522	0	n.d.	0	n.s.	n.s.
PLEKHA7	Pleckstrin homology domain-containing family A member 7	Q6IQ23		SLPLDQTLPR	S	1			S448		0.808623	0.771443	0.934142	0.797803	0	n.d.	0	n.s.	n.s.
PRR5L	Proline-rich protein 5-like	Q6MZQ0	*TiO2	SFSGPTYTLAR	T	8			T236		0.634818	0.408723	0.753472	0.507594	0	n.d.	0	n.s.	n.s.
PRR5L	Proline-rich protein 5-like	Q6MZQ0	*TiO2	FMSSPVLSDLPR	S	3			S28		1.39106	1.58461	1.07903	1.73614	1	0	0	n.s.	n.s.
ANKRD54	Ankyrin repeat domain-containing protein 54	Q6NXT1		ASGGAQSPLR	S	7			S63		0.751241	0.660502	0.882486	0.878382	0	n.d.	0	n.s.	n.s.
PPP1R18	Phostensin	Q6NYC8	843.022	LLESPGVEAGEGEAEKEEAGAQGRPLR	S	4			S368		0.943241	0.900422	0.668609	0.779066	0	n.d.	0	n.s.	n.s.
PPP1R18	Phostensin	Q6NYC8	843.022	SCLAKGSPER	S	7			S530		0.626772	1.2619	0.522988	1.07566	0	n.d.	0	n.s.	n.s.
FAM117B	Protein FAM117B	Q6P1L5		QPSSSPSSIIR	S	5			S210		0.867828	0.793003	0.948773	0.949932	1	0	0	n.s.	n.s.
FAM117B	Protein FAM117B	Q6P1L5		TSPTVATQTGASATSTR	T	1			T105		0.932992	1.14395	0.855515	0.980231	0	n.d.	0	n.s.	n.s.
FBXO42	F-box only protein 42	Q6P3S6		RGSLPDQK	S	3			S488		0.898152	0.669166	1.15021	1.43796	0	n.d.	0	6.181	2.77
FBXO42	F-box only protein 42	Q6P3S6		APLSPSLNSRPSPISATPPALVPETR	S	4			S365		0.842597	0.69081	1.1214	0.920329	0	n.d.	0	n.s.	n.s.
SCYL2	SCY1-like protein 2	Q6P3W7	2701.06	RASLTLEEK	S	3			S677		0.79216	1.28886	0.63597	0.920852	1	1	1	4.195	2.77
PGM2L1	Glucose 1,6-bisphosphate synthase	Q6PCE3	1934.75	AVAGVMITASHNR	S	10			S175		0.861393	0.751555	0.930519	0.793209	1	0	0	n.s.	n.s.
PPIP5K1	Inositol hexakisphosphate and diphosphoinositol-pentakisphosphate kinase 1	Q6PFW1		TLHSPPLQLQQR	S	4			S1152		0.851037	0.756274	0.976603	0.948316	0	n.d.	0	n.s.	n.s.
RHBDF2	Inactive rhomboid protein 2	Q6PJF5	951.953	RQASLSQSIR	S	4			S113		0.736357	0.677243	0.675394	0.802697	1	-1	1	4.8	2.77
RHBDF2	Inactive rhomboid protein 2	Q6PJF5	951.953	SISSTVQR	S	1			S385		0.699404	0.975977	0.760707	1.2773	0	n.d.	0	1.786	1.355
RHBDF2	Inactive rhomboid protein 2	Q6PJF5	951.953	SGYSHLPR	S	1			S227		0.713728	0.647934	0.920979	0.771707	1	0	0	n.s.	n.s.
RHBDF2	Inactive rhomboid protein 2	Q6PJF5	951.953	SISSTVQR	S	3			S387		0.729845	0.721987	0.839726	0.955923	1	0	0	3.159	2.77
RHBDF2	Inactive rhomboid protein 2	Q6PJF5	951.953	SVSLQEPR	S	3			S90		0.800572	0.874267	0.743755	0.855894	0	n.d.	0	n.s.	n.s.
RHBDF2	Inactive rhomboid protein 2	Q6PJF5	951.953	QASLSQSIR	S	3			S113		0.80133	0.734694	0.854258	0.786158	1	-1	1	4.8	2.77
WDR59	WD repeat-containing protein 59	Q6PJI9		FGSLTYSDPR	S	3			S830		0.857762	0.850245	0.971551	0.93091	0	n.d.	0	n.s.	n.s.
WDR59	WD repeat-containing protein 59	Q6PJI9		LYSGSPTR	S	5			S603		0.805256	0.53085	1.11435	1.04693	0	n.d.	0	n.s.	n.s.
CNST	Consortin	Q6PJW8	4153.1	SKTEPLISPGCDR	S	8			S436		0.855496	1.14799	0.753515	0.829405	1	0	0	n.s.	n.s.
CNST	Consortin	Q6PJW8	4153.1	KCSTQLLVSEDPK	S	3			S293		1.95503	10.4336	0.199926	5.67616	1	1	0	3.892	2.77
LARP1	La-related protein 1	Q6PKG0	814.059	NALPPVLTTVNGQSPPEHSAPAK	S	14			S143		0.917058	1.02886	0.835597	0.914694	0	n.d.	0	n.s.	n.s.
LARP1	La-related protein 1	Q6PKG0	814.059	SLPTTVPESPNYR	S	1			S766		0.866422	0.725096	0.815167	0.783418	1	0	0	n.s.	n.s.
LARP1	La-related protein 1	Q6PKG0	814.059	GLSASLPDLDSENWIEVK	S	5			S548		0.805842	0.790619	0.715116	0.713404	1	0	0	n.s.	n.s.
LARP1	La-related protein 1	Q6PKG0	814.059	ETESAPGSPR	S	8			S521		0.80782	0.469617	0.876239	0.666081	0	n.d.	0	n.s.	n.s.
LARP1	La-related protein 1	Q6PKG0	814.059	ESPRPLQLPGAEGPAISDGEEGGGEPGAGGGAAGAAGAGR	S	17			S90		0.767881	0.882139	0.835701	0.70863	0	n.d.	0	n.s.	n.s.
TRAF7	E3 ubiquitin-protein ligase TRAF7	Q6Q0C0	670.586	RSDSAISVR	S	4			S88		0.667597	0.699684	0.759414	0.870538	0	n.d.	0	n.s.	n.s.
RICTOR	Rapamycin-insensitive companion of mTOR	Q6R327	653.518	TLTEPSVDFNHSDDFTPISTVQK	T	4			T1135		0.885882	0.889161	0.666991	0.777268	0	n.d.	0	3.643	2.77
RICTOR	Rapamycin-insensitive companion of mTOR	Q6R327	653.518	ILNSLTLPNKK	T	6			T1103		0.719296	0.614644	0.616998	0.712558	0	n.d.	0	n.s.	n.s.
AGTRAP	Type-1 angiotensin II receptor-associated protein	Q6RW13		SAYQTIDSAEAPADPFAVPEGR	S	8			S138		0.825674	0.824058	0.824797	0.806572	0	n.d.	0	n.s.	n.s.
AFTPH	Aftiphilin	Q6ULP2	785.104	LMSTVEK	S	3			S878		0.779011	0.799025	0.954583	0.755867	0	n.d.	0	2.003	1.355
AFTPH	Aftiphilin	Q6ULP2	785.104	TSDDEVGSPKEESR	S	8			S382		0.852638	0.960916	0.965357	0.880377	0	n.d.	0	n.s.	n.s.
AFTPH	Aftiphilin	Q6ULP2	785.104	TDENIDTPGTPK	T	10			T617		0.843759	0.863144	0.750037	0.774704	0	n.d.	0	n.s.	n.s.
FIP1L1	Pre-mRNA 3'-end-processing factor FIP1	Q6UN15		ERDHSPTPSVFNSDEER	S	5			S492		0.651997	0.553469	0.849958	0.835625	0	n.d.	0	3.349	2.77
CRTC3	CREB-regulated transcription coactivator 3	Q6UUV7	*TiO2	SNPSIQATLNK	S	1			S329		0.835139	0.62686	0.927929	0.683184	1	0	0	n.s.	n.s.
CRTC3	CREB-regulated transcription coactivator 3	Q6UUV7	*TiO2	LFSLSNPSLSTTNLSGPSR	S	5			S370		0.832621	0.602995	0.980065	0.804468	0	n.d.	0	n.s.	n.s.
CRTC3	CREB-regulated transcription coactivator 3	Q6UUV7	*TiO2	LTQYHGGSLPNVSQLR	S	8			S62		0.895333	0.772571	0.535553	0.560934	1	0	0	n.s.	n.s.
C16orf54	Transmembrane protein C16orf54	Q6UWD8	742.635	QRPGSPDPEWGLQPR	S	5			S194		0.823398	0.716431	0.776332	0.732877	1	0	0	3.935	2.77
C16orf54	Transmembrane protein C16orf54	Q6UWD8	742.635	APEPPTQVGTLEAR	T	10			T116		0.904535	0.815565	0.878838	0.701119	1	0	0	n.s.	n.s.
PLXDC2	Plexin domain-containing protein 2	Q6UX71	1630.1	GSGHPAYAEVEPVGEK	S	2			S506		1.01818	1.02847	0.826568	1.02044	1	0	0	4.224	2.77
PLXDC2	Plexin domain-containing protein 2	Q6UX71	1630.1	RGSGHPAYAEVEPVGEK	S	3			S506		1.02379	1.23037	0.798071	1.15999	1	0	0	4.224	2.77
PACS1	Phosphofurin acidic cluster sorting protein 1	Q6VY07	1688.52	VEGVHTPR	T	6			T504		0.710977	0.42079	0.879434	0.534418	1	-1	1	n.s.	n.s.
PACS1	Phosphofurin acidic cluster sorting protein 1	Q6VY07	1688.52	TDLQGSASPSKVEGVHTPR	T	17			T504		0.761617	0.735093	0.793526	0.735422	1	-1	1	n.s.	n.s.
PACS1	Phosphofurin acidic cluster sorting protein 1	Q6VY07	1688.52	QLSKPLSER	S	3			S519		0.70931	0.743765	0.505286	0.538038	0	n.d.	0	3.303	2.77
MPRIP	Myosin phosphatase Rho-interacting protein	Q6WCQ1	1736.95	AKSLDRR	S	3			S372		0.629925	0.376652	1.01412	1.12018	0	n.d.	0	3.438	2.77
MPRIP	Myosin phosphatase Rho-interacting protein	Q6WCQ1	1736.95	SKTFDWAEFRPIQQALAQER	T	4			T542		0.719293	0.526575	0.664308	0.606015	1	-1	1	2.824	2.77
MPRIP	Myosin phosphatase Rho-interacting protein	Q6WCQ1	1736.95	AATEALGEKSPDSATVSGYDIMK	S	10			S977		0.778496	0.858886	0.806621	0.903319	0	n.d.	0	n.s.	n.s.
MPRIP	Myosin phosphatase Rho-interacting protein	Q6WCQ1	1736.95	AEEQQLPPPLSPPSPSTPNHR	S	14			S292		0.960478	0.818261	0.884001	0.779048	1	0	0	n.s.	n.s.
MPRIP	Myosin phosphatase Rho-interacting protein	Q6WCQ1	1736.95	VESGYFSLEK	S	3			S265		0.810868	0.864912	0.90249	0.900411	0	n.d.	0	n.s.	n.s.
MPRIP	Myosin phosphatase Rho-interacting protein	Q6WCQ1	1736.95	MEVDRSPGLPMSDLK	S	6			S619		0.896229	0.881168	0.75607	0.845531	1	0	0	n.s.	n.s.
MPRIP	Myosin phosphatase Rho-interacting protein	Q6WCQ1	1736.95	VESGYFSLEK	S	7			S269		0.788609	0.736401	0.839877	0.771771	0	n.d.	0	n.s.	n.s.
MPRIP	Myosin phosphatase Rho-interacting protein	Q6WCQ1	1736.95	TLLTGDGGGEATGSPLAQGK	S	14			S891		0.813981	0.700425	0.70022	0.73789	0	n.d.	0	n.s.	n.s.
GIGYF2	GRB10-interacting GYF protein 2	Q6Y7W6		ALSSGGSITSPPLSPALPK	S	3	S	7	S19	S23	0.752921	0.690091	0.855221	0.92985	0	n.d.	0	n.s.	n.s.
GIGYF2	GRB10-interacting GYF protein 2	Q6Y7W6		SQSWEER	S	3			S160		0.7295	0.67875	0.939627	0.953776	0	n.d.	0	n.s.	n.s.
GIGYF2	GRB10-interacting GYF protein 2	Q6Y7W6		ALSSGGSITSPPLSPALPK	S	3			S19		0.917371	0.825116	0.82176	0.787709	0	n.d.	0	n.s.	n.s.
GIGYF2	GRB10-interacting GYF protein 2	Q6Y7W6		WRPHSPDGPR	S	5			S236		0.898959	0.744082	0.753278	0.859024	1	0	0	n.s.	n.s.
GIGYF2	GRB10-interacting GYF protein 2	Q6Y7W6		ALSSGGSITSPPLSPALPK	S	7			S23		0.869088	0.836387	0.695243	0.800726	0	n.d.	0	n.s.	n.s.
NBEAL2	Neurobeachin-like protein 2	Q6ZNJ1	2965.89	RISQVSSGETEYNPTEAR	S	3			S2739		0.851318	1.12411	0.662571	0.937074	1	1	1	5.703	2.77
NBEAL2	Neurobeachin-like protein 2	Q6ZNJ1	2965.89	SISLSSLEPR	S	3			S39		0.853243	0.830168	0.887743	0.887943	0	n.d.	0	n.s.	n.s.
NBEAL2	Neurobeachin-like protein 2	Q6ZNJ1	2965.89	DNLGEVPLTPTEEASLPLAVTK	T	9			T1867		0.817127	0.831544	0.707811	0.760615	1	0	0	n.s.	n.s.
NBEAL2	Neurobeachin-like protein 2	Q6ZNJ1	2965.89	RISQVSSGETEYNPTEAR	S	3	S	6	S2739	S2742	0.841045	0.97204	0.820674	0.858455	1	1	1	5.703	2.77
RIPOR1	Rho family-interacting cell polarization regulator 1	Q6ZS17	*TiO2	FSTYSQSPPDTPSLR	T	4			T347		0.849553	0.735332	0.833639	0.861766	0	n.d.	0	n.s.	n.s.
RIPOR1	Rho family-interacting cell polarization regulator 1	Q6ZS17	*TiO2	SQSFAGVLGSHER	S	3			S22		0.873917	0.901241	0.8791	0.900382	0	n.d.	0	3.365	2.77
0	Uncharacterized protein FLJ45252	Q6ZSR9	*TiO2	HYSPEDEPSPEAQPIAAYK	S	3			S294		0.825952	0.845513	0.690186	0.859525	1	0	0	n.s.	n.s.
0	Uncharacterized protein FLJ45252	Q6ZSR9	*TiO2	LGGAVPFAPPEVSPEQAK	S	13			S93		0.84286	0.851333	0.795942	0.801499	0	n.d.	0	n.s.	n.s.
MFSD6	Major facilitator superfamily domain-containing protein 6	Q6ZSS7	586.767	VAILTDDEEEQK	T	5			T10		0.796097	0.688001	0.91079	0.673206	1	0	0	n.s.	n.s.
PPP1R3F	Protein phosphatase 1 regulatory subunit 3F	Q6ZSY5		ALNSALAEEITLHYAR	S	4			S547		0.872636	0.798841	0.801609	0.722661	0	n.d.	0	n.s.	n.s.
ARHGEF18	Rho guanine nucleotide exchange factor 18	Q6ZSZ5	*TiO2	SLSPILPGR	S	1			S1101		0.639239	0.606397	0.942016	0.924906	0	n.d.	0	3.995	2.77
ARHGEF18	Rho guanine nucleotide exchange factor 18	Q6ZSZ5	*TiO2	SLSPILPGR	S	3			S1103		0.840265	0.780043	0.805142	0.801097	1	0	0	3.027	2.77
ANKRD13D	Ankyrin repeat domain-containing protein 13D	Q6ZTN6		GPGSPPRTPPAPGPPSFEEQLR	S	4			S465		0.823733	0.942297	0.787842	0.958873	1	0	0	n.s.	n.s.
KIAA1211	Uncharacterized protein KIAA1211	Q6ZU35	1236.25	VNLSPVTPAK	S	4			S556		0.810415	0.617098	0.716581	0.708594	1	0	0	n.s.	n.s.
KIAA1211	Uncharacterized protein KIAA1211	Q6ZU35	1236.25	HSLDGSK	S	2			S1072		0.751738	0.214746	1.11886	0.294766	0	n.d.	0	3.3	2.77
KIAA1211	Uncharacterized protein KIAA1211	Q6ZU35	1236.25	HSSTGDSADAGPPAAGSAR	S	3			S874		0.726077	0.761521	0.888404	0.85859	0	n.d.	0	4.77	2.77
KIAA1211	Uncharacterized protein KIAA1211	Q6ZU35	1236.25	HFSSAGTIESVNLDAIPLAIAR	S	3			S132		0.794409	0.615056	1.0361	0.999763	1	0	0	3.738	2.77
KIAA1211	Uncharacterized protein KIAA1211	Q6ZU35	1236.25	RPPSPPGPEER	S	4			S1017		0.876183	0.830507	0.767111	0.860562	1	0	0	n.s.	n.s.
TOM1L2	TOM1-like protein 2	Q6ZVM7	3647.5	GDDLEEGVTSEEFDKFLEER	T	9			T456		0.728602	0.675975	0.744793	0.628462	1	0	0	n.s.	n.s.
TOM1L2	TOM1-like protein 2	Q6ZVM7	3647.5	AAEMVPDLPSPPMEAPAPASNPSGR	S	10			S479		0.889034	0.7475	0.835878	0.721407	1	0	0	n.s.	n.s.
TOM1L2	TOM1-like protein 2	Q6ZVM7	3647.5	GVEFPMADLDALSPIHTPQR	S	13			S160		0.820966	0.826867	1.05185	0.853197	1	0	0	n.s.	n.s.
TOM1L2	TOM1-like protein 2	Q6ZVM7	3647.5	KQSSEGIPVAQPSVMDDIEVWLR	S	3			S423		0.683936	1.11597	1.0322	1.44218	1	0	0	3.876	2.77
TOM1L2	TOM1-like protein 2	Q6ZVM7	3647.5	GNSLAEQR	S	3			S394		0.732559	0.675754	0.955768	0.853951	0	n.d.	0	2.846	2.77
TOM1L2	TOM1-like protein 2	Q6ZVM7	3647.5	SVPEVDPAATMPR	T	10			T177		0.812901	0.653292	0.835449	0.858363	0	n.d.	0	n.s.	n.s.
VPS13C	Vacuolar protein sorting-associated protein 13C	Q709C8	1621.87	DFGDSLAR	S	5			S3516		0.834301	0.787391	0.75515	0.739813	0	n.d.	0	n.s.	n.s.
VPS13C	Vacuolar protein sorting-associated protein 13C	Q709C8	1621.87	TTNSSLEEIMDK	S	5			S737		0.933932	0.821154	0.761491	0.762436	0	n.d.	0	n.s.	n.s.
UNC13D	Protein unc-13 homolog D	Q70J99	8970.89	EVPGLSGSEEPGEVPQTR	S	6			S1029		0.832075	0.716156	0.861116	0.855403	0	n.d.	0	n.s.	n.s.
UNC13D	Protein unc-13 homolog D	Q70J99	8970.89	DVSGFSDPYCLLGIEQGVGVPGGSPGSR	S	24			S150		0.873184	1.04542	0.785974	0.803981	1	-1	1	n.s.	n.s.
MTSS1L	MTSS1-like protein	Q765P7	753.406	GLSLEHQK	S	3			S456		0.662233	0.778088	0.602989	0.663694	0	n.d.	0	n.s.	n.s.
MTSS1L	MTSS1-like protein	Q765P7	753.406	VGSHEQPSGATLQR	T	11			T391		0.649048	0.638989	0.642446	0.673126	0	n.d.	0	n.s.	n.s.
SSH2	Protein phosphatase Slingshot homolog 2	Q76I76		DITTSADQIAEVK	S	5			S487		0.897028	0.749857	0.734004	0.759785	0	n.d.	0	n.s.	n.s.
SSH2	Protein phosphatase Slingshot homolog 2	Q76I76		TTNPFYNTM	T	8			T1422		0.819489	0.815602	0.899801	0.881427	0	n.d.	0	n.s.	n.s.
SND1	Staphylococcal nuclease domain-containing protein 1	Q7KZF4	6118.58	LGTLSPAFSTR	S	5			S781		0.840671	0.795612	0.790381	0.917576	0	n.d.	0	n.s.	n.s.
SND1	Staphylococcal nuclease domain-containing protein 1	Q7KZF4	6118.58	SLLSAEEAAK	S	4			S645		0.787273	0.786591	0.704514	0.751311	0	n.d.	0	n.s.	n.s.
SND1	Staphylococcal nuclease domain-containing protein 1	Q7KZF4	6118.58	VNVTVDYIRPASPATETVPAFSER	S	12			S426		0.846013	0.7731	0.928792	0.886721	1	0	0	n.s.	n.s.
SND1	Staphylococcal nuclease domain-containing protein 1	Q7KZF4	6118.58	KVNVTVDYIRPASPATETVPAFSER	S	13			S426		0.813102	0.836717	0.754118	0.821534	1	0	0	n.s.	n.s.
SND1	Staphylococcal nuclease domain-containing protein 1	Q7KZF4	6118.58	EYGMIYLGK	Y	2			Y109		0.908751	0.783225	0.720493	0.762361	0	n.d.	0	n.s.	n.s.
MARK2	Serine/threonine-protein kinase MARK2	Q7KZI7	1050.59	SRNSPLLER	S	4			S486		0.790704	0.769195	0.80181	0.831928	1	0	0	n.s.	n.s.
MARK2	Serine/threonine-protein kinase MARK2	Q7KZI7	1050.59	VPASPLPGLER	S	4			S456		0.8122	0.631798	0.863803	0.76043	1	0	0	n.s.	n.s.
SV2A	Synaptic vesicle glycoprotein 2A	Q7L0J3	590.833	GGLSDGEGPPGGR	S	4			S127		0.754348	0.581782	0.880372	0.79036	0	n.d.	0	n.s.	n.s.
MIGA2	Mitoguardin 2	Q7L4E1	*TiO2	TLMLPLTEGSLR	S	10			S276		0.879859	0.790915	0.831499	0.845172	1	0	0	n.s.	n.s.
CYFIP1	Cytoplasmic FMR1-interacting protein 1	Q7L576	6025.73	SGDGEGTPVEHVR	T	7			T1234		0.828068	0.816487	0.792128	0.975177	1	0	0	n.s.	n.s.
DOK3	Docking protein 3	Q7L591	7055.6	LVTLLSRER	S	6			S483		0.788871	0.934069	0.570269	0.760373	1	0	0	n.s.	n.s.
DOK3	Docking protein 3	Q7L591	7055.6	ATSLPSLDTPGELR	S	3			S330		0.903953	0.857037	0.806039	0.781891	1	1	0	n.s.	n.s.
DOK3	Docking protein 3	Q7L591	7055.6	LVTLLSR	S	6			S483		0.792053	0.802197	0.819597	0.813431	1	0	0	n.s.	n.s.
DOK3	Docking protein 3	Q7L591	7055.6	ATSLPSLDTPGELR	T	2			T329		0.900044	0.781722	0.83695	0.82474	1	1	0	n.s.	n.s.
TAOK1	Serine/threonine-protein kinase TAO1	Q7L7X3	2787.85	TASGGRTEQGMSR	S	3			S974		0.620049	1.32108	0.308505	1.54716	0	n.d.	0	3.449	2.77
TAOK1	Serine/threonine-protein kinase TAO1	Q7L7X3	2787.85	HLNTIQK	T	4			T669		0.681286	0.489982	0.757697	0.890419	0	n.d.	0	n.s.	n.s.
TAOK1	Serine/threonine-protein kinase TAO1	Q7L7X3	2787.85	NREHFATIR	T	7			T440		0.585864	0.522065	0.548705	0.578592	0	n.d.	0	n.s.	n.s.
TAOK1	Serine/threonine-protein kinase TAO1	Q7L7X3	2787.85	NSPQALRR	S	2			S965		0.825249	0.438665	1.06042	0.598627	0	n.d.	0	n.s.	n.s.
TAOK1	Serine/threonine-protein kinase TAO1	Q7L7X3	2787.85	TASLVTR	S	3			S445		0.633624	0.685768	0.854983	1.01182	1	0	0	n.s.	n.s.
TAOK1	Serine/threonine-protein kinase TAO1	Q7L7X3	2787.85	ASDPQSPPQVSR	S	6			S421		0.828674	0.87719	0.802278	0.799493	1	0	0	n.s.	n.s.
TAOK1	Serine/threonine-protein kinase TAO1	Q7L7X3	2787.85	GSSMGVRNSPQALR	S	9			S965		0.792392	0.658987	0.740523	0.771969	0	n.d.	0	n.s.	n.s.
TAOK1	Serine/threonine-protein kinase TAO1	Q7L7X3	2787.85	GSSMGVRNSPQALRR	S	9			S965		0.85467	1.13023	0.495186	1.13631	0	n.d.	0	n.s.	n.s.
TAOK1	Serine/threonine-protein kinase TAO1	Q7L7X3	2787.85	QLMTLENK	T	4			T480		0.769413	0.794789	0.699018	0.767296	0	n.d.	0	n.s.	n.s.
TAOK1	Serine/threonine-protein kinase TAO1	Q7L7X3	2787.85	EHFATIR	T	5			T440		0.774679	0.459022	0.783599	0.514095	0	n.d.	0	n.s.	n.s.
SH3BP5L	SH3 domain-binding protein 5-like	Q7L8J4	*TiO2	CDSVEHLR	S	3			S350		0.645569	0.990978	0.714514	0.765241	1	0	0	n.s.	n.s.
SH3BP5L	SH3 domain-binding protein 5-like	Q7L8J4	*TiO2	GLSDHVSLDGQELGTR	S	7			S362		0.81797	0.777658	0.75747	0.681967	1	0	0	n.s.	n.s.
SH3BP5L	SH3 domain-binding protein 5-like	Q7L8J4	*TiO2	QVPGGRETPQGELRPEVVEDEVPR	T	8			T13		0.873489	0.958915	0.886186	0.881254	0	n.d.	0	n.s.	n.s.
RASGRP2	RAS guanyl-releasing protein 2	Q7LDG7	9123.07	QVTQRNPVGQK	T	4			T134		0.398164	0.546391	0.303984	0.419323	0	n.d.	0	2.949	2.77
RASGRP2	RAS guanyl-releasing protein 2	Q7LDG7	9123.07	RQVTQRNPVGQK	T	4			T134		0.570563	0.7859	0.280094	0.499285	0	n.d.	0	2.949	2.77
RASGRP2	RAS guanyl-releasing protein 2	Q7LDG7	9123.07	GSRPPEIR	S	2			S587		2.42624	2.41994	2.95132	4.99804	1	1	1	6.295	2.77
RASGRP2	RAS guanyl-releasing protein 2	Q7LDG7	9123.07	RHSSLIDIDSVPTYK	S	3			S116		1.44633	3.89438	0.676015	3.63883	1	1	0	4.943	2.77
RASGRP2	RAS guanyl-releasing protein 2	Q7LDG7	9123.07	AFSFSLPRPGR	S	3			S576		1.4569	3.3893	0.895391	2.37343	1	1	1	n.s.	n.s.
RASGRP2	RAS guanyl-releasing protein 2	Q7LDG7	9123.07	RGSRPPEIR	S	3			S587		3.31958	4.26305	3.7035	7.38861	1	1	1	6.295	2.77
RASGRP2	RAS guanyl-releasing protein 2	Q7LDG7	9123.07	AFSFSLPRPGR	S	5			S578		0.938762	1.05542	0.853064	0.966514	1	0	0	n.s.	n.s.
MICAL3	[F-actin]-methionine sulfoxide oxidase MICAL3	Q7RTP6	719.826	GKSEEELEASK	S	3			S977		0.646436	0.837286	0.438472	0.536493	0	n.d.	0	n.s.	n.s.
MICAL3	[F-actin]-methionine sulfoxide oxidase MICAL3	Q7RTP6	719.826	LRGTPERIELENYR	T	4			T887		0.799723	0.804283	0.800182	0.899997	0	n.d.	0	2.886	2.77
MICAL3	[F-actin]-methionine sulfoxide oxidase MICAL3	Q7RTP6	719.826	IELENYRLSLR	S	9			S899		0.877249	0.835052	0.913039	1.02024	0	n.d.	0	n.s.	n.s.
MICAL3	[F-actin]-methionine sulfoxide oxidase MICAL3	Q7RTP6	719.826	SLGLTPVDR	S	1			S1337		0.870763	1.2769	0.752563	0.913026	0	n.d.	0	n.s.	n.s.
MICAL3	[F-actin]-methionine sulfoxide oxidase MICAL3	Q7RTP6	719.826	LGSPLAVDEALRR	S	3			S1310		0.523068	0.527612	0.774254	0.884871	1	0	0	n.s.	n.s.
MICAL3	[F-actin]-methionine sulfoxide oxidase MICAL3	Q7RTP6	719.826	LGSPLAVDEALR	S	3			S1310		0.900646	0.787305	0.959066	0.870854	1	0	0	n.s.	n.s.
MICAL3	[F-actin]-methionine sulfoxide oxidase MICAL3	Q7RTP6	719.826	RPDSPTRPTLR	S	4			S1649		0.87176	0.844988	0.776675	0.837758	1	0	0	2.784	2.77
MICAL3	[F-actin]-methionine sulfoxide oxidase MICAL3	Q7RTP6	719.826	KTSQSEEEEAPR	T	2			T684		0.796059	1.42478	0.646672	1.5632	0	n.d.	0	6.159	2.77
ZC3HAV1	Zinc finger CCCH-type antiviral protein 1	Q7Z2W4	1389.19	SCTPSPDQISHRASLEDAPVDDLTR	S	14			S284		1.05663	1.27877	0.978781	1.03355	1	0	0	3.459	2.77
ZC3HAV1	Zinc finger CCCH-type antiviral protein 1	Q7Z2W4	1389.19	ASLEDAPVDDLTR	S	2			S284		0.794807	0.914575	1.13143	0.889735	1	0	0	3.459	2.77
ZC3HAV1	Zinc finger CCCH-type antiviral protein 1	Q7Z2W4	1389.19	TVFSPTLPAAR	S	4			S378		0.973762	0.866039	0.840757	0.761313	1	0	0	n.s.	n.s.
ZC3HAV1	Zinc finger CCCH-type antiviral protein 1	Q7Z2W4	1389.19	SCTPSPDQISHR	S	5			S275		0.752815	0.898988	0.808267	0.85357	1	0	0	n.s.	n.s.
ZC3HAV1	Zinc finger CCCH-type antiviral protein 1	Q7Z2W4	1389.19	FFQGSQEFLASASASAER	S	5			S257		0.87427	0.761997	0.917417	0.795922	1	0	0	n.s.	n.s.
ZC3HAV1	Zinc finger CCCH-type antiviral protein 1	Q7Z2W4	1389.19	TVFSPTLPAAR	T	6			T380		0.813377	0.711984	0.949019	0.696321	0	n.d.	0	n.s.	n.s.
FAM122B	Protein FAM122B	Q7Z309		RIDFTPVSPAPSPTR	S	8			S115		0.826932	0.69286	1.05396	0.789955	0	n.d.	0	n.s.	n.s.
ATG9A	Autophagy-related protein 9A	Q7Z3C6	1396.01	SFSPLQPGQAPTGR	S	3			S656		0.828823	0.840477	0.767612	0.86801	1	0	0	n.s.	n.s.
ATG9A	Autophagy-related protein 9A	Q7Z3C6	1396.01	RESDESGESAPDEGGEGAR	S	3			S735		0.901764	0.995579	0.694136	0.921146	1	0	0	4.759	2.77
ATG9A	Autophagy-related protein 9A	Q7Z3C6	1396.01	LEASYSDSPPGEEDLLVHVAEGSK	S	8			S18		0.808704	0.689332	0.655444	0.665808	1	0	0	n.s.	n.s.
ATG9A	Autophagy-related protein 9A	Q7Z3C6	1396.01	HPEPVPEEGSEDELPPQVHKV	S	10			S828		0.896843	0.666188	0.836644	0.674345	1	0	0	n.s.	n.s.
[truncated: 1,459 more rows]

## Sheet: C2-3 P2-6 Global proteome
Gene	Protein name	Uniprot accession	Sequence Coverage	Σ# Unique Peptides	Σ# PSMs	Control 2	Patient 6	Patient 2		Sequence Coverage	Σ# Unique Peptides	Σ# PSMs	Control 3	Patient 3	Patient 4
UBA6	Ubiquitin-like modifier-activating enzyme 6	A0AVT1	32.98	29	41	1.00117	1.00029	1.06175		27.76	25	35	0.932333	1.02733	0.997075
ESYT2	Extended synaptotagmin-2	A0FGR8	32.57	24	51	1.05689	1.08112	0.91747		30.94	23	47	0.996667	1.01133	0.956174
SHTN1	Shootin-1	A0MZ66	38.8	30	41	1.04742	0.975536	0.995519
ARHGAP10	Rho GTPase-activating protein 10	A1A4S6								3.8	2	2	0.982333	0.989333	1.1006
SLC22A23	Solute carrier family 22 member 23	A1A5C7	8.16	7	7	0.90167	1.09022	0.946138		30.92	24	36	1.01967	0.932	1.00503
ILVBL	Acetolactate synthase-like protein	A1L0T0	24.21	11	15	1.01469	1.01734	0.982131		3.35	3	3	0.977	1.029	1.04546
ELOVL7	Elongation of very long chain fatty acids protein 7	A1L3X0	9.25	3	3	1.09367	0.851708	1.11708		27.37	13	16	1.02433	0.99	0.998396
SH3PXD2B	SH3 and PX domain-containing protein 2B	A1X283	22.83	16	25	1.45821	0.780124	0.854148		9.25	3	3	0.972333	1.28567	0.908957
NBAS	Neuroblastoma-amplified sequence	A2RRP1	15.1	33	40	1.00413	0.991059	1.00074		20.31	14	23	1.23867	0.740333	0.926798
TARSL2	Probable threonine--tRNA ligase 2, cytoplasmic	A2RTX5	19.33	14	22	1.01029	0.997412	0.966896		12.7	29	37	1.00833	1.00033	1.00589
DENND3	DENN domain-containing protein 3	A2RUS2	32.47	37	53	0.933217	1.09605	0.955458		16.21	9	16	0.966667	0.954667	1.03596
GSAP	Gamma-secretase-activating protein	A4D1B5	11.36	11	12	0.915884	1.02761	1.14023		28.71	35	50	0.857	1.115	0.979439
WDR91	WD repeat-containing protein 91	A4D1P6	12.85	8	8	0.985153	1.01748	1.08906		9.84	9	9	0.996	1.02467	1.0321
XIRP2	Xin actin-binding repeat-containing protein 2	A4UGR9								15.26	9	9	0.968667	0.942	1.02658
VPS37C	Vacuolar protein sorting-associated protein 37C	A5D8V6	0.86	2	2	1.04892	0.690536	1.06084		1.24	3	3	0.922	1.23133	0.988884
TRAPPC13	Trafficking protein particle complex subunit 13	A5PLN9	6.48	2	2	0.847323	0.948096	1.06943		5.07	2	3	0.894	1.042	0.969726
CNOT1	CCR4-NOT transcription complex subunit 1	A5YKK6	13.67	7	7	0.999867	0.973762	1.0558		12.47	5	5	1.083	0.879	0.967489
PGP	Glycerol-3-phosphate phosphatase	A6NDG6	14.02	32	34	1.02983	1.00405	1.01088		11.45	26	30	1.032	0.969667	1.024
C5orf51	UPF0600 protein C5orf51	A6NDU8	28.97	7	10	1.08861	0.932702	0.940197		32.09	9	13	1.01933	0.952333	1.01649
MFSD2B	Major facilitator superfamily domain-containing protein 2B	A6NFX1	23.81	5	5	0.983681	0.922879	1.03713		20.75	4	6	1.11233	0.972667	0.979074
UNC119B	Protein unc-119 homolog B	A6NIH7								10.06	3	5	0.999	1.02633	1.07945
BTBD11	Ankyrin repeat and BTB/POZ domain-containing protein BTBD11	A6QL63	10.06	3	7	1.02635	1.00822	1.15447		10.76	2	3	1.12333	0.979333	0.875189
ZSWIM8	Zinc finger SWIM domain-containing protein 8	A7E2V4	17.13	3	3	1.06084	0.885485	1.05455		9.33	8	10	0.888667	0.986333	1.28207
ARHGAP32	Rho GTPase-activating protein 32	A7KAX9	2.81	2	5	1.05294	0.997853	1.21877		2.34	4	4	1.01067	1.00733	1.03171
LYRM9	LYR motif-containing protein 9	A8MSI8	3.27	6	6	1.03544	0.947305	1.04658
NUDT19	Nucleoside diphosphate-linked moiety X motif 19	A8MXV4	2.97	5	6	1.07759	0.978568	1.03082		1.34	2	2	0.986333	0.989333	0.902937
MIF4GD	MIF4G domain-containing protein	A9UHW6	8.27	2	2	0.993998	1.10828	0.947067		21.79	2	3	1.06733	1.00767	1.03057
MYO1G	Unconventional myosin-Ig	B0I1T2	43.24	9	12	0.985482	0.957484	1.02794		12	3	3	0.959333	0.831333	1.31365
SMIM1	Small integral membrane protein 1	B2RUZ4	15.72	11	14	1.02008	1.12354	0.787222		37.39	8	10	0.967	0.977	1.02786
RABGAP1L	Rab GTPase-activating protein 1-like, isoform 10	B7ZAP0	28.21	2	4	0.815445	1.05764	1.00609		5.89	3	4	0.865333	1.107	0.933082
MCRIP1	Mapk-regulated corepressor-interacting protein 1	C9JLW8	38.74	7	10	0.878548	1.12039	0.873974		45.85	10	13	0.975667	0.99	1.16147
PTGES3L	Putative protein PTGES3L	E9PB15	38.14	4	5	1.00144	0.96798	1.02312
DNASE2	Deoxyribonuclease-2-alpha	O00115	9.17	3	3	1.06358	0.874702	1.26253		27.84	3	3	1.14067	0.958667	1.14938
AGPS	Alkyldihydroxyacetonephosphate synthase, peroxisomal	O00116	39.21	19	26	1.0439	1.00444	0.923545		8.43	2	2	1.13867	0.879667	0.951197
KIF2A	Kinesin-like protein KIF2A	O00139	49.58	33	63	1.02284	1.01704	1.01858		5.28	2	2	0.93	1.03567	1.05351
TK2	Thymidine kinase 2, mitochondrial	O00142	6.79	2	2	1.06295	0.950273	0.876009		34.35	18	34	1.11533	0.905	0.96742
PDLIM1	PDZ and LIM domain protein 1	O00151	89.36	26	191	0.992503	0.986913	0.96658		47.73	26	62	0.904333	1.04733	0.994753
ACOT7	Cytosolic acyl coenzyme A thioester hydrolase	O00154								11.7	2	2	1.314	0.92	1.19502
MYO1C	Unconventional myosin-Ic	O00159	29.47	10	14	0.928864	0.928719	1.22791		80.85	23	166	1.064	0.944333	0.98613
MYO1F	Unconventional myosin-If	O00160	36.97	36	51	0.93505	1.06626	0.96785		32.37	11	24	1.04733	1.06933	0.89618
SNAP23	Synaptosomal-associated protein 23	O00161	5.1	3	5	1.07971	0.960223	1.03906		32.55	30	49	0.992333	1.354	0.975641
AIP	AH receptor-interacting protein	O00170	87.68	20	69	0.961809	0.968704	0.987565		83.41	22	88	0.937667	1.03567	0.971234
GTPBP1	GTP-binding protein 1	O00178	41.82	13	21	1.02134	0.947306	1.1731		32.42	10	14	0.990333	0.990333	0.991407
STXBP3	Syntaxin-binding protein 3	O00186	23.02	13	15	0.945308	1.03766	1.01062		17.79	10	12	0.994	1.037	1.0188
AP4M1	AP-4 complex subunit mu-1	O00189	41.39	24	44	1.01205	1.00041	0.947177		39.36	23	39	1.01767	1.027	0.964309
RAB27B	Ras-related protein Rab-27B	O00194	5.74	3	3	0.840627	0.996233	1.05109		8.83	4	4	0.934667	1.015	1.09332
AP3B1	AP-3 complex subunit beta-1	O00203	56.42	10	77	1.0263	1.01053	0.930595		68.35	14	87	1.00767	0.996333	0.98511
LGALS8	Galectin-8	O00214								34.19	31	57	1.04433	0.983	0.977477
NDUFS8	NADH dehydrogenase [ubiquinone] iron-sulfur protein 8, mitochondrial	O00217	34.64	31	54	0.995986	0.988803	0.992559		25.55	8	9	1.28033	0.785	1.01421
PSMD11	26S proteasome non-ATPase regulatory subunit 11	O00231	17.35	5	5	1.06035	0.950281	0.959999		22.38	4	7	0.928667	1.00733	1.04245
PSMD12	26S proteasome non-ATPase regulatory subunit 12	O00232	29.52	6	8	0.985056	1.03255	1.03853		45.5	17	27	0.983	1.03733	1.00969
PSMD9	26S proteasome non-ATPase regulatory subunit 9	O00233	47.16	18	32	1.05229	1.00534	1.01303		42.32	19	30	0.933333	1.02733	1.00011
ATOX1	Copper transport protein ATOX1	O00244								39.01	9	20	1.02033	0.986667	1.02983
PGRMC1	Membrane-associated progesterone receptor component 1	O00264	42.76	20	34	0.936701	1.06213	0.977607		25	3	6	0.984667	1.01433	0.977652
DFFA	DNA fragmentation factor subunit alpha	O00273	39.91	9	18	1.02889	1.01346	1.00184
CLIC1	Chloride intracellular channel protein 1	O00299	25	3	4	1.10052	0.973299	1.09507		44.1	11	30	1.06933	1.00333	0.90928
EIF3F	Eukaryotic translation initiation factor 3 subunit F	O00303	42.05	9	23	0.972731	1.04309	0.971149		9.97	3	3	1.066	1.00267	0.944178
PDHX	Pyruvate dehydrogenase protein X component, mitochondrial	O00330								80.5	16	86	0.98	1.001	1.04496
QSOX1	Sulfhydryl oxidase 1	O00391	83.82	19	117	1.01208	1.01941	0.953376		26.61	9	15	0.963667	1.09033	1.01804
DCTN6	Dynactin subunit 6	O00399	22.69	8	12	0.910474	1.07941	1.03479		7.78	4	4	1.08633	1.00467	0.953702
SLC33A1	Acetyl-coenzyme A transporter 1	O00400	8.78	5	5	1.08996	1.03526	0.975815		16.87	13	16	1.04533	1.12033	0.860094
PDE2A	cGMP-dependent 3',5'-cyclic phosphodiesterase	O00408	15.53	12	16	0.911895	0.984033	1.15008		24.74	5	6	1.034	0.967667	1.03949
IPO5	Importin-5	O00410	37.89	7	10	0.907044	1.01651	0.878711		6.19	3	3	0.824667	1.13933	1.05344
DNM1L	Dynamin-1-like protein	O00429	6.19	3	4	1.17627	0.913052	1.1602		17.53	15	16	0.858333	0.994	1.43871
RTCA	RNA 3'-terminal phosphate cyclase	O00442	14.67	12	12	0.686073	1.08248	0.914252		31.63	26	40	1.00533	0.991667	1.03845
LST1	Leukocyte-specific transcript 1 protein	O00453	33.91	29	48	1.05085	1.02866	0.975577		63.04	49	128	1.03533	0.986	0.969811
GOLIM4	Golgi integral membrane protein 4	O00461	68.61	49	135	1.09302	0.975581	0.945496		46.17	14	20	1.01	0.961333	1.06893
[truncated: 4,080 more rows]

## Sheet: C2-3 P2-6 Phospho-proteome
Gene	Protein name	Uniprot accession	Copy number*	Peptide sequence	P-sites (peptide)				P-sites (protein)		Control 2 (2/0 nM)	Control 2 (10/0 nM)	Control 3 (2/0 nM)	Control 3 (10/0 nM)	Patient 2 (2/0 nM)	Patient 2 (10/0 nM)	Patient 3 (2/0 nM)	Patient 3 (10/0 nM)	Patient 4 (2/0 nM)	Patient 4 (10/0 nM)	Patient 6 (2/0 nM)	Patient 6 (10/0 nM)	Reference Controls			PKA score
[truncated: 6,444 more rows]

[truncated: 2 more sheets: C4 P7 Global proteome, C4 P7 Phospho-proteome]
