# Supplementary material for: Impaired iloprost-induced platelet inhibition and phosphoproteome changes in patients with confirmed pseudohypoparathyroidism type Ia, linked to genetic mutations in GNAS
Source: Sci Rep. 2020 Jul 9;10:11389. doi: 10.1038/s41598-020-68379-3 (PMC7347634; doi:10.1038/s41598-020-68379-3)
Supplement: Supplementary file 2 — Datafile S2 [file 41598_2020_68379_MOESM2_ESM.xlsx]

## Sheet: Legend
	All regulated	Ratioed data P-peptides	Gene	Gene name according to Uniprot
			Protein name	Protein name according to Uniprot
			Uniprot accession	Protein accession according to Uniprot
			Copy number*	Copy number as in Burthart et al. (2012)
			Peptide sequence	Identified peptide sequence
			P-sites (peptide)	Position of phospho amino acid in peptide sequence
			P-sites (protein)	Position of phospho amino acid in protein sequence
			Data	(i) C': averaged control (log 2 of ratios 2/0 nM or 10/0 nM iloprost conditions), (ii) P: individual patient data (log 2 of ratios of patient/control values for 2/0 nM or 10/0 nM iloprost conditions)
				In order to (i) indicate relevant iloprost regulation in controls and (ii) relevant changes in patients
			Reference Controls	P-peptide not identified (n.d.), p-peptide identified with iloprost effect (-1= negative, 0= no effect, 1= positive), see Beck et al. (2014)

## Sheet: All regulated
Gene	Protein name	Uniprot accession	Copy number*	Peptide sequence	P-sites (peptide)		P-sites (protein)		C'		P1/C'		P2/C'		P3/C'		P4/C'		P6/C'		P7/C'		Reference Controls
					site 1	site 2	site 1	site 2	0/2 nM	0/10 nM	0/2 nM	0/10 nM	0/2 nM	0/10 nM	0/2 nM	0/10 nM	0/2 nM	0/10 nM	0/2 nM	0/10 nM	0/2 nM	0/10 nM	P-peptide effect
MRVI1	Protein MRVI1	Q9Y6F6	3469.68	SMSLTLGK	S3		S657		2.11754	3.65862	-3.3517	-1.08556	-0.277307	-0.53408	0.130329	-0.091012	-0.314232	-0.794699	-0.940309	-0.430467			1
LRMP	Lymphoid-restricted membrane protein	Q12912	1446.69	QSEHRPSLPR	S7		S418		1.44492	3.52321	-3.21879	0.177213			-0.0993106	-1.18449	-0.566156	-1.82401			1.01863	-0.769422	1
CLDN5	Claudin-5	O00501	2424.35	RPTATGDYDKK	T3		T207		2.34019	3.34671	-2.74985	0.115529	-1.20735	-0.686804	-0.0913462	0.199979	0.74903	0.365808	-1.53826	-1.11703	-0.0186403	-1.03593	1
CCS	Copper chaperone for superoxide dismutase	O14618	1858.44	KESAQPPAHL	S3		S267		0.841794	2.98274	-1.67289	0.809781	-0.0656291	-1.78154	-0.0714027	-0.986496	0.0973002	-1.54038	-0.589164	-1.07463	1.41998	-0.27746	1
MYLK	Myosin light chain kinase, smooth muscle	Q15746	4151.57	KSSTGSPTSPLNAEK	3S		S1773		1.82608	2.97913	-2.30677	-1.94976	0.554252	0.601762	-0.199292	-0.107279	-0.373479	-0.822991	-0.0289519	0.415			1
PITPNM2	Membrane-associated phosphatidylinositol transfer protein 2	Q9BZ72	1391.75	KGSFGLPGQGDFLR	S3		S1277		1.67463	2.93615	-1.6857	0.177493			0.33888	0.23879	0.00996417	-0.5913			0.457026	-0.80368	1
CLDN5	Claudin-5	O00501	2424.35	RPTATGDYDK	T3		T207		2.06163	2.86265	-1.54897	-0.159681	-1.21157	-0.743596	-0.331108	0.0859614	-0.554677	-0.450461	-1.27015	-0.890487	-0.0497907	-0.807091	1
CNST	Consortin	Q6PJW8	4153.1	KCSTQLLVSEDPK	S3		S293		1.33961	2.8546	-3.66207	-0.349687	0.056723	-0.33565	0.464163	0.0883461	-0.236397	-0.995721	-1.12088	-1.5699	0.567429	-0.80194	1
ENSA	Alpha-endosulfine	O43768	7771.01	KSSLVTSK	S3		S109		1.9295	2.70059	-1.55745	0.254346	-0.526057	-0.352652	-0.146902	-0.155135	0.0524616	-0.0647227	-0.492524	-0.106129	0.182263	-0.776905	1
BIN2	Bridging integrator 2	Q9UBW5	14275.5	ATASPRPSSGNIPSSPTASGGGSPTSPR	S8	S23	S429	S444	1.39218	2.68603	-2.76024	-0.210818	-1.01806	-1.73087	-0.84491	-1.29169	-0.629949	-1.5126	-2.92666	-2.01049	0.821413	-0.177242	-1
PRRC2A	Protein PRRC2A	P48634	705.84	KQSSSEISLAVER	S3		S456		1.51481	2.55744	-2.07667	-1.6448	0.701856	0.672231	0.193313	0.2096	-0.477751	-0.87071	0.0612252	0.433199	0.2598	-0.632977	1
IQGAP2	Ras GTPase-activating-like protein IQGAP2	Q13576	8101.99	YGSIVDDER	S3		S16		1.00559	2.41202	-1.91486	-0.290741	0.58415	0.219834	0.393212	0.241574	-0.0763328	-1.0223	-0.424664	-1.07212	0.68783	-0.434138	1
MINK1	Misshapen-like kinase 1	Q8N4C8	1366.24	KGSVVNVNPTNTR	S3		S993		1.23951	2.27446	-1.66839	-0.282278	0.0298208	-0.0276058	-0.106554	0.14334	-0.0840271	-0.294671	-0.552379	-0.448184	0.992955	0.0506895	1
TOR4A	Torsin-4A	Q9NXH8	7952.3	SRLVLYPETSR	S1		S97		0.812758	2.26593	-0.997785	-0.542037	-0.677091	-1.67741	0.805478	0.825394	-0.296255	-1.29609	-0.863183	-0.56869	0.852373	-0.212121	1
SCAMP3	Secretory carrier-associated membrane protein 3	O14828	1437.59	DGGNPFAEPSELDNPFQDPAVIQHRPSR	S27		S32		1.14108	2.1486	-1.25169	-0.792547	0.195344	0.275352	0.0728731	0.167651	-0.178838	-0.519594	-0.255777	0.0173118	0.401915	-0.730563	1
SEC22B	Vesicle-trafficking protein SEC22b	O75396	8454.4	NLGSINTELQDVQR	S4		S137		0.743489	2.14805	-1.16366	-0.221822	0.97508	0.442303	1.36306	1.42423	0.20258	0.854653	0.389637	0.157601	1.08881	0.0908144	1
VASP	Vasodilator-stimulated phosphoprotein	P50552	44554.7	KVSKQEEASGGPTAPK	3S		S239		0.698563	2.11276	-2.25206	-1.51628	0.038045	-0.123905	0.00601958	-0.242041	-0.184276	-1.12081	-0.50142	-1.3684			1
RNF25	E3 ubiquitin-protein ligase RNF25	Q96BH1		RESLGLESK	S3		S450		1.28076	2.08771	-0.692688	0.384387	0.171417	0.168411	0.0394863	0.129374	0.0635929	-0.347895	-0.646178	-0.343578	0.635973	-0.164918	n.d.
SPN	Leukosialin	P16150	1134.04	RPTLTTFFGR	T3		T341		1.15021	2.0719	-0.748739	0.383702			0.493068	0.441237	-0.466834	-0.905904			1.4137	0.132663	1
CCDC9	Coiled-coil domain-containing protein 9	Q9Y3X0		SGPLEESER	S1		S202		1.14537	2.0205	-1.61499	-1.07106	0.407421	0.391222	0.362503	0.585765	-0.0616349	-0.218737	-0.99172	-0.421131	0.186991	-0.346117	n.d.
CCDC9	Coiled-coil domain-containing protein 9	Q9Y3X0		RRSGPLEESER	S3		S202		0.247775	1.97988	-1.14336	0.348879	1.03019	-1.04453	-0.562814	-0.600765	-0.377497	-0.871753	0.0111845	-1.66978	1.22567	-0.274419	n.d.
ENSA	Alpha-endosulfine	O43768	7771.01	SSLVTSK	S2		S109		1.40301	1.96	-1.00559	0.224432	-0.220444	-0.089022	0.13732	0.343895	-0.174372	-0.189186	-0.348943	0.0297798	0.909956	0.118328	1
TBC1D1	TBC1 domain family member 1	Q86TI0	*TiO2	SFSQPGLR	S1		S235		0.684515	1.94305			0.507779	0.28813	0.509457	0.709882	0.0509925	-0.456444	-0.495741	-0.0813761	1.58278	0.944117	n.d.
CAMSAP1	Calmodulin-regulated spectrin-associated protein 1	Q5T5Y3	631.605	RPSEGPQPLVR	S3		S629		0.779357	1.92757	-0.80912	-0.732043			0.238247	0.094126	-0.390279	-0.628943			1.28452	0.308832	n.d.
SSH1	Protein phosphatase Slingshot homolog 1	Q8WYL5	*TiO2	SGSLLQVEETEREEGLGAGR	S3		S583		0.423888	1.87591	-1.18506	-0.741474	-0.00382322	-0.877169	0.269942	-0.51453	-0.0726578	-1.16019	-0.479582	-1.33107	1.92703	0.936022	n.d.
MTSS1	Metastasis suppressor protein 1	O43312	1912.24	KSSVCSSLNSVNSSDSR	S3		S272		1.23583	1.85504	-1.11428	-0.504532	-0.496989	-0.474681	0.139951	0.194494	0.195317	-0.141286	-0.595782	-0.509602	0.0558295	-0.394867	1
GAS2L1	GAS2-like protein 1	Q99501	1598.05	SQSREEQAVLLVR	S3		S438		0.49964	1.8499	-0.75969	-0.548871			-0.119778	-0.439056	-0.324162	-1.55525			1.3602	0.509146	1
KANK2	KN motif and ankyrin repeat domain-containing protein 2	Q63ZY3	1068.93	ERVPSVAEAPQLRPAGTAAAK	S5		S540		0.821382	1.84824	-1.69071	-0.257099	0.227068	-0.0704008	-0.229789	-0.372523	-0.261475	-0.903228	-0.443751	-1.16563	0.153106	-0.713306	1
DBNL	Drebrin-like protein	Q9UJU6	12872.1	AMSTTSISSPQPGK	S3		S269		0.841346	1.83889	-1.3388	-1.36484	0.192538	0.193397	0.474964	0.302249	-0.081812	-0.539834	-0.23182	-0.0733203	0.892386	0.0455689	1
SSH3	Protein phosphatase Slingshot homolog 3	Q8TE77	894.749	RQSFAVLR	S3		S37		0.649935	1.81701	-1.05983	-0.58226	0.267167	0.145812	0.582744	0.57911	0.314666	-0.130042	-0.467725	-0.746079	1.13301	0.0176976	n.d.
CLN6	Ceroid-lipofuscinosis neuronal protein 6	Q9NWW5		HGSVSADEAAR	S3		S31		0.753178	1.8137	-1.31537	0.0148698	0.403951	0.144124	0.418923	0.361515	-0.0295179	-0.442437	-0.570605	-0.920072	1.44606	0.710115	n.d.
DOCK7	Dedicator of cytokinesis protein 7	Q96N67	707.275	RNSSIVGR	S3		S439		1.28951	1.81075	-0.931446	-0.128067	-0.0532491	0.197111	0.0297711	0.50016	-0.170449	-0.0292683	-1.16785	-0.429758	0.448305	0.220431	n.d.
TBC1D4	TBC1 domain family member 4	O60343		LGSVDSFER	S3		S588		0.95551	1.80341	-1.06984	-1.14693	-0.127923	-0.197806	0.443082	0.438986	0.0182219	-0.366095	-0.392237	-0.041817	0.503231	0.360486	n.d.
CEP170	Centrosomal protein of 170 kDa	Q5SW79	771.189	TLPQLPNEEK	T1		T644		0.657426	1.80034			0.353756	-0.00888169	0.517813	0.141037	-0.193401	-0.690059	-1.02505	-1.25391	1.23438	0.706827	n.d.
RASGRP2	RAS guanyl-releasing protein 2	Q7LDG7	9123.07	RGSRPPEIR	S3		S587		1.34394	1.7995	0.544949	1.08581	-0.551301	-0.486533	-0.0294018	0.0358108	-0.412425	-0.715737	-0.634584	-0.321374	-0.201968	-0.761647	1
TBC1D5	TBC1 domain family member 5	Q92609	1045.97	GSFSGQAQPLR	S2		S730		0.908568	1.79387			0.372452	0.0483198	0.290183	0.561212	0.14474	0.00576987	-0.473053	-0.432254	0.456762	-0.070571	n.d.
ARHGAP6	Rho GTPase-activating protein 6	O43182	4150.78	KLSSANSLPAGEQDSPR	S3		S927		0.576259	1.79268	-1.69751	-1.2149	0.00453816	-0.319251	0.975231	0.966519	0.602504	0.162688	-0.269349	-0.504151	0.728758	0.104575	1
KLC4	Kinesin light chain 4	Q9NSK0	1784.2	RSSELLVR	S3		S566		0.768349	1.78553	-1.02906	-0.39179	0.762109	0.230885					-1.21766	-0.863047	0.838464	0.0496219	n.d.
LARP1	La-related protein 1	Q6PKG0	814.059	RHSVVAGGGGGEGR	S3		S1040		0.607425	1.77245			1.03698	0.258559	0.755107	1.08231	-0.0198671	-0.111227	0.736876	-0.0669412	1.0282	0.265108	n.d.
DMTN	Dematin	Q08495	14476.1	QRESVGGSPQTK	S4		S152		0.508805	1.76566	-1.30776	-0.893942	0.457015	0.164267	0.773803	0.619367	0.437488	-0.24182	-0.294115	-0.477551	2.10179	1.47814	1
NDE1	Nuclear distribution protein nudE homolog 1	Q9NXR1	877.125	RPSSTSVPLGDK	S3		S306		1.10394	1.70425	-0.860741	-0.170749	0.00412867	-0.19776					-0.313914	-0.151636	0.659539	-0.0476655	1
FTH1	Ferritin heavy chain	P02794	*TiO2	MGAPESGLAEYLFDKHTLGDSDNES	S25		S183		0.0123636	1.69742	-0.75134	-2.24313	0.938077	-1.4974					-1.95903	-3.26881	0.353583	-1.57908	0
NEXN	Nexilin	Q0ZGT2	6225.83	YEEQRPSLK	S7		S218		0.368705	1.69385	-0.96643	-0.724829	0.17295	-0.344308					0.0740509	-0.741207	1.39746	0.40485	1
RASGRP2	RAS guanyl-releasing protein 2	Q7LDG7	9123.07	RHSSLIDIDSVPTYK	S3		S116		0.794825	1.69207	-1.3597	0.171405	-0.251025	-0.624876	0.217527	0.465039	-0.276007	-0.823571	-0.416049	-0.343667	0.805867	-0.118607	1
EHBP1L1	EH domain-binding protein 1-like protein 1	Q8N3D4	765.051	AHGSFSHVR	S4		S1273		0.457027	1.68114	-1.28261	-0.526448	0.0739939	-0.528905	0.535142	0.0960877	-0.148167	-0.735852	-0.29303	-0.474971	1.42111	0.536683	1
AGAP2	Arf-GAP with GTPase, ANK repeat and PH domain-containing protein 2	Q99490	1199.42	RTSLFANR	S3		S648		0.918163	1.64772	-0.863878	-0.0373915	0.212097	0.197598	-0.306897	-0.260878	-0.241708	-0.669719	-0.115616	-0.292571	0.804802	0.131216	1
IRS2	Insulin receptor substrate 2	Q9Y4H2	634.4	TDSLAATPPAAK	S3		S346		0.562467	1.6231	-1.05979	-1.06555			0.636559	0.419844	0.579191	-0.40478			1.14209	0.4794	n.d.
CLEC16A	Protein CLEC16A	Q2KHT3	594.574	RGSSDPTVQR	S3		S863		0.916967	1.62039			0.16761	-0.0873855	0.0477211	0.0987003	-0.22193	-0.493688	-0.269263	-0.588645	0.795795	0.0773804	n.d.
PLCB3	1-phosphatidylinositol 4,5-bisphosphate phosphodiesterase beta-3	Q01970	1709.34	RHNSISEAK	4S		S1105		0.890444	1.58447	-1.53309	-0.161291	-0.00966235	0.393061	0.205043	0.490555	-0.117547	-0.313658	-0.595635	-0.595987			n.d.
ARAP1	Arf-GAP with Rho-GAP domain, ANK repeat and PH domain-containing protein 1	Q96P48	3061.36	LGSVSLIPLR	S3		S1419		0.437231	1.58427			0.948758	0.450408	1.88193	1.78269	0.760878	0.125273	0.176107	0.0882364	0.991324	0.120099	1
LRMP	Lymphoid-restricted membrane protein	Q12912	1446.69	RVTIASLPR	T3		T375		0.592583	1.57617	-0.912675	-0.112211	-0.274014	0.173745	0.440881	0.602703	-0.173034	-0.97053	-0.0988293	0.176561	0.682011	-0.111107	1
MYO9B	Unconventional myosin-IXb	Q13459	1428.02	RTSFSTSDVSK	S3		S1354		0.989989	1.55057	-0.85348	-0.131329			-0.509379	-0.643358	-0.437402	-0.531063			-0.897135	-1.35259	1
LRMP	Lymphoid-restricted membrane protein	Q12912	1446.69	SASLNSKPSSLR	S3		S363		0.152307	1.55055	-0.767345	-1.32224			1.01012	0.28161	0.0602831	-1.09378			1.33025	0.848425	n.d.
BIN2	Bridging integrator 2	Q9UBW5	14275.5	SLVISPPVR	S1	S5	S259	S263	0.793921	1.53925	-1.33947	-0.664418			1.22198	-0.314326	-0.313893	-0.689788			0.420033	-0.494551	0
SH3PXD2A	SH3 and PX domain-containing protein 2A	Q5TCZ1	*TiO2	RNSSFSTAR	S3		S1016		0.935841	1.51633	-0.943981	-0.0712192	0.265132	0.565149	0.0693288	0.0903049	0.0416835	-0.269234	0.139075	0.363882	0.82174	0.43716	n.d.
TLN1	Talin-1	Q9Y490	115816	KSTVLQQQYNR	S2		S429		0.355759	1.5074	-0.727274	-1.34159			-0.0980928	-0.170716	-0.269359	-1.14242			0.676641	0.0129607	1
KIF13B	Kinesin-like protein KIF13B	Q9NQT8	1725.55	SISSPNVNR	S1		S1379		0.362689	1.49845	-0.371115	-0.439235	0.258818	-0.320851					-0.367062	-0.517514	1.09121	0.118632	0
EXOC3L4	Exocyst complex component 3-like protein 4	Q17RC7	1166.08	RSSCSLFR	S3		S80		0.724841	1.49477	-1.47138	-0.909259	0.598231	-0.0133889	0.223498	-0.179233	0.23318	-0.407382	-0.397307	-0.249594	0.788891	0.224172	1
MINDY1	Ubiquitin carboxyl-terminal hydrolase MINDY-1	Q8N5J2	2031.09	VLSLQGR	S3		S441		0.635952	1.48039			0.324108	0.201669	0.716794	0.94084	0.203041	-0.0143842	-0.121465	0.0151553	1.83883	1.05872	1
RASGRP2	RAS guanyl-releasing protein 2	Q7LDG7	9123.07	AFSFSLPRPGR	S3		S576		0.466498	1.45451	-0.625908	-0.207533			0.187859	-0.043629	-0.200652	-0.66902			1.09739	0.126954	1
SEC22B	Vesicle-trafficking protein SEC22b	O75396	8454.4	RNLGSINTELQDVQR	S5		S137		0.266895	1.44287	-0.443466	-0.333312			-0.09296	-0.884008	0.22081	-1.18104			1.2598	0.500576	1
RASGRP2	RAS guanyl-releasing protein 2	Q7LDG7	9123.07	GSRPPEIR	S2		S587		1.17863	1.39062	0.382728	0.930741	-0.468695	-0.372377	-0.19532	0.198268	-0.2333	-0.267739	-0.728893	-0.186162	0.146188	-0.130513	1
STXBP5	Syntaxin-binding protein 5	Q5T5C0	3339.33	SSSVTSIDKESR	S3		S782		0.833644	1.37034			-0.0327569	-0.0790666	0.249543	0.390385	0.183438	0.121495	0.00328897	-0.128525	0.0266875	-0.496381	1
RIPOR3	RIPOR family member 3	Q96MK2	1657.93	SASFAGFSSAQSR	S3		S24		0.553013	1.36188	-0.605483	-0.28521	0.625949	0.123096	1.61473	1.47045	1.41259	0.363225	0.0236084	-0.216336	1.35368	0.555938	1
PIP5K1B	Phosphatidylinositol 4-phosphate 5-kinase type-1 beta	O14986		CNSIAALK	S3		S413		0.755269	1.3513			0.0748099	0.214748	-0.0387655	0.0331006	0.0105585	-0.307068	0.227577	0.366323	0.600042	0.58803	n.d.
FLNA	Filamin-A	P21333	87673.3	RLTVSSLQESGLK	T3		T2336		0.275445	1.31545	-1.20751	-0.24597	0.317053	0.190542	0.190207	0.0425268	-0.483562	-0.782771	-0.510752	-0.563821	0.630284	-0.17306	1
SLAIN2	SLAIN motif-containing protein 2	Q9P270	2830.64	LSLQGHPTDLQTSNVK	S2		S391		0.772262	1.30621	-0.861876	-0.530467	0.503013	0.959266	0.829889	1.1542	0.124972	-0.153371	-0.654039	-0.507124	-0.155331	-0.705678	1
ARHGEF6	Rho guanine nucleotide exchange factor 6	Q15052	1560.86	KDSIPQVLLPEEEK	S3		S684		0.49919	1.30055	-1.21038	-0.33714	0.436209	0.191392	0.340496	0.324854	-0.00343456	-0.294397	-0.468236	-0.622289	0.448064	-0.349319	1
DOCK7	Dedicator of cytokinesis protein 7	Q96N67	707.275	SMSIDDTPR	S3		S182		0.207697	1.29945	-0.553575	-0.684531	0.225474	-0.540718	0.78285	0.250854	0.246177	-0.804472	-0.249066	-0.848281	1.67515	1.11467	0
PLCB3	1-phosphatidylinositol 4,5-bisphosphate phosphodiesterase beta-3	Q01970	1709.34	HNSISEAK	S3		S1105		0.618218	1.25831	-0.830425	0.235072	0.0609031	0.273056	0.319722	0.499645	-0.0784509	-0.00155609	-0.283754	-0.1048	1.17011	0.453302	n.d.
LASP1	LIM and SH3 domain protein 1	Q14847	19093.9	MGPSGGEGMEPERRDSQDGSSYR	S16		S146		0.47521	1.25696	-1.76208	-0.0404168	0.20982	-0.399699	0.321232	-0.139541	0.165549	-0.5325	-0.528132	-1.02136	0.401419	-0.299297	1
SCARF1	Scavenger receptor class F member 1	Q14162	1610.85	AKRPSVSFAEGTK	5S		S589		0.797467	1.23679	-1.26908	-0.243045	0.0158053	0.0800529	0.187244	0.0300801	-0.0848303	-0.27431	-0.117837	0.0110596			1
CASS4	Cas scaffolding protein family member 4	Q9NQ75	8302.36	KLSLPEIPSYGFLVPR	S3		S305		0.570787	1.2227	-0.831548	-0.746507	-0.0698771	-0.0441927	0.470208	0.318967	0.0687022	-0.305789	-0.180958	-0.751364	0.101096	-0.334519	1
BORCS6	BLOC-1-related complex subunit 6	Q96GS4	798.063	RATISSPLELEGTVSR	T3		T196		0.615488	1.21283	-0.347593	-0.271016	-0.587674	-0.441567	-0.0945746	-0.0203704	-0.508896	-0.914591	-0.0401732	0.221074	0.672979	0.0313325	0
BIN2	Bridging integrator 2	Q9UBW5	14275.5	SLVISPPVR	S1		S259		0.307455	1.20436	-0.955858	-0.403365	0.393423	0.293966	0.4907	0.463934	0.412152	-0.108034	-0.139979	-0.0119697	1.47823	0.608652	0
DMTN	Dematin	Q08495	14476.1	QRESVGGSPQTK	S8		S156		-0.226048	1.20411	-1.03515	-1.70132	0.240042	-1.27989	-0.495727	-0.86047	-0.0660518	-0.86586	-0.111641	-1.47569	2.88593	1.50772	1
RFLNB	Refilin-B	Q8N5W9	1663.23	VGRLSLQDVPELVDAK	S5		S6		0.258429	1.1991			0.197435	0.0237865	0.712852	0.64082	-0.0444531	-0.634989	-0.0179805	-0.368453	1.05628	0.598711	0
NCK1	Cytoplasmic protein NCK1	P16333	2075.58	KPSVPDSASPADDSFVDPGER	S3		S85		0.453858	1.16513	-0.743617	-0.0192564	0.251846	0.0189212	-0.246178	-0.191391	-0.0733006	-0.730086	-0.389763	-0.408492	0.664264	-0.074519	1
BIN2	Bridging integrator 2	Q9UBW5	14275.5	RSLVISPPVR	S2		S259		0.276329	1.16014	-0.731164	-0.179225	0.325247	0.0956325	-0.0857456	0.15385	0.423524	-0.255859	0.0521736	-0.109159	1.36251	0.379132	0
MAPKAP1	Target of rapamycin complex 2 subunit MAPKAP1	Q9BPZ7	1178.36	RTSFSFQK	S3		S510		0.747912	1.15211	-1.14532	-0.409729	0.0104854	-0.0312545	-0.151693	0.303006	0.0187373	0.160423	-0.564958	-0.258674	0.746832	0.466594	0
SCARF1	Scavenger receptor class F member 1	Q14162	1610.85	RPSVSFAEGTK	S3		S589		0.813646	1.13123	-0.351151	0.11099	-0.267048	-0.0710704	0.182147	0.410349	-0.154149	0.0165076	-0.200142	-0.0262853	0.496077	0.148222	1
KPNA6	Importin subunit alpha-7	O60684	3524	EPSPPIDEVINTPR	3S		S113		0.506087	1.10036	-0.253201	-1.23283	0.690688	-2.09909	-0.230854	-0.00924602	-0.0549111	-0.749932	-0.579627	-1.4757			n.d.
PHKA2	Phosphorylase b kinase regulatory subunit alpha, liver isoform	P46019	722.387	SLNLVDSPQPLLEK	S1		S729		0.325227	1.09362	-1.08248	-1.35689	0.0304704	-0.136683	0.372575	0.445186	0.132136	-0.433095	0.0457962	-0.646606	0.870894	0.204058	1
SH3PXD2A	SH3 and PX domain-containing protein 2A	Q5TCZ1	*TiO2	SASDAGIR	S3		S724		0.327483	1.085	-0.55505	-0.445126	0.0516906	-0.176701	0.0388622	0.148648	0.108645	-0.19259	-0.6688	-0.601311	0.919474	0.597573	n.d.
UBE2J1	Ubiquitin-conjugating enzyme E2 J1	Q9Y385	2286.64	RLSTSPDVIQGHQPR	S3		S266		0.905073	1.08213	-0.600825	-0.197845	0.254502	0.296616	-0.215497	-0.219296	-0.365292	-0.528331	-0.527774	0.241213	-0.143975	-0.429578	1
SHROOM4	Protein Shroom4	Q9ULL8	638.993	RASEPVVPLPQK	S3		S299		0.464422	1.06564			0.46515	0.497687	0.756833	1.17279	-0.196602	-0.0379399	-0.385538	-0.399962	-0.0982061	-0.640628	1
PDE3A	cGMP-inhibited 3',5'-cyclic phosphodiesterase A	Q14432	1357.62	SLPPGLLR	S1		S428		0.146966	1.06413	-0.791928	-0.499681			0.446041	0.314165	0.246492	-0.122285			0.95557	0.601208	1
DMTN	Dematin	Q08495	14476.1	GNSLPCVLEQK	S3		S333		0.211918	1.04307	-1.00201	-0.947418	0.335062	-0.426691	0.340723	0.0457655	0.104944	-0.536997	-0.0302542	-0.500249	0.545034	0.0300637	1
SHROOM4	Protein Shroom4	Q9ULL8	638.993	RDSLQASR	S3		S282		0.636653	1.03853	-0.859494	0.0664481	0.0449934	-0.067439	0.033637	0.20923	-0.10539	-0.275298	-0.467157	-0.167741	0.524951	0.394473	n.d.
PHKB	Phosphorylase b kinase regulatory subunit beta	Q93100	837.134	SGSVYEPLK	S3		S27		0.54634	1.03587	-0.899211	-0.542499	0.0907257	0.226387	0.358446	0.737215	0.327118	0.136177	-0.216045	-0.281201	0.37881	0.0235782	1
PIKFYVE	1-phosphatidylinositol 3-phosphate 5-kinase	Q9Y2I7		SASITNLSLDR	S3		S307		0.700405	1.0202	-0.256111	0.190171	-0.16278	-0.051123	0.0929528	0.266426	-0.20159	-0.282161	-0.373514	0.0736481	0.0702778	-0.348828	1
NCK1	Cytoplasmic protein NCK1	P16333	2075.58	RKPSVPDSASPADDSFVDPGER	S4		S85		0.286901	0.996056	-0.740909	-0.150444	0.529671	0.499981	0.474818	0.513811	0.229381	-0.149799	0.15292	-0.668671	0.743117	-0.0410872	1
ADD3	Gamma-adducin	Q9UEY8	2836.4	LSTSTTIENIEITIK	S2		S650		0.4521	0.992829			-0.114031	-0.74381	-0.234899	-0.0240374	-0.00744749	-0.0639093	-0.231119	-0.426287	0.489854	0.315212	1
FRYL	Protein furry homolog-like	O94915	888.923	RRSNTLDIMDGR	S3		S1957		0.302754	0.988515			0.173203	-0.784469	0.496255	-0.0874754	-0.163501	-0.788329	-0.249416	-0.725383	0.323408	-0.581882	n.d.
AP3D1	AP-3 complex subunit delta-1	O14617	2003.75	HRPSEADEEELAR	S4		S658		-0.0812058	0.98659	-0.280208	-0.217696	0.29639	-0.544854	0.182271	-0.253863	0.0656147	-1.07751	0.424653	-0.0443432	1.49739	0.819482	1
ZC3H12C	Probable ribonuclease ZC3H12C	Q9C0D7		RFSLDTDYR	3S		S612		0.622806	0.983895	-0.505912	-0.333036	0.000300682	-0.287724	0.0716505	0.38203	-0.264192	-0.548295	-0.337154	0.0240834			0
TBC1D9B	TBC1 domain family member 9B	Q66K14	1012.27	QSFCAQEAPTASQGLLK	S2		S442		0.496842	0.978435			-0.118512	-0.212123	-0.0192627	0.373047	0.129716	-0.294068	-0.183155	0.0483643	0.462281	0.0925931	1
ENSA	Alpha-endosulfine	O43768	7771.01	SSLVTSK	S1		S108		0.464911	0.97432			-0.539551	-1.81697	-0.386812	-1.26022	-1.09839	-1.50485	-0.446189	-1.14134	2.06878	1.14841	1
SCYL2	SCY1-like protein 2	Q6P3W7	2701.06	RASLTLEEK	3S		S677		0.527393	0.954483	-1.18036	-1.07344	0.0371264	0.179137	-0.0390828	0.452996	0.233399	0.395902	-0.216129	-0.253482			1
HNRNPK	Heterogeneous nuclear ribonucleoprotein K	P61978	6521.64	GSYGDLGGPIITTQVTIPK	S2		S379		0.243607	0.936024	-0.431201	-0.635861	0.400895	0.309316	0.253254	-0.0153872	0.0174813	-0.615809	0.1041	0.0215499	0.941411	0.568897	1
MAPRE2	Microtubule-associated protein RP/EB family member 2	Q15555	7600.51	RASSSGSASK	3S		S228		0.5915	0.932913	-1.22455	-0.807308	0.0370814	0.469142	0.32679	0.629779	-0.0434962	0.0839044	-0.428914	-0.0597852			n.d.
SLA2	Src-like-adapter 2	Q9H6Q3	4164.29	RKSLPSPSLSSSVQGQGPVTMEAER	S3		S10		0.246373	0.92935	-0.45788	-0.0548868			0.371539	0.111186	0.0708985	-0.558961			0.162927	-0.533006	1
MARK3	MAP/microtubule affinity-regulating kinase 3	P27448	?	RNTYVCSER	T3		T507		0.156748	0.924941	-0.612708	-0.428215			0.538709	0.0262266	0.236477	-0.422242			1.47218	0.671702	n.d.
AMPD2	AMP deaminase 2	Q01433	4708.87	RASLQASTAAPEAR	S3		S76		0.152079	0.924014	-0.414829	-0.516297	1.27199	1.1186	0.174204	0.240379	-0.310804	-0.77072	0.48179	1.07962	1.18998	0.649603	1
ZYX	Zyxin	Q15942	72650.5	VSSGYVPPPVATPFSSK	S2		S169		0.287628	0.914539			-0.0394843	-0.086364	0.546169	0.453374	-0.0581676	-0.547855	0.129073	-0.433299	0.790144	0.548708	n.d.
SPN	Leukosialin	P16150	1134.04	QGSLAMEELK	S3		S355		0.415211	0.913704	-0.713688	-0.0351016	0.264259	0.29494	0.505258	0.560329	0.306438	0.0104879	-0.140237	0.179887	0.890959	0.0415401	1
DENND4A	C-myc promoter-binding protein	Q7Z401	616.696	RSSLPPNSPKPVR	S3	S8	S1251	S1256	0.532945	0.91051			-0.0776487	-0.0617199	-0.0766339	-0.0285825	0.672085	0.416972	-0.638635	-0.384791	-0.139746	-0.733859	n.d.
MAP3K2	Mitogen-activated protein kinase kinase kinase 2	Q9Y2U5	*TiO2	RLSIIGPTSR	S3		S153		0.464442	0.884918	-0.463328	0.105184	0.0581108	-0.481812	-0.0343367	0.0307599	-0.182983	-0.327387	-0.307641	-0.556537	0.300207	0.29698	0
MRVI1	Protein MRVI1	Q9Y6F6	3469.68	RVSVAVVPK	S3		S670		0.71269	0.880357	-0.354694	-0.291579	-0.6563	-0.107783	0.00160484	0.971867	-0.100097	-0.33957	-0.60711	0.186185	0.184996	0.250946	1
ARAP1	Arf-GAP with Rho-GAP domain, ANK repeat and PH domain-containing protein 1	Q96P48	3061.36	SVAAFTADPLSLLR	S1		S1435		-0.0810748	0.871747	-0.305342	-1.14684	-0.270145	-0.551588	0.243726	-0.550371	0.341812	-0.158924	-0.0988236	-0.771549	2.2389	1.68617	1
CDC42BPA	Serine/threonine-protein kinase MRCK alpha	Q5VT25	1186.07	SLSLESTDR	S3		S1721		0.567316	0.863701	-0.669111	-0.433039	-0.0941558	-0.618537	-0.466974	-0.425453	-0.073526	-0.434743	-0.321319	-0.465096	0.281928	0.0821217	n.d.
ZNF185	Zinc finger protein 185	O15231	1514.9	RESCGSSVLTDFEGKDVATK	S3		S465		0.0446446	0.850582	-1.24935	-0.728272	0.41998	-0.00266906	0.45668	0.123816	0.364687	-0.327382	-0.0187225	-0.433453	0.435158	-0.176689	1
SLC9A1	Sodium/hydrogen exchanger 1	P19634	1272.24	IGSDPLAYEPK	S3		S703		0.13585	0.84985	-0.47478	-0.822874	0.269265	-0.15866	0.179292	-0.0219786	0.0129732	-0.571172	-0.283185	-0.409645	1.54746	0.976807	0
PLPP6	Phospholipid phosphatase 6	Q8IY26		RGSFPLAAAGPSQSPAPPLPEEDR	S3		S70		0.440179	0.816617			0.193792	0.00188125	0.0376993	0.433216	0.950476	0.55037	0.0304451	0.206532	0.0482695	-0.236551	0
PLCB2	1-phosphatidylinositol 4,5-bisphosphate phosphodiesterase beta-2	Q00722	2477.62	SLPREESAGAAPGEGPEGVDGR	S1		S958		0.181018	0.816141	-0.943634	-0.219552	0.413362	-0.161341	0.218117	-0.382037	0.320244	-0.742834	-0.267127	-0.693016	0.469567	0.131443	n.d.
CDK16	Cyclin-dependent kinase 16	Q00536	1703.61	KISTEDINK	3S		S110		0.326465	0.811864	-1.36355	-0.367637	-0.0499319	-0.109304	0.387393	0.269073	0.0427283	0.155406	0.0103432	0.0152554			n.d.
IRS2	Insulin receptor substrate 2	Q9Y4H2	634.4	SRTDSLAATPPAAK	S5		S346		-0.203542	0.805421	-0.557275	-0.0727781	0.62108	0.220672	0.689497	1.26131	0.0758694	-0.401687	0.230629	0.393486	1.10194	0.188268	n.d.
IRS2	Insulin receptor substrate 2	Q9Y4H2	634.4	RVSGDAAQDLDR	S3		S560		0.111871	0.791067	-0.487691	0.488752	0.5279	0.0306434	0.313686	0.400384	0.112386	-0.474058	0.0570006	0.0698998	0.544195	-0.0243017	1
STXBP5	Syntaxin-binding protein 5	Q5T5C0	3339.33	QPSGAGLCDISEGTVVPEDR	S3		S692		0.243998	0.786724	-0.457323	-0.630931	0.28233	-0.412323	0.16396	0.067728	0.0673115	-0.375756	0.0194244	-0.128527	0.632544	0.39249	n.d.
MYCT1	Myc target protein 1	Q8N699	5292.35	SNLSLASLTFQR	S4		S138		-0.0986443	0.775644	-0.312288	-0.271605	0.364831	-0.561363	0.368059	-0.155522	0.21561	-0.672277	-0.889064	-1.57643	1.80829	1.12278	0
ARFGEF1	Brefeldin A-inhibited guanine nucleotide-exchange protein 1	Q9Y6D6	1434.02	EGSLTGTK	S3		S1079		0.695667	0.761718			-0.406803	0.0342301	0.112637	0.681049	-0.315017	-0.107684	-0.688314	-0.482213	0.575977	0.488655	n.d.
SCARF1	Scavenger receptor class F member 1	Q14162	1610.85	RSSGELSSPLR	S3		S606		0.543324	0.759856	-0.218934	0.210162	0.260217	0.367035	0.073533	0.785725	0.0926968	-0.0674419	-0.0561898	0.645704	0.134276	0.123825	1
WIPF1	WAS/WASL-interacting protein family member 1	O43516	5366.94	NLSLSSSTPPLPSPGR	S3		S340		0.0557038	0.751115	-0.630926	-0.918773	0.519235	0.393471	0.533497	0.631091	-0.157699	0.0136915	0.0136168	-0.124699	0.934307	0.520589	1
DMTN	Dematin	Q08495	14476.1	MDRGNSLPCVLEQK	S6		S333		-0.0112198	0.750824	-0.638891	-0.57132	0.400076	-0.151854	0.411853	0.419365	0.350349	-0.244323	0.115904	-0.38324	0.647907	0.18527	1
SCARF1	Scavenger receptor class F member 1	Q14162	1610.85	HFGSFQK	S4		S714		-0.152482	0.749538	-1.04615	-1.11141	0.66933	0.463809	0.746396	0.820272	0.591526	0.20369	-0.0245419	-0.321857	1.97225	1.33338	1
TMEM163	Transmembrane protein 163	Q8TC26	*TiO2	RSSQGPTVPPPPR	S3		S12		0.409074	0.743668	-0.404102	0.0507126	-0.0248026	-0.7217	0.340136	0.481042	0.197574	-0.119376	-0.0748078	0.110151	0.0897232	-0.435434	1
ZYX	Zyxin	Q15942	72650.5	EKVSSIDLEIDSLSSLLDDMTK	S5		S143		0.48754	0.736968	-1.10096	-1.10379	-0.198296	-0.468475	0.912066	1.00524	0.245661	0.218788	-0.164721	-0.250677	-0.134179	-0.260115	1
ABLIM3	Actin-binding LIM protein 3	O94929	2129.77	FSSGGEEDDFDR	S2		S503		0.593585	0.736929			-0.176793	-0.0527479	0.0227119	0.33251	-0.0987142	0.302983	-0.278481	0.221212	-0.306932	-0.449677	0
FRMD4B	FERM domain-containing protein 4B	Q9Y2L6	1842.29	KSSINEQFVDTR	S3		S628		0.296916	0.735062	-0.86704	-0.355356	-0.0655697	-0.289813	0.268556	0.325162	-0.0890818	-0.158587	-0.219674	-0.0450546	0.5976	0.258979	n.d.
CDK17	Cyclin-dependent kinase 17	Q00537	804.585	RLSLTLR	S3		S9		0.466346	0.733686	-0.5823	-0.170145	-0.0780321	0.0324394	0.0990987	0.365788	0.22755	0.174084	-0.633527	-0.537117	0.998573	0.752369	1
ZC3HAV1	Zinc finger CCCH-type antiviral protein 1	Q7Z2W4	1389.19	ASLEDAPVDDLTR	S2		S284		0.468019	0.733625	-0.289876	-0.902177	-0.52687	-0.963015	-0.0433064	0.14048	-0.120907	-0.33817	-0.319099	0.427842	0.322998	0.417965	0
LARP1	La-related protein 1	Q6PKG0	814.059	SLPTTVPESPNYR	S1	T4	S766	T769	-0.0668241	0.732461			0.997968	0.380893	1.2151	-0.455697	0.343879	-1.78701	0.409443	-0.0707791	-0.0618134	-0.772566	0
ZNRF2	E3 ubiquitin-protein ligase ZNRF2	Q8NHG8	894.189	SRSLGGAVGSVASGAR	S3		S82		-0.362818	0.732231	-0.20313	-0.564498			0.319683	0.337541	0.502756	0.368915			1.15979	0.284324	1
GCSAML	Germinal center-associated signaling and motility-like protein	Q5JQS6	1066.39	ERSETEYALLR	S3		S106		-0.0316027	0.72702	-0.294595	-0.404188	0.0770224	-0.352965	0.491974	0.298746	0.246148	-0.706705	0.0506305	0.108102	1.32145	0.673761	1
INPPL1	Phosphatidylinositol 3,4,5-trisphosphate 5-phosphatase 2	O15357	1493.15	IRESIQEDLAEEAPCLQGGR	S4		S1176		0.130043	0.721201	0.0466138	-0.690078			0.896231	1.29311	0.368742	-0.393474			0.491332	0.00974639	n.d.
SRC	Proto-oncogene tyrosine-protein kinase Src	P12931	19972	GPSAAFAPAAAEPK	S3		S51		-0.0587439	0.716376			-0.0376951	-0.633713	0.376924	0.416645	-0.0848912	-0.638101	-0.239506	-0.00391893	1.2834	0.849055	n.d.
ARHGAP21	Rho GTPase-activating protein 21	Q5T5U3	886.081	STSHDRVPQSVQIR	S1		S440		0.71128	0.713308	-0.252227	0.126474			0.0716954	0.0696936	-0.146947	-0.0183051			-0.110364	-0.138741	n.d.
NEK4	Serine/threonine-protein kinase Nek4	P51957		RLSSDCSVTQER	S3		S661		0.296898	0.709585			0.0385543	-0.180627	0.736389	0.843258	0.974067	0.823236	-0.101364	-0.0860296	0.0967954	-0.377534	n.d.
DOCK10	Dedicator of cytokinesis protein 10	Q96BY6	1016.06	ASLASLDSNPSTNEK	S2	S5	S1289	S1292	0.37031	0.706544			0.357954	-0.293328	-0.0646824	0.117343	-0.079725	-0.144001	-0.0627683	-0.0424798	0.393396	-0.196703	1
LARP1	La-related protein 1	Q6PKG0	814.059	SLPTTVPESPNYR	S9		S774		0.25259	0.699927			1.06412	-0.61746	0.347586	-0.240255	0.304446	-0.962756	-0.262709	-0.246328	-0.213258	-0.589417	n.d.
GAB2	GRB2-associated-binding protein 2	Q9UQC2		RNTLPAMDNSR	T3		T391		0.440536	0.697761			0.359414	0.136039	-0.058188	0.301421	-0.405423	-0.587077	-2.027	-0.598376	-0.104942	-0.132825	n.d.
AFAP1L2	Actin filament-associated protein 1-like 2	Q8N4X5		KFSEPNTYIDGLPSQDR	S3		S484		0.420086	0.684958			0.274512	0.175249	0.0185675	0.137607	-0.235579	-0.521728	-0.174987	-0.37522	0.32972	-0.102558	n.d.
DGKD	Diacylglycerol kinase delta	Q16760	*TiO2	AGMSGSLPGGSVISR	S6		S731		0.22324	0.682574			0.123762	-0.649965	-0.639383	-0.603626	-0.0602785	-0.132687	-0.390241	-0.674671	-0.0160706	-0.278919	n.d.
PROSER2	Proline and serine-rich protein 2	Q86WR7	2596.68	ARQSFPGPR	S4		S382		-0.00552683	0.679382	-0.361941	-0.641896	0.107517	-0.0739591	0.190969	0.190079	0.526368	0.157047	0.0642629	-0.15493	1.04267	0.629489	n.d.
CASS4	Cas scaffolding protein family member 4	Q9NQ75	8302.36	SRSLTPQLNNNVPMQK	S3		S289		-0.0412902	0.671268	-0.0846981	-0.153612	0.239596	-0.585049	-0.272411	0.145752	-0.0760253	-0.175148	0.195007	-0.410513	0.390555	-0.161017	0
CDK17	Cyclin-dependent kinase 17	Q00537	804.585	RASLSEIGFGK	S3		S180		0.444189	0.666422	-0.524586	-0.206055	-0.137666	-0.0414213	-0.0593236	0.234149	0.385292	0.405841	0.107844	0.33559	0.658615	0.454445	1
MYCT1	Myc target protein 1	Q8N699	5292.35	RSNLSLASLTFQR	S5		S138		-0.147765	0.662887	0.102679	-0.389935			0.285273	0.826224	0.327398	-1.19821			1.32689	0.685911	0
ZNF185	Zinc finger protein 185	O15231	1514.9	RESCGSSVLTDFEGK	S3		S465		0.243992	0.655521	-0.632817	-0.424959	0.0702513	0.0221211	0.235318	0.413699	-0.0319081	0.0482509	-0.0763499	-0.162366	0.273365	-0.00400453	1
PANK2	Pantothenate kinase 2, mitochondrial	Q9BZ23	824.273	RASSASVPAVGASAEGTRR	S3		S168		1.21969	0.655308	-0.61574	-0.365232	-0.612921	0.157083	-0.204356	0.687775	-0.997994	-0.169166	-0.947425	0.27252	-0.288557	-0.12231	0
PRKAR2B	cAMP-dependent protein kinase type II-beta regulatory subunit	P31323	7633.29	GVNFAEEPMQSDSEDGEEEEAAPADAGAFNAPVINR	S11	S13	S83	S85	0.287253	0.643185			-0.228706	-0.785064	-0.378462	-0.949715	0.00143988	-0.874852	-0.123582	-1.15779	0.868134	0.261293	n.d.
STON2	Stonin-2	Q8WXE9	2435.83	SQRDSLIVIYQDAISFDDSSK	S5		S358		0.0783614	0.642113	-0.349141	-0.687362	0.0497236	-0.0176517	0.190668	-0.176341	0.0988095	-0.370983	0.176145	-0.118581	1.3098	1.07738	1
MYCT1	Myc target protein 1	Q8N699	5292.35	SSYTHGLNR	S2		S115		0.116703	0.638526	-0.365661	-0.278298	0.0838969	-0.405695	0.691162	0.472915	0.0686637	-0.639804	-0.0141085	-0.168463	1.17734	0.851594	1
UBE2J1	Ubiquitin-conjugating enzyme E2 J1	Q9Y385	2286.64	LSTSPDVIQGHQPR	S2		S266		0.40961	0.637376			0.246057	0.293326	0.997164	0.669416	-0.0139506	0.0880413	-0.353085	0.267675	0.23678	0.0722103	1
ADD3	Gamma-adducin	Q9UEY8	2836.4	VSRLSTSTTIENIEITIK	S5		S650		0.0285153	0.631199	-0.290769	-0.501138	0.486127	-0.064019	0.497488	0.219873	0.214535	-0.0359743	0.239726	0.0941427	1.0417	0.838382	1
TNS1	Tensin-1	Q9HBL0	1114.74	RMSVGDR	S3		S1393		0.40347	0.629797			-0.253669	-0.499213	0.193024	-0.0298515	-0.227208	-0.0579265	-0.268783	0.0178097	0.474269	0.143215	n.d.
FAM126B	Protein FAM126B	Q8IXS8		SPSFNMQLISQV	S3		S521		-0.00017484	0.609929	-0.044863	-0.341776	0.0725804	-0.686325	0.129142	0.238618	0.80515	-0.528267	0.394203	-0.364655	1.00853	0.54738	0
ARHGEF2	Rho guanine nucleotide exchange factor 2	Q92974	1364.98	SLPAGDALYLSFNPPQPSR	S1		S886		0.263521	0.601412	-0.260465	0.0219133	0.0398922	-0.338272	-0.168298	-0.159207	0.295488	-0.364386	-0.511994	-0.155538	1.17185	0.838241	1
SVIL	Supervillin	O95425	624.189	SLSDFTGPPQLQALK	S3		S549		0.200584	0.600482	-0.990995	-0.756172	-0.0223844	-0.313663	0.113075	0.345493	-0.401142	-0.529355	-0.0611937	-0.313099	0.624722	0.275464	1
PANK2	Pantothenate kinase 2, mitochondrial	Q9BZ23	824.273	LGSYSGPTSVSR	S3		S189		0.21529	0.587818	-0.555429	-0.486607			0.284645	0.586863	0.119281	0.0166492			0.931032	0.545734	1
ABLIM3	Actin-binding LIM protein 3	O94929	2129.77	RFSSGGEEDDFDR	S3		S503		0.383112	0.586394	-0.248412	0.00177864	0.137073	0.162976	0.144286	0.3586	0.385898	-0.0858184	-0.0815541	0.34124	-0.0730655	-0.317671	0
FKBP15	FK506-binding protein 15	Q5T1M5	964.72	SNSLSEQLAINTSPDAVK	S3		S346		-0.0272545	0.582549	-0.405386	-0.692148			0.857246	0.266797	0.19879	-0.644696			0.808644	0.521712	0
FLNA	Filamin-A	P21333	87673.3	RLTVSSLQESGLK	T3	S5	T2336	S2338	0.279496	0.578556			-0.255242	-0.673464	0.442166	0.00135748	-0.458296	-0.517872	-0.10858	-0.0960592	0.399508	-0.014822	1
ACIN1	Apoptotic chromatin condensation inducer in the nucleus	Q9UKV3		RLSQPESAEK	S3		S710		0.153469	0.577313	-0.483911	0.146616	0.0382163	0.00536788	0.424325	0.281676	0.0359045	0.0421084	0.102075	0.0583158	0.401282	0.0353538	0
ARFGEF1	Brefeldin A-inhibited guanine nucleotide-exchange protein 1	Q9Y6D6	1434.02	GREGSLTGTK	S5		S1079		0.175977	0.574237	-1.12792	-0.698539	0.123104	0.120774	0.251656	0.619561	0.0976143	-0.0493311	-0.238032	-0.441443	1.00136	0.729972	n.d.
GAB3	GRB2-associated-binding protein 3	Q8WWW8		RLSLNLPCR	S3		S371		0.204961	0.572661	-0.629567	-0.884672	0.678962	-0.272671	0.331661	-0.354634	0.989797	-0.37632	-0.551141	-1.6374	0.449775	0.230758	n.d.
PLEKHO1	Pleckstrin homology domain-containing family O member 1	Q53GL0	1239.73	CASLEEILSQR	S3		S271		0.0914628	0.569691	-0.339243	-0.747933	-0.0814435	-1.12715	0.234186	-0.0864893	-0.204989	-0.673575	-0.0811242	0.022482	-0.750814	-0.688844	0
ZYX	Zyxin	Q15942	72650.5	VSSIDLEIDSLSSLLDDMTK	S3		S143		-0.0976468	0.56629	-0.167196	-0.876975	0.985653	0.322516					1.13824	0.058506	0.518298	-0.0408287	1
STMN1	Stathmin	P16949	2650.03	ASGQAFELILSPR	S2		S16		-0.360954	0.56492	-0.368605	-1.07991			0.498187	-0.0708152	0.318865	-0.392387			2.04185	1.26146	0
GRAP2	GRB2-related adapter protein 2	O75791	9159.79	RHTDPVQLQAAGR	T3		T262		0.0796775	0.562951	-0.560051	-0.359875	0.254587	-0.051703	-0.102981	0.0625841	-0.0414783	-0.236681	-0.19445	-0.139533	0.475782	0.191959	0
SLAIN2	SLAIN motif-containing protein 2	Q9P270	2830.64	SLPNLSR	S1		S413		0.0105789	0.560359	-0.55887	-0.773757	0.152831	-0.203054	0.443867	-0.424506			0.0893949	-0.123498	0.151122	-0.429465	0
ITSN1	Intersectin-1	Q15811		SGSGISVISSTSVDQR	S3		S315		0.44825	0.5565			-0.0961843	0.128727	-0.0508597	0.922739	-0.5804	-0.443453	-0.417479	0.0150226	0.536002	0.549657	0
JAK3	Tyrosine-protein kinase JAK3	P52333	1586.88	SCSLLSTEAGALHVLLPAR	S3		S17		0.107585	0.555454	-0.607625	-1.1273	-0.0919984	-0.260701					0.0257471	-0.306222	0.668189	0.862215	1
FLNA	Filamin-A	P21333	87673.3	AGQSAAGAAPGGGVDTR	4S		S11		0.340927	0.551049	-0.755177	-0.772955	0.558441	0.409634	-1.05263	-1.23217	-0.975629	-0.0305918	-1.24156	-0.743402			n.d.
BIN2	Bridging integrator 2	Q9UBW5	14275.5	ASLGTGTASPR	S2		S451		-0.0123246	0.546955	-0.131029	-0.567359	0.310511	-0.435843	0.180376	-0.102715	-0.0340316	-0.482869	0.236048	0.0155291	1.33806	1.08712	0
OSBP	Oxysterol-binding protein 1	P22059	2154.82	MLAESDESGDEESVSQTDK	S5	S8	S190	S193	0.58007	0.544148			-1.42709	-0.594994	-0.712774	-0.624731	-0.920352	-0.532844	-0.423976	-0.538012	-0.310742	-0.4391	n.d.
SEMA4B	Semaphorin-4B	Q9NPR2		LGSEIR	S3		S825		-0.0408785	0.535761			0.514493	-0.128002	0.414254	0.316714	0.388549	0.124949	-0.0937721	-0.0520439	1.53467	1.05582	n.d.
CCNY	Cyclin-Y	Q8ND76	1525.06	LESYRPDTDLSR	S3		S25		0.0223091	0.534489	-0.127115	-0.421138	0.420678	0.566856	0.586775	1.12763	0.26318	-0.487113	-0.176935	-0.005598	1.56626	1.14931	1
FKBP15	FK506-binding protein 15	Q5T1M5	964.72	SSLSGDEEDELFK	S2		S1162		0.133708	0.533749	-0.638926	-0.751105			0.458341	0.886288	0.363048	0.27897			0.421454	-0.0411808	1
PFKFB2	6-phosphofructo-2-kinase/fructose-2,6-bisphosphatase 2	O60825	573.415	RNSFTPLSSSNTIR	S3		S466		-0.0429858	0.529215	-0.504941	-0.545405	0.688699	0.261944	0.885912	0.628251	-0.0640777	-0.51837	0.268931	0.595631	0.448732	0.115745	n.d.
EIF4B	Eukaryotic translation initiation factor 4B	P23588	1322.37	TGSESSQTGTSTTSSR	S3		S422		0.0740607	0.521993			0.149805	-0.648961	-0.332839	-0.305014	0.0275749	-0.367094	0.161664	0.0875986	-0.53845	-0.196676	n.d.
CABLES1	CDK5 and ABL1 enzyme substrate 1	Q8TDN4		SSLETLEDIEENAPLRR	S2		S291		-0.0579646	0.520956			0.562221	0.175904	0.53403	0.682214	0.149062	-0.149493	0.235583	-0.303528	1.26332	0.894789	n.d.
RNF31	E3 ubiquitin-protein ligase RNF31	Q96EP0	797.808	RLSAPLPSSCGDPEK	S3		S466		0.0215663	0.519281	-0.560253	-0.0132548	0.296559	0.0198182	0.627121	0.684233	-0.219935	-0.698874	0.155757	0.179128	0.515452	0.129607	0
STMN1	Stathmin	P16949	2650.03	RASGQAFELILSPR	S3		S16		0.159707	0.506449	-0.400139	-0.750541	-0.0153306	-0.360477	0.395664	0.0860974	-0.0873839	-0.70187	0.347666	0.033022	1.08035	0.895345	0
DTD1	D-tyrosyl-tRNA(Tyr) deacylase 1	Q8TEA8	1573.93	SASSGAEGDVSSEREP	S4	S12	S197	S205	-0.350596	0.500572			-0.00781179	-1.64467	-0.190946	0.271485	0.223137	-0.605102	0.905175	0.949706	0.44329	-0.412223	0
CRK	Adapter molecule crk	P46108	2367.76	QGSGVILR	S3		S125		0.0341834	0.496215			0.707398	0.0461311	-0.211806	0.0795631	0.23188	-0.323292	-0.0160465	-0.237069	0.987554	0.492905	n.d.
DOCK7	Dedicator of cytokinesis protein 7	Q96N67	707.275	SMSIDDTPR	S1		S180		0.0549377	0.492097	-0.357742	-0.576047	0.195493	-0.0271725	0.237792	-0.0425728	0.00569107	-0.590458	0.0711571	0.0280074	0.987347	0.746819	n.d.
PDS5B	Sister chromatid cohesion protein PDS5 homolog B	Q9NTI5		AESPESSAIESTQSTPQK	S3		S1358		-0.00492138	0.492034			0.393363	-0.0295078	0.162989	-0.677225	0.543172	-0.71403	-0.00292905	-0.551011	-0.0727146	-0.973079	n.d.
DBN1	Drebrin	Q16643	7167.19	SPSDSSTASTPVAEQIER	S3		S339		0.236129	0.49177	-0.35975	-0.759072	-0.317262	-0.498434	-0.147537	-0.12345	-0.242117	-0.46764	-0.0701341	0.016234	1.19938	1.0187	0
RALGAPA1	Ral GTPase-activating protein subunit alpha-1	Q6GYQ0	668.729	HFSQSEETGNEVFGALNEEQPLPR	S3		S773		0.0752916	0.490259			-0.143619	-1.18332	-0.0485472	-0.280178	-0.235266	-0.89417	-0.55614	-0.522807	0.468682	0.114825	0
NRDC	Nardilysin	O43847	1414.64	RGSLSNAGDPEIVK	S3		S94		0.151374	0.49001	-0.459193	-0.0160845	0.0569636	-0.0517574	0.257844	0.554159	0.125917	-0.0561081	-0.0307958	-0.074	0.230775	-0.137002	0
HTR2A	5-hydroxytryptamine receptor 2A	P28223		LASFSFLPQSSLSSEK	S3		S280		-0.155178	0.485963	0.069672	-0.0912453			0.879937	-0.0219783	0.277423	0.0576475			1.61409	1.11374	n.d.
SIK3	Serine/threonine-protein kinase SIK3	Q9Y2K2		RFSDGAASIQAFK	S3		S568		0.333967	0.479478	-0.0592531	0.603918	-0.0396438	-0.143453	0.144767	0.279683	0.0885876	-0.0065464	0.0642724	0.813658	-0.10077	-0.228891	0
INPP5D	Phosphatidylinositol 3,4,5-trisphosphate 5-phosphatase 1	Q92835	1324.02	GESPPTPPGQPPISPK	S14		S971		0.505681	0.478024	-0.865368	-0.874108			-0.0462115	-0.248394	-0.626871	0.0214221			-0.20635	-0.304495	n.d.
PRR5L	Proline-rich protein 5-like	Q6MZQ0	*TiO2	FMSSPVLSDLPR	S3		S28		0.321655	0.475419	-0.211919	0.320463	0.104381	0.0701883	0.700843	0.811189	-0.134987	-0.439868	-0.214749	-0.0289015	0.166932	-0.0212106	0
SEC16A	Protein transport protein Sec16A	O15027	659.309	LLPSAPQTLPDGPLASPAR	S16		S1786		0.0698407	0.468682	0.171924	-0.720042	-0.0304649	-0.509193	-0.647033	-0.0485538	-0.684237	-0.550445	0.139026	0.52737	0.0282481	-0.130065	n.d.
CCDC88A	Girdin	Q3V6T2	616.305	QKSLTLTPTR	S3		S1417		-0.20573	0.465751	-0.623133	-0.628221	0.895156	0.545356					0.0217611	0.13052	1.40273	0.988891	n.d.
DNAJB6	DnaJ homolog subfamily B member 6	O75190	2318.12	HAPHCLSEEEGEQDRPR	S7		S277		0.27409	0.465274	-0.750967	-0.681905	-0.39218	-0.332235	-0.0266039	-0.18242	-0.0462289	-0.347591	0.121472	-0.0250335	-0.179858	-0.215433	0
FHOD1	FH1/FH2 domain-containing protein 1	Q9Y613	6592.77	TPQSPAPCVLLR	S4		S498		-0.252058	0.464931	-0.0503865	-0.713818	-0.373864	-1.12941	0.974071	0.153519	0.226795	-0.558905	0.64671	0.707754	0.16288	-0.364187	0
SOS1	Son of sevenless homolog 1	Q07889	780.97	SASVSSISLTK	S3		S1134		-0.0454762	0.464465	-0.695179	-0.636767	0.150565	-0.378085	0.238905	0.227639	-0.0880668	-0.446272	0.305003	-0.134468	0.753769	0.542124	n.d.
CEP170	Centrosomal protein of 170 kDa	Q5SW79	771.189	SESLDPDSSMDTTLILK	S3		S881		0.0816538	0.463989	-0.354043	-0.706947	0.156813	0.0698028	0.409104	0.213404	0.139837	-0.429538	-0.094311	-0.260037	0.883244	0.747388	0
LAMTOR1	Ragulator complex protein LAMTOR1	Q6IAA8	5970.8	LLLDPSSPPTK	7S		S27		0.228262	0.463858	-0.75047	-0.88493	-0.583001		-0.0275417	-0.784523	-0.0322571	-0.593802	-0.128254	0.645049			0
PPIP5K2	Inositol hexakisphosphate and diphosphoinositol-pentakisphosphate kinase 2	O43314	1034.6	HFFHHADEDDEEEDDSPPER	16S		S38		0.173342	0.461986	-0.287692	-0.39554	-0.138113	-0.413857	-0.113993	-0.441599	-0.0635999	-0.563091	-0.232893	0.11058			0
FMNL1	Formin-like protein 1	O95466		RDSELGPGVK	S3		S624		-0.0143299	0.459436	-0.369424	-0.302509	-0.0846187	-0.31683	0.271435	0.358785	0.146912	-0.287004	0.177371	0.0101526	0.500669	0.0979853	n.d.
DYNC1I1	Cytoplasmic dynein 1 intermediate chain 1	O14576		ANRADSEEEGTVELSA	S6		S635		0.245202	0.458752			-0.38082	-1.39569	-0.324764	-0.86274	-0.257513	-0.361023	0.221052	0.171575	0.0303187	-0.342332	n.d.
KLC1	Kinesin light chain 1	Q07866	3032.84	SRESLNVDVVK	S4		S524		0.0326426	0.458629			0.205476	-0.0129599	0.189915	-0.278711	-0.347669	-0.567396	0.0976539	-0.154462	0.977162	0.70484	0
ALS2	Alsin	Q96Q42	*TiO2	RLSLPGLLSQVSPR	S3	S12	S483	S492	0.318503	0.452948	-0.563944	-0.232896	-0.643789	-0.721441	-0.185334	0.353927	-0.0631425	-0.367007	-1.06958	0.250962	0.0141869	-0.270858	-1
CLASP1	CLIP-associating protein 1	Q7Z460	1411.94	RQSSGSATNVASTPDNR	S3	S6	S646	S649	0.462186	0.451782			-0.164515	-0.227053	-0.253842	0.126497	0.0779903	-0.286768	-0.376214	-0.672379	-0.254846	0.0681486	0
RGCC	Regulator of cell cycle RGCC	Q9H4X1	3013.92	NSFSFSDEKLNSPTDSTPALLSATVTPQK	S12		S97		0.0541378	0.44938	-1.24531	-0.927104	0.0210101	-0.329034	-0.172079	-0.186238	-0.0440922	-0.272507	-1.32313	-0.118137	0.33593	-0.321833	0
TJAP1	Tight junction-associated protein 1	Q5JTD0	*TiO2	KDSLTQAQEQGNLLN	S3		S545		0.186954	0.441939			0.29867	0.394799	0.493535	0.53129	0.356579	0.194277	0.111843	-0.233847	0.569228	0.254972	0
GAB3	GRB2-associated-binding protein 3	Q8WWW8		RISLSGLDNMR	S3		S344		0.184154	0.436215	0.0721404	0.0608731	0.411419	0.155195	0.119117	-0.0469285	0.544933	0.528858	0.219574	-0.133743	0.483373	0.0728032	0
KIF13B	Kinesin-like protein KIF13B	Q9NQT8	1725.55	SATLSGSATNLASLTAALAK	S7		S1797		0.317471	0.435734	-0.517824	-0.409573	-0.0481629	-0.407513					-0.181011	-0.219381	-0.235469	-0.206796	-1
RAPGEF2	Rap guanine nucleotide exchange factor 2	Q9Y4G8	866.372	RSSFLNAK	S3		S960		0.0613703	0.433532	-0.694942	-0.207029	-0.0575984	-0.224917	0.167786	0.193179	0.0836705	-0.0799724	0.0721069	-0.181483	0.151729	-0.0761636	1
GAS2L1	GAS2-like protein 1	Q99501	1598.05	RGSRPEMTPVSLR	S3		S316		0.204191	0.431793	-0.209165	0.0110364	0.0660725	0.0294565	0.16378	0.163632	-0.0419971	-0.337065	-0.160092	0.134655	0.0695355	-0.0592258	0
MYCT1	Myc target protein 1	Q8N699	5292.35	VGLSTPPPPAYESIIK	Y11		Y225		0.271344	0.429188	0.276723	-0.252134	-0.0826305	-0.330552	0.185548	-0.146796	-0.26625	-0.368097	-0.275042	-0.294886	0.288881	-0.0176839	n.d.
CASS4	Cas scaffolding protein family member 4	Q9NQ75	8302.36	SLTPQLNNNVPMQK	S1		S289		0.131735	0.426861			0.383449	0.490934	0.0470468	0.248609	-0.068202	-0.327566	-0.259638	0.156955	0.265109	0.12562	0
RIPOR3	RIPOR family member 3	Q96MK2	1657.93	ATSILSYLSDSDLR	S9		S384		-0.013625	0.42444	-0.249547	-0.49554	-0.161213	-0.28497	-0.357892	-0.168392	0.359255	-0.467172	-0.286124	-0.244165	0.298904	-0.212605	0
TBC1D14	TBC1 domain family member 14	Q9P2M4		RKQSDSDLIPER	S4		S91		0.0291525	0.424192	-0.806277	-0.263479	0.218679	0.0204052	0.60821	0.787105	-0.0933226	-0.215046	0.109677	-0.00359845	0.161837	-0.0427545	0
PLEKHO2	Pleckstrin homology domain-containing family O member 2	Q8TD55	2065.95	CSSLGDLLGEGPR	S3		S390		0.398886	0.423422	-0.288668	-0.495042	-0.249367	-0.205339	-0.120557	0.11091	-0.316809	-0.344318	-0.303736	0.344228	-0.566477	-0.0907481	0
TMEM40	Transmembrane protein 40	Q8WWA1	6796.61	RGSDPASGEVEASQLRR	S3		S137		0.352479	0.418669	-1.5904	-0.170407			-0.255105		-0.119511	-0.697145			-0.0471106	-0.12249	0
RETREG2	Reticulophagy regulator 2	Q8NC44	*TiO2	QALDSEEEEEDVAAKETLLR	S5		S385		0.467914	0.415347	-0.906036	1.76553			-0.495172	-0.270757	-0.20591	-0.342226			-0.644921	-0.60463	0
PITPNM2	Membrane-associated phosphatidylinositol transfer protein 2	Q9BZ72	1391.75	TISAQPSGPSHR	S3		S1298		0.0804173	0.410309	-0.253343	-0.200163	-0.348899	-0.260739	0.722902	1.64627	0.628895	0.405841		0.878906	0.314277	0.204323	n.d.
GAB2	GRB2-associated-binding protein 2	Q9UQC2		SASFSQGTR	S3		S210		0.032025	0.405883			0.0336273	0.00542317	0.668426	0.589603	0.0517107	-0.239361	0.153793	0.377471	1.25334	1.17324	n.d.
GCSAML	Germinal center-associated signaling and motility-like protein	Q5JQS6	1066.39	SSLSSNDDGYENIDSLTR	S2		S81		0.0955274	0.399032	-0.19397	-0.0935431	0.195486	0.550877	0.362493	0.428234	0.30028	0.156273	-0.368017	-0.0515274	0.257383	0.0844723	1
EHD1	EH domain-containing protein 1	Q9H4M9	13796.8	EHQISPGDFPSLR	S11		S355		0.112766	0.394174	-0.162752	-0.497798	0.106045	-0.896218					-1.28815	0.219457	0.156399	-0.0619735	n.d.
NBEAL2	Neurobeachin-like protein 2	Q6ZNJ1	2965.89	RISQVSSGETEYNPTEAR	S3		S2739		0.0855332	0.386579	-0.679386	-0.480345	0.0610815	0.00550779	0.12505	0.080798	0.16511	-0.0925258	-0.100165	-0.249082	0.799861	0.281542	1
RASGRP2	RAS guanyl-releasing protein 2	Q7LDG7	9123.07	AFSFSLPRPGR	S5		S578		0.0196845	0.38647	-0.248959	-0.435608	0.20516	-0.348272	-0.173404	-0.321799	0.000956104	-0.097351	-0.009003	-0.442216	0.641748	0.239935	0
DMWD	Dystrophia myotonica WD repeat-containing protein	Q09019		YHSLGNISR	S3		S545		0.284793	0.385236	-0.432586	-0.361345	-0.365618	-0.17216					0.0323836	0.00194483	0.103585	0.0914227	n.d.
ANKS1A	Ankyrin repeat and SAM domain-containing protein 1A	Q92625	1062.09	HDSLHDPAAPSR	3S		S887		0.179677	0.382643	-0.176675	-0.294151	-0.154311	-0.248805	-0.0881946	0.406423	-0.671193	-0.378453	0.0208846	0.112325			n.d.
TC2N	Tandem C2 domains nuclear protein	Q8N9U0	3059.99	ASFGDR	S2		S106		0.0395156	0.38212			0.148723	-0.0744298	0.131441	0.154523	0.0344279	-0.104295	0.206851	0.0573901	0.688689	0.493945	n.d.
TBC1D23	TBC1 domain family member 23	Q9NUY8	1187.17	VLDALES	S7		S699		-0.617276	0.379465			-0.902862	-0.163854	-0.587264	-0.119387	0.369381	-0.877061	-0.106088		1.05397	-0.297704	n.d.
PDLIM5	PDZ and LIM domain protein 5	Q96HC4	9514.92	KANNSQEPSPQLASSVASTR	S9		S313		0.399297	0.377682			-0.563823	-0.33759	-0.330516	-0.228388	-0.344404	-0.661006	-0.0543736	-0.154796	-0.617728	-0.289543	n.d.
PLEKHF2	Pleckstrin homology domain-containing family F member 2	Q9H8W4	3752.83	SDSYSQSLK	S3		S226		0.179663	0.376506	-0.595558	-0.975625	0.326698	0.221677	0.298244	-0.119659	-0.594211	-0.81296	0.110002	-0.0363915	0.640185	0.617669	n.d.
LAT2	Linker for activation of T-cells family member 2	Q9GZY6	*TiO2	LLQFYPSLEDPASSR	S7		S86		0.108747	0.376122	-0.325215	-0.799995	0.0437925	-0.169813	0.22241	-0.455439	-0.0411202	-0.324622	-0.217541	-0.0591662	0.169078	-0.31831	0
SPECC1L	Cytospin-A	Q69YQ0		KGSSGNASEVSVACLTER	S3		S384		0.0581696	0.374523			0.193872	-0.0732937	0.392591	0.265848	0.373656	0.135724	-0.0339006	0.113341	0.586927	0.350534	n.d.
PRKCD	Protein kinase C delta type	Q05655	6217.4	SDSASSEPVGIYQGFEK	S3		S304		0.241334	0.374309	-0.598535	-0.557524	-0.104886	-0.237405	0.121419	0.157222	-0.440155	-0.331814	-0.017761	-0.102765	0.318762	0.405467	0
KIAA1109	Uncharacterized protein KIAA1109	Q2LD37	617.642	SRSVSDSSVPR	3S		S4367		-0.171045	0.372335	-0.066872	0.0939922	0.434183	0.309925	0.566909	0.654106	0.148171	-0.0414089	0.346115	0.1048			n.d.
VCL	Vinculin	P18206	81103.9	ALASIDSK	S4		S272		0.184919	0.367883	-0.446486	-0.643512	-0.0310483	-0.25735					0.00797964	-0.117217	-0.687567	-0.849646	n.d.
STXBP5	Syntaxin-binding protein 5	Q5T5C0	3339.33	SRQPSGAGLCDISEGTVVPEDR	5S		S692		0.194199	0.367134	-0.563084	-0.525449	0.0736622	0.0400878	0.263523	0.692631	0.120839	0.251503	0.0586625	0.167739			n.d.
DENND4C	DENN domain-containing protein 4C	Q5VZ89	728.988	STSLSALVR	3S		S1089		0.0961496	0.365876	-0.402798	-0.353988	0.268032	-0.153998	0.306905	0.466259	0.297036	-0.204195	-0.0100763	-0.0883742			0
EIF4EBP2	Eukaryotic translation initiation factor 4E-binding protein 2	Q13542	*TiO2	TVAISDAAQLPHDYCTTPGGTLFSTTPGGTR	T26		T46		0.185297	0.364714	-0.611971	-0.703494			-0.15443	-0.624172	0.354744	0.00350245			-0.234284	-0.417576	n.d.
ARAF	Serine/threonine-protein kinase A-Raf	P10398	1369.14	QHEAPSNRPLNELLTPQGPSPR	T15		T181		0.0523961	0.362001	-0.469195	-0.467354	0.360448	0.148546	0.270103	0.0214905	-0.134643	-0.391493	0.0152027	-0.222634	0.141979	-0.0294663	n.d.
PDCD4	Programmed cell death protein 4	Q53EL6	*TiO2	FVSEGDGGR	S3		S457		0.13712	0.360042	-0.338743	-0.440824	0.160605	0.243208	0.144392	0.664901	0.0784545	-0.0883231	0.0833023	0.625696	0.28586	0.452952	n.d.
TGFB1I1	Transforming growth factor beta-1-induced transcript 1 protein	O43294	13098.4	RPSLPSSPSPGLPK	S3		S137		0.126414	0.356424	-0.480863	-0.590338	0.0184177	-0.178616	0.290571	0.325745	0.266172	0.128316	-0.345798	-0.434664	0.219686	0.113577	0
LSP1	Lymphocyte-specific protein 1	P33241		QASIELPSMAVASTK	S3		S252		-0.00997314	0.35415	-0.415258	-0.586745			0.326151	-0.0548032	-0.0330803	-0.699112			0.169836	0.0498073	0
PKM	Pyruvate kinase PKM	P14618	57121.9	LDIDSPPITAR	S5		S37		0.224222	0.352436	-0.630001	-0.661677	-0.182173	-0.519467	-0.503705	-0.111001	-0.183989	-0.426628	0.452672	1.28067	-0.0966008	-0.380268	0
ARHGAP6	Rho GTPase-activating protein 6	O43182	4150.78	AGPCSLSQGNLSPNWPR	S7		S772		-0.0504803	0.351952	-0.161526	-0.475102			0.263352	-0.285176	0.393279	-0.552565			0.165538	-0.0855838	0
TNIK	TRAF2 and NCK-interacting protein kinase	Q9UKE5	2226.39	ANSKSEGSPVLPHEPAK	S3	S8	S764	S769	0.329611	0.349923	-0.749961	-0.608491			-0.196211	0.129346	-0.362272	0.16098			0.267892	0.333302	0
UBXN7	UBX domain-containing protein 7	O94888	824.011	SESLIDASEDSQLEAAIR	S3		S280		0.0380753	0.349429	-0.755236	-0.653253	0.134721	-0.126272	0.436391	0.825824	0.0076437	-0.14525	0.0604583	0.112271	0.352198	-0.0391645	1
EDC4	Enhancer of mRNA-decapping protein 4	Q6P2E9	803.322	GPGQVPTATSALSLELQEVEPLGLPQASPSR	S28		S723		0.53879	0.347712			-0.520487	-0.614162	-1.25151	-0.282016	-0.371262	0.116608	-0.875868	-0.0967355	-0.456259	-0.311385	0
OSBPL11	Oxysterol-binding protein-related protein 11	Q9BXB4	*TiO2	RPSQNAISFFNVGHSK	S3		S189		0.109055	0.346372	-0.222078	0.206238			0.550227	0.731657	0.143495	0.0574712			0.402604	0.181722	0
SARG	Specifically androgen-regulated gene protein	Q9BW04	2267.65	AEDAPLSSGEDPNSR	S7		S281		-0.077299	0.346314			0.582062	0.0721614	-0.278853	-0.722293	0.527488	0.0791224	0.0188776	-0.263351	0.317515	-0.492057	n.d.
CLASP1	CLIP-associating protein 1	Q7Z460	1411.94	RQSSGSATNVASTPDNR	S3		S646		0.21339	0.344564	-0.545478	-0.278271	-0.0879728	0.0169188	0.165024	0.395405	0.0339439	-0.0103905	0.11478	0.160726	0.261037	-0.0443511	0
KALRN	Kalirin	O60229	1512.4	SFDLGSPKPGDETTPQGDSADEK	S1		S1799		0.209185	0.344558	-0.391433	-0.351919	0.155329	0.209205	0.185636	0.0702602	0.282818	0.304304	0.25159	0.195619	0.380373	-0.00993113	0
TJP2	Tight junction protein ZO-2	Q9UDY2	3922.47	DSQQTLINIPSLNDSDSEIEDISEIESNR	S15		S398		0.121237	0.343908			-0.0213498	-0.411435	0.582221	0.0506701	0.286143	0.0749495	0.0207346	-0.129861	-0.252076	-0.932624	0
PPP1R3E	Protein phosphatase 1 regulatory subunit 3E	Q9H7J1	2969.32	SQRPSLEEEPEEEPGEGGTR	S5		S33		0.045853	0.342543			0.0775179	-0.0718319	0.127685	-0.0079916	0.159302	-0.0726384	-0.208409	-0.293066	0.325312	-0.183554	n.d.
PGM2	Phosphoglucomutase-2	Q96G03	6335.13	LCAGIMITASHNPK	S10		S165		0.410091	0.337595	-0.56938	-0.74405			0.0462584	0.348691	-0.59598	-0.00896043			-1.29653	-1.03446	0
C18orf25	Uncharacterized protein C18orf25	Q96B23	646.052	RDSSESQLASTESDKPTTGR	S3		S66		-0.105269	0.336398			0.290156	0.085501	0.134882	0.268399	0.536153	0.106411	0.230872	0.325404	0.470834	-0.0603455	0
HNRNPC	Heterogeneous nuclear ribonucleoproteins C1/C2	P07910		EAEEGEDDRDSANGEDDS	S11		S299		0.195685	0.333697			-0.537993	-0.0777168	-0.230628	-0.119206	0.00955604	0.00200424	-0.758795	-0.836708	-0.49248	0.298056	n.d.
ADAM22	Disintegrin and metalloproteinase domain-containing protein 22	Q9P0K1		SNSTETLSPAK	3S		S857		0.143698	0.32961	-1.26051	-0.442551	0.0465374	-0.0111521	0.327446	0.283822	0.262077	0.13316	-0.148792	0.144196			n.d.
CDK17	Cyclin-dependent kinase 17	Q00537	804.585	RISMEDLNK	S3		S137		0.00124123	0.32827	-1.44463	-1.12892	0.367376	0.0711944	0.426524	0.18211	0.151597	-0.200333	0.038948	0.204563	0.0501441	-0.157232	0
PTPN12	Tyrosine-protein phosphatase non-receptor type 12	Q05209	4303.18	KTVSLTPSPTTQVETPDLVDHDNTSPLFR	T6		T569		0.0310315	0.326297	-0.609569	-0.636141	-0.223015	-0.47008					0.0747968	0.348548	0.216513	-0.112748	-1
EFNB1	Ephrin-B1	P98172	1581	AAALSLSTLASPK	S5		S281		-0.0985949	0.324275	-0.691511	-0.705598	-0.216336	-0.367699	-0.0611269	0.550132	-0.60401	-0.673235	-0.379474	-0.0752505	0.812832	0.473711	0
SLA2	Src-like-adapter 2	Q9H6Q3	4164.29	SLPSPSLSSSVQGQGPVTMEAER	S1		S10		0.192905	0.323645	-0.522774	-0.565996	0.147872	-0.0360589	0.170206	0.303349	-0.153823	-0.221116	0.131768	0.0463934	0.47848	0.238035	1
C2CD5	C2 domain-containing protein 5	Q86YS7	890.499	QQTQSALEQR	3T		T339		-0.306217	-0.323129	0.0101148	0.228506	-0.620287	-0.708427	0.261438	0.682456	0.214142	-0.168678	-0.518041	-0.288305			n.d.
MYCT1	Myc target protein 1	Q8N699	5292.35	RSNLSLASLTFQR	S2		S135		-0.317151	-0.323484			0.43588	-0.0953757	0.386864	1.08539	0.57345	0.473087	0.992421	1.87768	0.578823	0.811548	0
ASAP1	Arf-GAP with SH3 domain, ANK repeat and PH domain-containing protein 1	Q9ULH1	3588.31	SQTGDVSPK	7S		S1008		-0.153487	-0.323569	0.033813	0.331034	0.240378	0.2665	0.253805	0.675636	0.202139	0.391672	0.302027	0.710546			n.d.
TLN1	Talin-1	Q9Y490	115816	VEHGSVALPAIMR	S5		S446		-0.231848	-0.323945	0.339351	0.0887497	-0.0329525	-0.71832	0.446981	1.08368	-0.264934	0.149217	0.52273	1.53596	0.807713	0.694524	0
JPT2	Jupiter microtubule associated homolog 2	Q9H910	2576.05	TSDIFGSPVTATSR	S7		S97		-0.207661	-0.325117	-0.248157	-0.0956903	0.35596	0.422112	0.435847	0.667559	0.143176	0.33079	-0.414737	0.524734	0.156132	0.0432221	n.d.
KIF13B	Kinesin-like protein KIF13B	Q9NQT8	1725.55	ERPDLEAPAPGSPFR	S12		S1644		-0.0597578	-0.325263	-0.253931	-0.279159	-0.145178	0.0190334	0.356319	0.487102	-0.158585	0.242252	0.154288	0.683466	-0.294485	-0.0682354	0
MEF2D	Myocyte-specific enhancer factor 2D	Q14814		SEPVSPSR	5S		S444		-0.262301	-0.325896	-0.019094	-0.139718	0.21868	0.180781	0.453285	0.965948	0.173146	0.0237774	0.695594	0.76097			n.d.
RALGAPB	Ral GTPase-activating protein subunit beta	Q86X10	883.815	LSMPQSAAVSTTPPHNR	T12		T379		0.0268971	-0.328106			0.57982	-0.119666	-0.124423	1.38765	-0.980848	0.287865	-0.114404	0.812717	0.156956	0.422704	0
NEK9	Serine/threonine-protein kinase Nek9	Q8TD19	1594.87	SSTVTEAPIAVVTSR	3T		T333		-0.508699	-0.328952	0.424619	0.0957943	0.71202	-0.244515	0.28206	1.33107	0.966325	0.0821223	-0.947015	0.849166			0
ATAT1	Alpha-tubulin N-acetyltransferase 1	Q5SQI0		LLLAADPGGSPAQR	S10		S315		-0.163206	-0.33214	-0.323306	-0.599694	0.218317	0.0146929		1.68485	-0.611136	-0.318228	-0.25967	0.17593	-0.159023	0.060544	n.d.
ABCC1	Multidrug resistance-associated protein 1	P33527	1018.31	HHNSTAELQK	4S		S930		-0.137757	-0.332963	-0.0664289	-0.126736	0.13394	-0.0909324	-0.562706	0.895809	0.282157	-0.145515	0.251442	0.91566			0
TNIK	TRAF2 and NCK-interacting protein kinase	Q9UKE5	2226.39	ASNPDLR	S2		S707		0.522775	-0.333328	0.153609	-0.337387			-0.422122	0.609121	-0.604721	0.291688			-0.473164	0.228043	0
MYH9	Myosin-9	P35579	96947.1	GAGDGSDEEVDGK	S6		S1943		-0.0010012	-0.333372	0.0861488	-0.376728	-0.0508933	0.467114	0.149061	0.552156	0.0481194	0.613218	0.0901822	0.555036	0.43033	0.488647	0
EXOC1	Exocyst complex component 1	Q9NV70	1042.78	LTGSTSSLNK	S7		S473		-0.124587	-0.334485	-0.076858	0.0264192			0.216607	0.690242	0.270908	0.619834			0.367667	0.505122	n.d.
TXLNA	Alpha-taxilin	P40222	*TiO2	RPEGPGAQAPSSPR	12S		S515		-0.154858	-0.334858	-0.101999	0.0289444	0.176163	0.327144	0.842267	0.919084	0.482606	0.563159	0.395094	0.543299			0
CAPZB	F-actin-capping protein subunit beta	P47756	26373.8	ELSQVLTQR	S3		S263		-0.214335	-0.336504	-0.048141	-0.0221033	1.37963	2.00144	0.445462	0.258269	0.165486	0.808072	-0.749313	-0.536678	0.235989	0.555554	0
INF2	Inverted formin-2	Q27J81	*TiO2	SFSEDAVTDSSGSGTLPR	T15		T1206		-0.271657	-0.339214	-0.0961932	-0.322132	0.139833	0.0885509	0.399123	0.535695	0.164336	0.268266	0.0500684	0.339848	0.506083	0.342203	0
TLN1	Talin-1	Q9Y490	115816	CVSCLPGQR	S3		S1201		0.143498	-0.342014			-0.161456	0.392431	0.0012322	1.13355	-0.548171	0.128028	-0.153097	0.698052	-2.16625	-0.747969	0
MTFR1L	Mitochondrial fission regulator 1-like	Q9H019	*TiO2	NASVPNLR	S3		S103		-0.250661	-0.342999	-0.0364097	0.210581	0.286494	0.395076	0.475887	1.59783	0.316477	-0.0344825	0.0299957	0.689957	0.240937	0.423138	0
SNTB2	Beta-2-syntrophin	Q13425	750.689	GLGPPSPPAPPR	6S		S95		-0.327354	-0.343973	0.310205	0.0354152	0.476274	0.593008	0.295175	0.52429	0.326537	0.327377	0.326665	0.807924			0
FGA	Fibrinogen alpha chain	P02671	69734.4	GDSTFESK	T4		T595		0.370151	-0.344358	-0.436056	-0.720063			-0.0614789	1.02234	-0.214387	0.250039			-0.344836	0.364566	n.d.
RFFL	E3 ubiquitin-protein ligase rififylin	Q8WZ73		ASLSDLTDLEDIEGLTVR	S2		S240		-0.166739	-0.347396	0.247579	0.217666	1.45375	0.422981	-0.0218126		0.350156	0.154447	-0.0360324	0.364393	0.565635	0.546221	0
TMEM94	Transmembrane protein 94	Q12767	*TiO2	LGMNSPF	S5		S1354		-0.303942	-0.347684	0.0814258	0.0138442	0.0363449	0.352181	1.17277	1.45411	0.358586	0.649062	-1.17169	0.126522	0.375123	0.100824	n.d.
PPP1R12C	Protein phosphatase 1 regulatory subunit 12C	Q9BZL4	1397.2	RSTQGVTLTDLK	T3		T560		-0.283695	-0.350268			-0.0869293	0.100675	-0.00891251	0.656679	-0.00688908	0.0879648	-0.0864729	0.303635	0.109365	0.175093	0
SYTL4	Synaptotagmin-like protein 4	Q96C24	9163.42	RDSLDK	S3		S217		0.649468	-0.351879	0.116648	-0.286789			-0.350993	0.963216	-0.39079	0.654144			-0.437763	0.617563	-1
DOCK10	Dedicator of cytokinesis protein 10	Q96BY6	1016.06	SQTLPIIR	T3		T1440		-0.282922	-0.353259	-0.186131	-0.0993548	-0.323184	0.108989	1.10373	1.68807	-0.113289	0.11209	-0.713983	0.176419	0.184063	0.133966	n.d.
KIAA1211	Uncharacterized protein KIAA1211	Q6ZU35	1236.25	HSLDGSK	2S		S1072		-0.0666106	-0.354257	0.22864	-1.4081	0.611441	1.12221	0.46146	1.11859	0.0431589	0.860974	-0.0642059	0.446892			n.d.
DOCK5	Dedicator of cytokinesis protein 5	Q9H7D0	1488.93	TLSSPSLQTDGIAATPVPPPPPPK	4S		S1803		-0.291583	-0.354606	-0.161727	0.0164828	-0.938249	-0.587962	0.447086	0.587765	0.339857	0.359454	1.93691	0.789747			0
CD84	SLAM family member 5	Q9UIB8	2925.29	IYDEILQSK	Y2		Y296		-0.411766	-0.354668	-0.400261	-0.37602	1.02148	0.596974	0.465147	0.613312	0.741831	0.460942	0.51079	0.888743	0.733894	0.343152	0
CLEC16A	Protein CLEC16A	Q2KHT3	594.574	SAAVETASLSPSLVPAR	S10		S980		-0.152079	-0.354752			0.434813	0.0707576	0.507697	1.16439	-0.235448	0.0135138	0.695244	1.14246	0.574919	0.530391	0
CPEB4	Cytoplasmic polyadenylation element-binding protein 4	Q17RY0		QQLSPSPGQEAGILPETEK	4S		S97		-0.209864	-0.355751	-0.158978	0.050637	1.05276	1.09748	0.162714	0.766984	0.188394	0.291968	-0.193254	0.358407			n.d.
CEP170	Centrosomal protein of 170 kDa	Q5SW79	771.189	SDSEATISR	S1		S1165		0.175148	-0.355969	0.126343	-0.154323	-0.0539104	0.43744	0.0268603	0.728478	-0.349426	0.315526	-0.072296	0.675302	0.231791	0.779564	n.d.
ABL2	Abelson tyrosine-protein kinase 2	P42684		GAQASSGSPALPR	S8		S620		-0.226413	-0.356311	-0.489059	-0.219458	0.226207	0.162935	0.390555	0.754269	0.207489	0.158762	0.129439	0.47504	0.304379	0.402761	n.d.
STIM1	Stromal interaction molecule 1	Q13586	7422.53	LTEPQHGLGSQR	S10		S512		-0.32769	-0.356789	-0.767345	-0.76348	0.412947	0.16086	0.272153	0.53084	-0.0655661	0.20717	0.584611	0.522117	0.165136	0.152337	0
DOCK10	Dedicator of cytokinesis protein 10	Q96BY6	1016.06	ASLASLDSNPSTNEK	S5	S8	S1292	S1295	-0.355074	-0.3577			0.35689	0.273393	0.596396	0.521125	0.0773995	0.174028	0.288173	0.608762	-0.125522	-0.471648	1
ERBIN	Erbin	Q96RT1	1577.31	RYPTPYPDELK	T4		T485		-0.372269	-0.358384	-0.450927	-0.370034	0.453851	0.356422	0.564409	0.754631	0.186745	0.347617	0.438105	0.517399	0.58741	0.389822	0
ERBIN	Erbin	Q96RT1	1577.31	SHSITNMEIGGLK	3S		S872		-0.288846	-0.360775	-0.106082	-0.0694545	0.660263	0.487971	0.520956	0.666301	0.11305	0.0996328	0.0166546	0.805337			n.d.
CTTN	Src substrate cortactin	Q14247	10753.9	HCSQVDSVR	S3		S113		-0.448035	-0.360811	0.117228	0.338413	0.269455	0.339383	0.776904	0.897031	0.0315088	0.352752	0.448275	0.96373	0.752436	0.753765	n.d.
EIF2S1	Eukaryotic translation initiation factor 2 subunit 1	P05198	5395.99	HAVSDPSILDSLDLNEDER	4S		S158		-0.259513	-0.361782	0.388272	0.300762	0.390445	0.359849	0.412302	1.03842	0.171304	0.43077	0.301763	1.27294			n.d.
TPM1	Tropomyosin alpha-1 chain	P09493	25994	LVIIESDLER	S6		S174		-0.262649	-0.362427	0.0194609	-0.033576	0.286745	0.223677					0.533494	0.940306	0.865994	0.493217	0
C1orf226	Uncharacterized protein C1orf226	A1L170		ASSPSLIER	S3		S223		0.200685	-0.362462	-0.109099	-0.0297153	-0.0910635	0.453151					-0.267006	0.165287	-0.155823	0.391683	n.d.
MRVI1	Protein MRVI1	Q9Y6F6	3469.68	GLSWDSGPEEPGPR	S3		S367		-0.402675	-0.364055	-0.0275331	-0.141276			0.679482	0.814439	0.0659674	0.220349			0.251814	0.211762	0
DAPP1	Dual adapter for phosphotyrosine and 3-phosphotyrosine and 3-phosphoinositide	Q9UN19	4178.29	KQLNQGEGTIR	T9		T271		-0.30064	-0.365983	-0.28631	-0.224443	0.0469914	0.733761	-0.0775826	1.43203	0.227925	0.229646	-0.404147	0.466841	0.168722	0.146259	0
LIMD1	LIM domain-containing protein 1	Q9UGP4	813.402	VSPGLPSPNLENGAPAVGPVQPR	7S		S277		-0.205901	-0.368824	-0.222937	-0.207537	0.521786	0.525774	0.536731	0.847047	0.0567925	0.117234	-0.0442682	0.362835			0
CARHSP1	Calcium-regulated heat-stable protein 1	Q9Y2V2	1684.9	GNVVPSPLPTR	S6		S41		-0.106491	-0.368973	0.201932	-0.21571	0.618255	0.727135	-0.0234139	0.627339	0.288276	0.352912	0.508366	1.41185	0.164694	0.535937	0
ESAM	Endothelial cell-selective adhesion molecule	Q96AP7	6457.57	NGTLSSVTSAR	T3		T309		-0.380831	-0.369368	-0.0269821	-0.0336578			0.371572	0.638293	0.46599	0.309682			0.368293	0.311704	n.d.
WWP2	NEDD4-like E3 ubiquitin-protein ligase WWP2	O00308	*membr	TTPATGEQSPGAR	9S		S211		-0.310933	-0.370981	0.384566	0.371853	0.273438	0.095469	0.0378662	0.885147	0.288868	0.508437	0.197511	0.634262			n.d.
MSN	Moesin	P26038	34798.1	ALTSELANAR	T3		T526		-0.242693	-0.371413	0.0524885	-0.132401	0.422089	0.659798					0.410224	0.670054	0.158448	0.295595	0
PCNX3	Pecanex-like protein 3	Q9H6A9	?	LPGPPPASPIPTEGPR	S8		S1909		-0.251265	-0.373664	-0.0859402	-0.175263	0.127906	0.324519	0.470149	0.634499	-0.123282	0.327685	0.5333	1.10199	0.437151	0.455931	0
BCR	Breakpoint cluster region protein	P11274	793.447	RQSILFSTEV	S3		S1264		-0.535717	-0.377425	0.496562	-0.233712	0.248662	-0.0715706	0.813492	1.32245	0.380155	-0.095242	0.186002	0.612109	1.45313	1.35252	n.d.
KIAA1211	Uncharacterized protein KIAA1211	Q6ZU35	1236.25	VNLSPVTPAK	4S		S556		-0.206318	-0.378957	-0.27448	-0.118012	0.399214	0.497227	0.44234	0.863887	0.185954	0.300282	0.30382	0.769843			0
PLEKHO1	Pleckstrin homology domain-containing family O member 1	Q53GL0	1239.73	GATYTPQAPK	T5		T254		-0.156345	-0.380284	-0.403411	-0.416507	0.198651	0.438324	0.279893	0.554376	0.0795966	0.332752	0.0625936	0.550089	-0.251444	-0.151927	0
PPP1R14A	Protein phosphatase 1 regulatory subunit 14A	Q96A00	4998.37	GPGGSPGGLQK	S5		S26		0.261703	-0.381135	-0.148865	-0.867726	-0.174907	0.357477	-0.128615	0.645613	-0.178238	0.49494	-0.227399	0.588912	-0.588756	0.0674514	0
LAT2	Linker for activation of T-cells family member 2	Q9GZY6	*TiO2	SLREDQQSFTGSR	S1		S44		-0.419073	-0.382124	-0.49625	-0.303319	0.375574	0.221364	0.623654	0.603239	0.656803	0.545544	0.419256	0.425028	0.537232	0.227282	0
PEAR1	Platelet endothelial aggregation receptor 1	Q5VY43	1816.87	GPPSGSPPR	S6		S953		0.217248	-0.384051	0.335568	-0.674933	-0.122735	0.682426	-0.050795	0.524322	-0.220182	0.422972	-0.0829963	0.871075	0.0703195	0.646414	0
TLN1	Talin-1	Q9Y490	115816	KEEITGTLR	T7		T144		-0.394549	-0.387756	-0.225257	-0.383108	0.143752	0.395077	0.60956	0.991905	-0.185114	-0.0898533	-0.486799	0.497568	0.496859	0.327622	0
PAK2	Serine/threonine-protein kinase PAK 2	Q13177	5079.94	SVIDPVPAPVGDSHVDGAAK	S1		S197		-0.397367	-0.388034	-0.175844	-0.669593	-0.168291	-0.292023	0.505403	0.588723	0.32484	0.260386	0.109855	0.454081	0.960808	0.923696	0
F11R	Junctional adhesion molecule A	Q9Y624	13313.1	VIYSQPSAR	S7		S284		-0.439759	-0.388138	-0.0956602	-0.227108	0.346129	0.358058	0.726504	1.05234	0.561111	0.265149	0.243935	0.465597	0.649497	0.735965	0
SSH3	Protein phosphatase Slingshot homolog 3	Q8TE77	894.749	QASVHDSGEEGEA	S3		S649		-0.228822	-0.388819			0.0112585	0.00257614	0.322838	0.57913	0.31027	0.52176	0.288742	0.837403	-0.596035	-0.237882	n.d.
CTTN	Src substrate cortactin	Q14247	10753.9	GPVSGTEPEPVYSMEAADYR	Y12		Y446		-0.332251	-0.391957	0.0879323	-0.201269	0.34996	0.163019	0.481828	0.570349	0.324961	0.209909	0.372021	0.57918	0.536925	0.481956	0
AGAP2	Arf-GAP with GTPase, ANK repeat and PH domain-containing protein 2	Q99490	1199.42	AEAAAVAGLSTPGSLHR	S14		S638		-0.27592	-0.392483	0.257853	-0.213801	0.156599	-0.0292274	0.475014	1.31125	0.175292	0.0457005	-0.192268	1.09085	0.0841671	0.0973776	0
MAP3K11	Mitogen-activated protein kinase kinase kinase 11	Q16584		ITVQASPGLDR	S6		S507		-0.396445	-0.392708	0.121921	0.18318	1.0401	0.663373	0.474945	0.544584	0.777016	1.0233	0.401129	0.924937	0.150062	0.0959445	n.d.
SH3GL1	Endophilin-A2	Q99961	3503.26	IAASSSFR	S6		S288		-0.225496	-0.393205	-0.299308	-0.1761	0.602518	0.59369	-0.0307756	0.218807	0.273639	0.720485	0.129114	0.743396	0.00529967	0.0608867	0
C6orf47	Uncharacterized protein C6orf47	O95873	*TiO2	LEAGGASPK	7S		S112		-0.0789809	-0.394212	0.175382	-0.553204	0.107737	0.42724	0.164003	0.93742	0.0578418	0.590942	0.165313	0.463377			n.d.
FAM110A	Protein FAM110A	Q9BQ89		QPLFSPETR	5S		S78		-0.236128	-0.395609	0.00542647	-0.162917	0.661426	0.094371	1.05293	1.21218	0.31612	0.164263	0.2738	0.684876			n.d.
STOM	Erythrocyte band 7 integral membrane protein	P27105	81620.6	EASMVITESPAALQLR	S9		S244		-0.410993	-0.396528	0.293725	0.00116219	0.331821	-0.0457859	1.27513	2.13624	0.138621	-0.00615338	0.586741	1.21743	0.784115	0.57344	n.d.
TLN1	Talin-1	Q9Y490	115816	AVASAAAALVLK	S4		S677		-0.436998	-0.396676			0.786463	0.602782	0.676243	1.16657	0.498849	0.989325	0.477294	0.2409	0.174691	0.250462	0
PTPN18	Tyrosine-protein phosphatase non-receptor type 18	Q99952	895.793	AQRPGAHAEDARGTLPGR	14T		T409		-0.471815	-0.398094	-0.531165	-0.412894	0.459918	-0.0928731	0.418569	0.630313	0.116851	0.191723	0.576486	0.720848			0
DNM1L	Dynamin-1-like protein	O00429	14455.9	ELPSAVSR	S7		S529		-0.465987	-0.401045	-0.128744	-0.225594	0.596146	0.426398	0.590955	0.686693	0.58548	0.196969	0.399227	0.314278	0.538842	0.127686	n.d.
SH3PXD2A	SH3 and PX domain-containing protein 2A	Q5TCZ1	*TiO2	NESLTATDGLR	S3		S1002		-0.507176	-0.402204	-0.27259	-0.251034	0.710856	0.210536	0.791134	0.843129	0.616067	0.283935	-1.24678	0.194342	0.837596	0.626203	n.d.
DMTN	Dematin	Q08495	14476.1	ESVGGSPQTK	S6		S156		-0.0947512	-0.402842	0.0487919	-0.303484	0.0554327	0.155225	0.059659	0.39403	-0.0142199	0.322754	0.0705451	0.391708	0.106092	0.191574	1
VCL	Vinculin	P18206	81103.9	TDAGFTLR	T6		T1123		-0.385055	-0.403991	0.286951	0.220392	0.858413	0.758471					0.108604	0.980971	0.531128	0.491098	0
GIT1	ARF GTPase-activating protein GIT1	Q9Y2X7	3149.4	SLSSPTDNLELSLR	12S		S370		-0.244902	-0.405349	-0.220044	-0.152836	-0.171839	0.0305279	1.02732	0.929762	-0.128803	-0.144514	0.463487	0.811703			n.d.
EIF4G1	Eukaryotic translation initiation factor 4 gamma 1	Q04637	1926.42	AASLTEDR	3S		S1209		-0.182975	-0.405929	0.424585	0.0829292	0.151804	0.432875	0.234658	0.746064	0.262158	0.740462	0.14125	0.976943			0
CARHSP1	Calcium-regulated heat-stable protein 1	Q9Y2V2	1684.9	ERSPSPLR	S3		S30		-0.297186	-0.407409	-0.119843	0.294615	0.178232	0.314032	0.405061	0.644297	0.11537	0.36404	0.344046	0.323328	0.680112	0.753556	n.d.
ARHGEF2	Rho guanine nucleotide exchange factor 2	Q92974	1364.98	ILSQSTDSLNMR	S5		S174		-0.110286	-0.409062	-0.113927	-0.135589	0.139806	0.139579	0.177113	0.765123	-0.115329	0.162644	0.0849479	0.828068	-0.377876	-0.179511	0
VASP	Vasodilator-stimulated phosphoprotein	P50552	44554.7	NSTTLPR	4T		T316		0.0146309	-0.409134	0.00964237	0.289455	-0.727841	-0.443626	0.648334	1.35158	-0.396273	0.511663	-0.310097	0.359039			n.d.
PTPN18	Tyrosine-protein phosphatase non-receptor type 18	Q99952	895.793	SAEEAPLYSK	Y8		Y389		-0.605435	-0.409318	-1.02318	-0.861835	0.670856	0.143515	0.501306	0.802286	0.693229	0.372663	0.566505	0.498296	0.549567	-0.283133	0
ZC3HAV1	Zinc finger CCCH-type antiviral protein 1	Q7Z2W4	1389.19	TVFSPTLPAAR	T6		T380		-0.22691	-0.413424	0.151419	-0.108752			0.0663592	0.43516	0.194673	0.298732			-0.155862	-0.0152588	n.d.
SNX17	Sorting nexin-17	Q15036	1354.26	RSDSQQAVK	4S		S409		-0.273648	-0.415138	-0.658232	-0.49318	0.297177	0.383677	0.402398	0.797568	0.249281	0.440174	0.280816	0.660798			n.d.
ERBIN	Erbin	Q96RT1	1577.31	YPTPYPDELK	3T		T485		-0.113168	-0.422105	-0.589063	-0.351067	0.178999	0.472233	0.309157	1.12801	0.0178242	0.174511	-0.0428341	0.413516			0
REPS2	RalBP1-associated Eps domain-containing protein 2	Q8NFH8	894.189	HQASLIR	4S		S254		-0.409221	-0.427549	-0.198692	-0.0781536	0.111384	0.240247	0.688215	0.98654	0.142835	0.457764	0.188613	0.36716			n.d.
STK10	Serine/threonine-protein kinase 10	O94804	902.575	ILRLSTFEK	5S		S13		-0.394878	-0.436294	-0.519551	-0.419457	0.449041	0.204536	0.315978	0.508953	0.15839	0.185449	0.228088	0.27662			0
PHLDB1	Pleckstrin homology-like domain family B member 1	Q86UU1		EVAESPRPR	S5		S489		-0.488935	-0.437335			0.455156	0.0433528	0.662345	1.45438	0.288971	0.0138781	0.720442	1.40664	0.425483	0.262042	n.d.
FAM117A	Protein FAM117A	Q9C073		RGCSPPAPAGSPR	4S		S29		-0.230553	-0.438336	0.122718	-0.545165	0.376807	0.425049	0.508049	1.70038	0.382662	0.865784	0.453223	0.856807			n.d.
INF2	Inverted formin-2	Q27J81	*TiO2	RVNPPTLR	T6		T561		-0.407689	-0.438608	-0.0673965	-0.0888787	-0.658832	0.376878	0.751694	1.72398	0.245599	0.231696	-0.0247468	0.459321	0.594203	0.492459	0
ARHGAP25	Rho GTPase-activating protein 25	P42331	1053.8	TQTLPNRK	T3		T442		-0.247015	-0.439109	-0.0961021	0.0504892	-0.322961	0.550337	0.423418	1.37349	-0.172873	0.272419	0.0924931	0.740565	0.570624	0.611929	n.d.
CEP170	Centrosomal protein of 170 kDa	Q5SW79	771.189	LGSLSARSDSEATISR	S8		S1165		-0.316241	-0.44056	-0.213874	-0.0669289			-0.122816	0.82946	-0.104558	0.09875			-0.119028	0.0513532	n.d.
F11R	Junctional adhesion molecule A	Q9Y624	13313.1	VIYSQPSAR	Y3		Y280		-0.265614	-0.442326	-0.357902	-0.269536	0.25558	-0.0441516	0.343916	0.562952	0.461058	0.744576	0.375734	0.758373	0.528961	0.469339	0
PLEKHO1	Pleckstrin homology domain-containing family O member 1	Q53GL0	1239.73	SVAQLAGSRR	S8		S221		-0.574633	-0.442442	-0.0797296	-0.360084	0.790754	0.710413					0.893967	0.406609	0.971343	0.871002	n.d.
SEC31A	Protein transport protein Sec31A	O94979	1942.51	EQTLSPTITSGLHNIAR	S5		S1163		-0.191457	-0.442742	0.045434	0.225091	0.484761	0.680582	0.718194	0.527065	-0.21686	0.578922	-0.230683	0.359272	0.0642029	0.321514	0
RAPGEF2	Rap guanine nucleotide exchange factor 2	Q9Y4G8	866.372	DLPPFGINSPQALK	9S		S1080		-0.288419	-0.442876	0.14415	-0.471424	0.50375	-0.0906927	0.561674	0.66033	0.589181	0.869217	0.779922	0.493696			-1
TGFB1I1	Transforming growth factor beta-1-induced transcript 1 protein	O43294	13098.4	CVSALGR	S3		S418		-0.0315395	-0.444828			0.0683222	0.256271	0.0414614	0.273483	-0.0716349	0.314974	0.152292	0.97258	-1.14643	0.389963	n.d.
FAM122B	Protein FAM122B	Q7Z309		RIDFTPVSPAPSPTR	S8	S12	S115	S119	-0.595105	-0.445591			0.711565	0.236175	0.753488	1.48123	0.433615	0.408577	1.34603	2.32177	0.74966	0.646916	n.d.
PSMF1	Proteasome inhibitor PI31 subunit	Q92530	2052.93	ANVSSPHR	5S		S153		-0.0570311	-0.448695	0.586591	-0.280614	0.0657653	0.59598	0.202491	0.750804	-0.0151964	0.696457	0.718915	0.992086			n.d.
KCNA3	Potassium voltage-gated channel subfamily A member 3	P22001	<500	LSLLRSPPPPSAR	S6		S10		-0.403044	-0.449887	-0.116752	-0.0595624	0.542304	0.423496	0.122799	0.569422	0.397202	0.141633	0.392453	0.661776	0.184943	-0.139062	n.d.
TNS1	Tensin-1	Q9HBL0	1114.74	QGSPTPALPEK	S3		S1381		-0.407574	-0.462033	-0.609876	-1.04826	0.334583	0.347306	0.316785	0.451284	0.243691	0.461835	0.251401	0.505993	-0.351621	-0.569132	0
MYO9B	Unconventional myosin-IXb	Q13459	1428.02	ATGAALTPTEERR	T7		T1346		-0.21697	-0.46252	-0.349685	-0.342505	0.102439	0.394038	0.490407	0.875712	0.106995	0.450081	0.129781	-0.131732	0.0413829	0.402983	-1
ARFGAP2	ADP-ribosylation factor GTPase-activating protein 2	Q8N6H7	899.147	DNPFSLGESFGSR	9S		S368		-0.74398	-0.462887	0.237888	-0.0263898	0.545298	0.493043	1.23195	1.67664	0.16111	-0.393819	1.00761	0.788321			n.d.
LASP1	LIM and SH3 domain protein 1	Q14847	19093.9	GFSVVADTPELQR	T8		T104		-0.142083	-0.463971	-0.159778	-0.0999636	0.210217	0.270196	0.0814025	0.761969	0.300119	0.189419	0.179207	0.530573	-0.179957	-0.245221	-1
PPP2R5A	Serine/threonine-protein phosphatase 2A 56 kDa regulatory subunit alpha isoform	Q15172	1577.52	SQGSSQFR	5S		S42		-0.196812	-0.469538	0.0837049	0.287127	0.17804	0.316954	0.140712	0.778927	-0.253192	0.187707	0.403418	1.07658			n.d.
DAPP1	Dual adapter for phosphotyrosine and 3-phosphotyrosine and 3-phosphoinositide	Q9UN19	4178.29	QLNQGEGTIR	T8		T271		-0.299981	-0.470944	0.103936	0.00244345	-0.194198	0.260372	0.4359	1.32236	-0.0732866	-0.103763	-0.606656	0.339964	0.287963	0.402752	0
FRMD4B	FERM domain-containing protein 4B	Q9Y2L6	1842.29	CLGFAGLQVPCSPSSR	S12		S940		-0.245493	-0.471637			0.526956	0.137283	0.513468	0.642117	0.151466	-0.206374	0.968694	1.2124	0.0859994	0.699044	n.d.
GIPC3	PDZ domain-containing protein GIPC3	Q8TF64	2554.69	VTSGRETLR	T7		T221		-0.419366	-0.472709			-0.0841577	0.576641	1.07223	1.90388	-0.266751	-0.3065	-0.405926	0.379111	0.567644	0.739598	n.d.
ARHGEF10	Rho guanine nucleotide exchange factor 10	O15013	560.768	GRSFIR	S3		S373		-0.762403	-0.472908			0.486756	0.439369	-0.0488742	-0.154239	0.514407	0.639647	1.04909	0.925944	1.27459	0.993804	n.d.
TACC3	Transforming acidic coiled-coil-containing protein 3	Q9Y6A5	699.561	SGCSEAQPPESPETR	S11		S434		-0.468332	-0.473286	0.0533233	0.156501	1.19456	1.69744	0.343409	0.75542	0.350537	0.841746	-0.658653	-0.668258	0.933643	0.821701	n.d.
CDIP1	Cell death-inducing p53-target protein 1	Q9H305		SGAPPTPGR	6T		T27		-0.242634	-0.473302	0.0904591	0.23536	0.440446	0.403176	0.51491	0.940565	0.201373	0.646469	0.373957	0.634737			n.d.
TSG101	Tumor susceptibility gene 101 protein	Q99816	3460.16	DGTISEDTIR	T3		T220		-0.488145	-0.475348	0.136565	-0.0853123	0.286495	0.25155	0.389047	0.503313	0.468969	0.359984	0.501169	0.524487	0.885189	0.623774	0
STIP1	Stress-induced-phosphoprotein 1	P31948	10033.6	HDSPEDVK	3S		S481		-0.330131	-0.476372	-0.387547	-0.104143	0.348369	0.545547	0.433186	0.806167	0.164224	0.333449	0.457163	0.779376			n.d.
FAF1	FAS-associated factor 1	Q9UNN5	1649.22	IRTPSGEFLER	S5		S582		-0.432799	-0.476804			0.104996	0.0182979	0.0252946	0.111996	0.308571	0.372758	0.149539	1.2185	0.744057	0.66999	n.d.
ABLIM3	Actin-binding LIM protein 3	O94929	2129.77	TSETSISPPGSSIGSPNR	S7		S282		-0.286585	-0.482891	-0.10338	-0.218946	0.313657	0.268253	0.266746	0.662933	0.113981	0.243535	0.0756657	0.473208	-0.495948	-0.517388	0
TCP11L1	T-complex protein 11-like protein 1	Q9NUJ3		VQRPHSSPPR	6S		S55		-0.119493	-0.483698	-0.139722	0.430708	0.524604	0.747562	-0.0566127	0.860081	-0.0756945	0.212869	0.423315	0.750019			n.d.
PLEKHO1	Pleckstrin homology domain-containing family O member 1	Q53GL0	1239.73	SVAQLAGSR	S8		S221		-0.514598	-0.486333	0.118602	-0.149385	0.266678	0.231403	0.523778	0.912399	0.350736	0.538612	0.691905	0.692459	0.169164	0.198133	n.d.
TAOK1	Serine/threonine-protein kinase TAO1	Q7L7X3	2787.85	NSPQALRR	2S		S965		-0.203716	-0.487043	0.288349	-0.253228	0.057101	0.53643	0.250739	0.923563	-0.017952	0.386599	-0.0290642	0.618188			n.d.
UBASH3B	Ubiquitin-associated and SH3 domain-containing protein B	Q8TF42	7805.12	VNSQPGPQK	3S		S377		-0.123942	-0.487338	0.665112	-0.749244	-0.0679732	0.432141	0.154308	0.817541	0.120398	0.629835	0.00286118	0.515286			n.d.
CTTN	Src substrate cortactin	Q14247	10753.9	LQLHESQK	6S		S261		-0.499399	-0.491013	0.332348	-0.0171849	0.285704	0.15888	0.715187	0.812372	0.270148	0.72093	0.71292	0.632783			n.d.
BLOC1S4	Biogenesis of lysosome-related organelles complex 1 subunit 4	Q9NUP1	1086.34	AEAELGTFPR	T7		T165		-0.34516	-0.494201	-0.0969537	0.0401649	0.318064	0.462563	0.352979	1.1316	0.284832	0.225085	0.5061	0.806528	0.61905	0.579647	n.d.
BCL2L13	Bcl-2-like protein 13	Q9BXK5	1278.41	EESLVEELSPASEK	3S		S420		-0.430539	-0.495098	0.202259	0.0589088	0.48175	0.313755	0.656688	1.16975	0.293271	0.124705	0.640364	1.52452			n.d.
SSFA2	Sperm-specific antigen 2	P28290	931.411	TPLGASLDEQSSSTLK	S6		S92		-0.384988	-0.504098	-0.423592	-0.322494	0.300258	0.00636855	0.366683	0.627114	0.265517	0.437833	0.406182	0.53774	1.14345	0.547338	n.d.
FCER1G	High affinity immunoglobulin epsilon receptor subunit gamma	P30273	8171.21	SDGVYTGLSTR	S9		S69		-0.430956	-0.505639	-0.241076	-0.253976	0.260376	-0.363313	0.319253	0.935519	0.0845734	0.0895596	-0.225075	0.538988	0.567992	0.644947	-1
TAOK1	Serine/threonine-protein kinase TAO1	Q7L7X3	2787.85	HLNTIQK	4T		T669		-0.390582	-0.51236	-0.00972573	0.344917	0.517929	0.655961	0.828238	1.12129	0.141318	0.311468	0.613847	0.600748			n.d.
EVA1B	Protein eva-1 homolog B	Q9NVM1	672.789	TGQPDLLGTGTLGPSPTATGTLGR	T21		T158		-0.492875	-0.517735	0.175983	0.185639	0.335295	0.359133					0.334273	0.82972	0.503784	0.277075	0
CLEC2L	C-type lectin domain family 2 member L	P0C7M8	1435.62	SPAEAEAR	S1		S32		0.12431	-0.520383	0.592101	0.344182	0.101312	0.710985	0.338477	1.17363	-0.0430694	0.712035	-0.107692	0.752187	-1.20608	-0.0482188	n.d.
ADRA2A	Alpha-2A adrenergic receptor	P08913	741.669	ASQVKPGDSLPR	S9		S331		-0.34611	-0.525487	-0.50727	-0.31047	0.0173002	0.31242	0.310769	0.768547	0.108989	0.626144	0.0233433	0.427405	0.173897	0.188567	0
NEXN	Nexilin	Q0ZGT2	6225.83	ESLSPGKLK	S4		S243		-0.662485	-0.52677			0.980095	0.776283	0.64371	0.796277	0.815214	0.779643	0.849035	0.493756	0.964992	0.83219	0
LRMP	Lymphoid-restricted membrane protein	Q12912	1446.69	VTIASLPR	S5		S378		-0.255372	-0.534221	-0.12742	-0.265899	0.349891	0.258066	0.354541	0.753253	0.16574	0.380294	0.0971905	0.557711	0.0206131	-0.298875	0
PEAR1	Platelet endothelial aggregation receptor 1	Q5VY43	1816.87	GLISEEELGASVASLSSENPYATIR	S14		S918		-0.231852	-0.546251	0.659332	0.229266	0.182368	0.42787	1.81802	1.89065	0.739784	0.510488	0.234558	0.58764	0.727257	1.04056	0
TMUB1	Transmembrane and ubiquitin-like domain-containing protein 1	Q9BVT8	*TiO2	GEAPGAETPSLR	T8		T71		-0.327786	-0.546303	-0.130413	-0.191774			0.777171	1.28281	-0.0303431	0.21716			0.418714	0.145759	n.d.
GCSAML	Germinal center-associated signaling and motility-like protein	Q5JQS6	1066.39	SSLSSNDDGYENIDSLTR	S15		S94		-0.193106	-0.550943	-0.262418	-0.256856	0.297855	0.644648	0.398823	0.591092	0.112469	0.42161	0.210747	0.727157	-0.331977	-0.585985	-1
PITPNM2	Membrane-associated phosphatidylinositol transfer protein 2	Q9BZ72	1391.75	APDALSHTPSVRR	10S		S867		-0.52604	-0.552217	-0.0632708	-0.0551547	0.760627	0.7078	1.18761	1.72162	0.595285	0.36849	0.0958055	1.20928			n.d.
STIM1	Stromal interaction molecule 1	Q13586	7422.53	LPDSPALAK	S4		S575		-0.443812	-0.554542	0.311967	-0.0502571	0.589497	0.658355	0.565161	0.771261	0.450534	0.752651	0.495795	0.832489	0.278244	0.219079	-1
COG5	Conserved oligomeric Golgi complex subunit 5	Q9UP83	844.49	LQGQLQGGSR	9S		S197		-0.141742	-0.555928	0.240275	0.440096	0.40084	0.745034	0.281348	0.733973	0.141193	0.533947	0.333537	0.869718			0
SPIRE1	Protein spire homolog 1	Q08AE8	*TiO2	FLPISSTPQPER	T7		T509		-0.3096	-0.56057	0.273647	0.24977	0.419008	0.642534	0.735909	1.76661	-0.0135982	0.346996	0.175961	1.63647	0.15753	0.235224	n.d.
TJP2	Tight junction protein ZO-2	Q9UDY2	3922.47	HPDIYAVPIK	5Y		Y1118		-0.315521	-0.564311	0.194548	-0.449509	0.224448	0.446092	0.426733	0.841447	0.150835	0.716513	0.365813	0.810859			n.d.
WAS	Wiskott-Aldrich syndrome protein	P42768	4018.19	LIYDFIEDQGGLEAVR	Y3		Y291		-0.234823	-0.567616	-0.0455921	0.147543	0.641839	0.8941	-0.0229634	1.3526	0.35231	-0.192821	0.171228	0.54017	0.0682049	0.294202	0
MAPRE2	Microtubule-associated protein RP/EB family member 2	Q15555	7600.51	ASSSGSASK	3S		S229		-0.076783	-0.571994	-0.148885	-1.04707	0.166142	0.489108	0.35936	0.891895	0.371015	0.783475	0.401353	0.81745			n.d.
RHBDF2	Inactive rhomboid protein 2	Q6PJF5	951.953	SVSLQEPR	S3		S90		-0.742243	-0.586103	0.315142	0.361607	0.709188	0.865226	-0.0924008	0.601996	1.04754	0.8472	0.606398	0.777088	0.845769	0.78593	n.d.
LIMS1	LIM and senescent cell antigen-like-containing domain protein 1	P48059	49682.8	LAETLGR	T4		T321		-0.187448	-0.58662	0.481637	-0.343453	0.348883	0.678396	0.577486	1.35532	-0.284885	0.378364	-0.178104	0.494273	-0.0633788	0.173801	0
ABI1	Abl interactor 1	Q8IZP0	7524.57	LGSQHSPGR	S3		S222		-0.476519	-0.586819	0.115862	-0.0752508	0.659671	0.618026	0.250233	0.502027	0.156714	0.503163	0.420174	0.539157	0.578419	0.881649	n.d.
ARHGEF12	Rho guanine nucleotide exchange factor 12	Q9NZN5	919.522	HGSILNR	S3		S22		-0.807142	-0.591627	-0.432953	-0.523587	0.250308	0.357712	0.571977	0.793144	0.891947	0.523284	0.602358	0.559226	1.2895	1.15545	n.d.
STK38	Serine/threonine-protein kinase 38	Q15208	2463.03	FEGLTAR	T5		T452		-0.553894	-0.605161	0.159835	0.265985	0.666748	0.605026					0.581213	1.17553	0.512779	0.425997	0
PAK2	Serine/threonine-protein kinase PAK 2	Q13177	5079.94	IISIFSGTEK	S3		S55		-0.477753	-0.606891	0.0179757	-0.734986	0.0246441	-0.121151	0.553395	0.349512	0.743484	0.891945	0.837334	0.854649	1.28737	1.27534	0
RGS18	Regulator of G-protein signaling 18	Q9NS28	4463.28	NRLSLLVQKPEFHEDTR	4S		S49		-0.186182	-0.607155	-0.445372	-0.272719	0.220448	0.432002	0.0546446	0.726422	-0.0873346	0.31007	0.29299	0.589022			0
PACS1	Phosphofurin acidic cluster sorting protein 1	Q6VY07	1688.52	VEGVHTPR	6T		T504		-0.254617	-0.608411	0.0692645	-0.295548	0.223601	0.472926	0.277702	0.76288	-0.214308	0.34743	0.0804517	0.585226			-1
MYLK	Myosin light chain kinase, smooth muscle	Q15746	4151.57	SSTGSPTSPLNAEK	5S		S1776		-0.321268	-0.614051	0.21007	-0.124344	0.821457	0.754943	0.578286	0.822002	0.332994	0.959942	0.520724	0.867781			1
TRPC6	Short transient receptor potential channel 6	Q9Y210	1100.69	STSLSIEEER	3S		S94		-0.553312	-0.614789	0.518583	0.421517	0.540614	0.280978	0.91603	1.85537	0.48444	0.253346	0.629511	2.09841			0
PARVB	Beta-parvin	Q9HBI1	38528.1	EVSDLQEEGK	3S		S39		-0.466486	-0.625811	-0.13444	-0.29174	0.593059	0.210612	0.445297	1.04066	0.442788	0.471898	0.649658	0.700859			n.d.
DGKG	Diacylglycerol kinase gamma	P49619	2003.05	SSFFSLR	S5		S782		-0.539304	-0.626968	0.0821732	-0.0335806	0.479983	0.542612	0.62964	0.776115	0.453265	0.300888	0.623059	0.518039	0.589315	0.416827	0
LPAR5	Lysophosphatidic acid receptor 5	Q9H1C0	*membr	AALAQSER	S6		S332		-0.330352	-0.627078	-0.0882136	0.00256317	0.330391	0.772916					0.219763	0.805577	0.582265	0.843843	n.d.
LIMS1	LIM and senescent cell antigen-like-containing domain protein 1	P48059	49682.8	KLAETLGR	5T		T321		-0.345648	-0.629789	0.250661	-0.421816	0.276428	0.462656	0.293522	0.910876	0.262631	0.481474	0.257056	0.599628			0
PLEK	Pleckstrin	P08567	76857.6	SIRLPETIDLGALYLSMK	S1		S117		-0.464106	-0.639722	-0.505852	-0.733953	0.427904	0.652892	0.699328	0.6539	0.173139	0.599955	0.272948	0.0542379	0.336069	0.590382	1
BIN2	Bridging integrator 2	Q9UBW5	14275.5	SLVISPPVR	S5		S263		0.0959833	-0.651824	-0.54446	-0.127545	2.02647	2.07245					-0.091148	0.888501	-0.816707	-0.485182	-1
C3	Complement C3	P01024	3000.13	IPIEDGSGEVVLSR	S7		S297		-0.555133	-0.658583			0.37558	0.571199	0.680149	0.92296	0.661398	-0.746878	0.682864	0.648532	0.516198	0.327399	n.d.
ANKIB1	Ankyrin repeat and IBR domain-containing protein 1	Q9P2G1		GVAPADSPEAPRR	S7		S737		-0.131193	-0.662774	-0.218402	-0.00820656	0.754662	0.918615	0.246718	1.12636	-0.132935	0.197209	-0.591871	0.896592	0.166151	0.49083	0
F11R	Junctional adhesion molecule A	Q9Y624	13313.1	KVIYSQPSAR	S8		S284		-0.620027	-0.666132	-0.593893	-0.832106	0.548447	0.547095	0.804068	1.20779	0.471173	0.119812	0.249016	0.459872	0.588002	0.533899	0
FRMD4B	FERM domain-containing protein 4B	Q9Y2L6	1842.29	SSINEQFVDTRQSR	S13		S639		-0.232985	-0.67263	-0.224831	-0.026421	0.141671	0.209872	-0.024318	0.116676	0.328518	0.482289	0.116892	0.431897	-1.49361	-1.59446	n.d.
GAPVD1	GTPase-activating protein and VPS9 domain-containing protein 1	Q14C86	1283.16	AVETPPLSSVNLLEGLSR	T4		T390		-0.395193	-0.67503			0.343071	0.76103		2.16471	1.86828	2.01056	0.099697	2.32985	0.513504	0.464557	n.d.
FAM126B	Protein FAM126B	Q8IXS8		TAITTASIRR	7S		S321		-0.566872	-0.694508	-0.117077	-0.410786	0.451212	0.556103	0.83049	0.714073	0.755081	0.256388	0.0367505	0.39611			n.d.
PLEK	Pleckstrin	P08567	76857.6	SIRLPETIDLGALYLSMKDTEK	S1		S117		-1.07967	-0.702558	-1.29914	-0.838991			1.08014	0.565024	0.951369	0.934318			1.04964	0.748995	1
ANKRD28	Serine/threonine-protein phosphatase 6 regulatory ankyrin repeat subunit A	O15084	1242.8	TVSFEALPIMR	S3		S1011		-0.689311	-0.704451	0.274721	-0.064605	0.689857	-0.180307	0.597566	1.08846	0.0234353	0.867531	1.21421	1.49747	0.577333	0.603372	n.d.
CTTN	Src substrate cortactin	Q14247	10753.9	LPSSPVYEDAASFK	Y7		Y421		-0.47486	-0.707159			0.47285	0.454514	0.364049	0.504355	0.104759	0.409972	0.479024	0.688502	0.435391	0.332339	0
ARHGAP18	Rho GTPase-activating protein 18	Q8N392	7100.4	VETVSQTLR	T7		T158		-0.6985	-0.707527	0.218256	-0.100266	0.111811	0.543838	0.65114	1.4104	-0.0158964	0.0871382	0.324806	1.02365	0.524286	0.357135	0
UFD1	Ubiquitin recognition factor in ER-associated degradation protein 1	Q92890	5998.89	FVAFSGEGQSLR	S10		S299		-0.602623	-0.715214	0.13225	0.067172	0.204168	0.418485	0.557528	0.949282	0.29457	0.542633	0.563927	1.44955	0.251303	0.186418	n.d.
TESK2	Dual specificity testis-specific protein kinase 2	Q96S53		SQSDIFSR	S3		S369		-0.607879	-0.718469	-0.0604045	-0.0551569	0.047674	0.322588	0.866204	1.55552	0.0402128	0.11193	0.448877	0.863271	0.177049	0.399385	n.d.
FLNA	Filamin-A	P21333	87673.3	RAPSVANVGSHCDLSLK	10S		S2158		-0.352068	-0.724051	-0.442542	-0.998478	0.8384	0.816487	0.731677	0.710355	0.219352	0.731576	0.529702	0.888145			0
GAS2L1	GAS2-like protein 1	Q99501	1598.05	RLTTGTPASPR	T3		T388		-0.801822	-0.73944	0.279149	0.179995	0.642281	0.429678	0.83885	1.43407	0.533398	0.744748	0.630525	0.795875	1.19925	1.39845	n.d.
ABI1	Abl interactor 1	Q8IZP0	7524.57	TASLNQRPR	S3		S231		-0.628612	-0.742604	0.0987182	0.0419753	0.538226	0.489473	0.535157	0.899616	0.333699	0.582265	0.407002	0.655855	0.442849	0.673341	n.d.
SV2A	Synaptic vesicle glycoprotein 2A	Q7L0J3	590.833	GGLSDGEGPPGGR	4S		S127		-0.451719	-0.755443	0.267905	0.416025	0.588867	0.862334	0.602913	1.24359	0.637158	0.943108	0.651529	1.50172			n.d.
DAPP1	Dual adapter for phosphotyrosine and 3-phosphotyrosine and 3-phosphoinositide	Q9UN19	4178.29	SRSFIFK	3S		S276		-0.989553	-0.761387	-0.429593	-0.701558	0.738953	0.699853	0.00112591	0.664218	0.280883	0.626821	0.677159	0.336205			n.d.
SVIL	Supervillin	O95425	624.189	FRTQPITSAER	T3		T657		-0.348022	-0.775271	0.0489946	-0.0754457	0.262026	0.682189	0.501802	2.30319	-1.25018	0.737737	-0.074817	1.06703	0.184895	0.579225	-1
ARHGAP18	Rho GTPase-activating protein 18	Q8N392	7100.4	RVETVSQTLR	T8		T158		-0.8119	-0.783552	0.170305	-0.165373	0.886971	0.468868	0.758492	1.32253	0.501439	0.16111	0.651939	1.32976	0.765734	0.548333	0
VASP	Vasodilator-stimulated phosphoprotein	P50552	44554.7	VPAQSESVR	S7		S305		-0.321472	-0.790513	0.421383	0.371837	-0.0383162	0.506853	0.144075	0.875249	0.458786	0.922973	0.0585157	0.989266	0.496353	0.680921	n.d.
WIPF1	WAS/WASL-interacting protein family member 1	O43516	5366.94	GTALGGGSIR	S8		S234		-0.669373	-0.828681	-0.0229815	-0.358589	0.448839	0.693473	0.505609	0.790746	0.584412	0.338946	0.649526	0.960917	0.386906	0.259828	0
WIPF1	WAS/WASL-interacting protein family member 1	O43516	5366.94	ALPATPQLPSR	T5		T398		-0.305721	-0.828898	-0.362442	-0.532209	-0.785882	-0.370082	0.536826	0.903911	0.414566	0.126744	-0.840676	0.81165	-0.764479	-0.772824	-1
HUWE1	E3 ubiquitin-protein ligase HUWE1	Q7Z6Z7	1482.87	LTQGIGR	T2		T2540		-0.598048	-0.849159	0.568848	0.210125	0.488499	0.84052	0.823435	1.72591	0.42938	0.303706	0.886873	1.41778	0.807916	1.07143	n.d.
CXCR4	C-X-C chemokine receptor type 4	P61073	*TiO2	TSAQHALTSVSR	S9		S319		-0.89	-0.852546	0.288325	-0.307197	0.552091	-0.428723					2.22085	2.35993	0.95499	0.907477	0
TLN1	Talin-1	Q9Y490	115816	EEITGTLR	T6		T144		-0.520112	-0.86709	0.183532	0.265322	0.358861	0.75214					0.00372215	1.06882	0.498459	0.71248	0
KIF13B	Kinesin-like protein KIF13B	Q9NQT8	1725.55	SATLSGSATNLASLTAALAK	T3		T1793		-0.664832	-0.913397	0.00868145	0.153155	-0.076853	0.76124					-0.167325	0.57953	0.00937418	0.305367	-1
MYCT1	Myc target protein 1	Q8N699	5292.35	QASLEQANSFPRK	S9		S155		-0.501255	-0.93712	-0.167871	-0.246318	0.364456	0.614866	0.608544	0.802824	0.304999	0.812513	0.612084	1.36765	-1.09	-1.14795	0
TPD52L2	Tumor protein D54	O43399	6436.35	NSATFKSFEDR	S7		S166		-0.600087	-0.947775	-0.605332	-0.7848	0.276794	0.609478	0.56272	0.930879	0.0825458	0.58085	0.462663	0.611128	0.0827201	0.25344	n.d.
TBC1D10B	TBC1 domain family member 10B	Q4KMP7	826.6	AAGGAPSPPPPVRR	S7		S678		-0.543532	-0.952115	-0.208492	-1.03712	0.417796	0.752718	0.496355	1.00979	0.15033	0.341086	0.65408	1.1699	-0.362346	-0.0315348	0
SMTN	Smoothelin	P53814	1640.64	SLSVLSPR	S3		S301		-0.856978	-0.972812	0.0807276	0.145034	0.0705915	0.591929	1.20077	1.83872	0.504584	0.70824	0.158252	0.546221	0.386245	0.781959	0
ILK	Integrin-linked protein kinase	Q13418	59955.4	NGTLNK	T3		T181		0.127417	-0.974481	-0.285523	-1.33007			-0.199344	1.806	-0.278119	0.567065			-0.245814	0.876365	n.d.
DENND4A	C-myc promoter-binding protein	Q7Z401	616.696	SSLPPNSPKPVR	S7		S1256		-0.785297	-1.01779	-0.264314	-0.743151	0.567131	0.171518	0.335926	0.51353	0.256464	0.190896	0.624862	1.01313	-0.0204564	0.0530474	n.d.
HTT	Huntingtin	P42858	1346.81	SGSIVELIAGGGSSCSPVLSR	S16		S432		-0.383644	-1.06294			0.45119	0.822496	0.333874	0.962981	0.321702	0.80406	0.510422	0.620307	-1.51595	-1.10347	-1
KALRN	Kalirin	O60229	1512.4	SFDLGSPKPGDETTPQGDSADEK	19S		S1817		-0.695639	-1.08448	-0.768777	-1.1718	0.313558	0.141919	0.0979026	0.149625	0.236557	0.604146	0.346916	0.47018			n.d.
SCARF1	Scavenger receptor class F member 1	Q14162	1610.85	SSGELSSPLR	7S		S611		-0.59144	-1.19544	0.536047	-0.510302	0.423774	0.366234	0.444062	0.950554	0.194847	0.792013	0.304051	0.929715			0
ROCK1	Rho-associated protein kinase 1	Q13464	3762.8	STANQSFR	S6		S1341		-1.01062	-1.39806			0.603487	0.643413	0.576444	0.688094	0.989181	0.76326	0.898043	1.12142	0.720463	0.946739	n.d.
ROCK2	Rho-associated protein kinase 2	O75116	6929.52	IQQNQSIR	S6		S1374		-1.14976	-1.7156	0.418074	0.125153	0.858979	1.18929	0.880636	1.86791	0.904959	1.50891	0.522954	1.15647	0.650566	1.11734	n.d.
ALS2	Alsin	Q96Q42	*TiO2	LSLPGLLSQVSPR	S11		S492		-1.05068	-2.31541	0.570487	-0.336055			-0.928745	2.16808	1.10477	1.21715			-1.08334	0.0833652	-1
